# Supplementary material for: Comparative Genomic Analysis of Two Xanthomonas oryzae pv. oryzae Strains Isolated From Low Land and High Mountain Paddies in Guangxi, China
Source: Front Microbiol. 2022 Apr 28;13:867633. doi: 10.3389/fmicb.2022.867633 (PMC9096941; doi:10.3389/fmicb.2022.867633)
Supplement: Supplementary file 2 [file Data_Sheet_1.xlsx]

## Sheet: GXO20-01
Table S2-1 Genome Annotation of Xoo GXO20-01
Categorical Code	gene name	GXO20-01 CDS	start	end	Annotation
C.01.01	dnaA	GXO20-01_000001	4	1332	chromosomal replication initiator protein DnaA
C.01.01	dnaN	GXO20-01_000002	1610	2710	DNA polymerase III subunit beta
C.01.01	recF	GXO20-01_000003	3962	5068	DNA replication/repair protein RecF
C.01.01	gyrB	GXO20-01_000004	5184	7628	DNA topoisomerase (ATP-hydrolyzing) subunit B
D.01.01		GXO20-01_000005	7696	8532	CPBP family intramembrane metalloprotease
C.03.06		GXO20-01_000006	8719	9525	M48 family metallopeptidase
H.01		GXO20-01_000007	9802	10995	tetratricopeptide repeat protein
E.01.09	tonB	GXO20-01_000008	11263	11820	energy transducer TonB
F.10.02	exbB	GXO20-01_000009	11905	12666	TonB-system energizer ExbB
F.10.02	exbD	GXO20-01_000010	12713	13135	biopolymer transporter ExbD
F.10.02	exbD	GXO20-01_000011	13139	13552	biopolymer transporter ExbD
A.03.06	pdxJ	GXO20-01_000012	13848	14615	pyridoxine 5'-phosphate synthase
H.02		GXO20-01_000013	14626	14895	hypothetical protein
A.04.02	cls	GXO20-01_000014	14970	16430	cardiolipin synthase
H.03		GXO20-01_000015	16812	17037	hypothetical protein;pseudo=true
B.02.03	fbp	GXO20-01_000016	17077	18087	class 1 fructose-bisphosphatase
A.01.04	aspC	GXO20-01_000017	18359	19561	aspartate/tyrosine/aromatic aminotransferase
E.01.09	-	GXO20-01_000018	19703	21841	TonB-dependent receptor
H.02	-	GXO20-01_000019	22052	22345	hypothetical protein
H.02	-	GXO20-01_000020	22377	22874	hypothetical protein
G.03	-	GXO20-01_000021	23121	24101	IS5 family transposase
B.03.02	-	GXO20-01_000022	24149	25315	FMN-dependent L-lactate dehydrogenase LldD
F.05.01	-	GXO20-01_000023	25462	26028	phosphatidylethanolamine N-methyltransferase family protein
H.03		GXO20-01_000024	26089	26355	sensor histidine kinase;pseudo=true
H.03	-	GXO20-01_000025	26358	27221	winged helix-turn-helix domain-containing protein;pseudo=true
A.04.02	-	GXO20-01_000026	27503	28711	trans-2-enoyl-CoA reductase family protein
H.03		GXO20-01_000027	28887	29125	hypothetical protein;pseudo=true
F.03.01	kdgK	GXO20-01_000028	29339	30361	sugar kinase
H.03		GXO20-01_000029	30648	31001	hypothetical protein;pseudo=true
G.03	-	GXO20-01_000030	31184	32152	IS5-like element ISXo1 family transposase
H.02		GXO20-01_000031	32640	33776	hypothetical protein
E.01.09		GXO20-01_000032	33773	34480	ABC transporter ATP-binding protein
H.03	-	GXO20-01_000033	34668	35072	IS5/IS1182 family transposase;pseudo=true
G.03	-	GXO20-01_000034	35082	36458	IS5 family transposase
H.03		GXO20-01_000035	36574	37662	IS5 family transposase;pseudo=true
H.03	-	GXO20-01_000036	37779	38042	2-oxo acid dehydrogenase subunit E2;pseudo=true
H.03		GXO20-01_000037	38130	39095	IS1595 family transposase;pseudo=true
H.03		GXO20-01_000038	39091	39417	2-oxo acid dehydrogenase subunit E2;pseudo=true
H.02	-	GXO20-01_000039	39471	39713	hypothetical protein
F.01.03	xopW	GXO20-01_000040	39655	39978	type III effector protein XopW
G.03		GXO20-01_000041	40444	41424	IS5 family transposase
C.02.01	-	GXO20-01_000042	42043	43332	DEAD/DEAH box helicase
H.02	-	GXO20-01_000043	43772	44107	hypothetical protein
F.02.03	virK	GXO20-01_000044	44382	44813	VirK family protein
H.02		GXO20-01_000045	44975	45127	hypothetical protein
H.01	-	GXO20-01_000046	45162	46571	FAD/NAD(P)-binding protein
H.02		GXO20-01_000047	46849	47064	hypothetical protein
H.02		GXO20-01_000048	47889	48149	hypothetical protein
H.02		GXO20-01_000049	48166	48498	hypothetical protein
H.03		GXO20-01_000050	48900	48956	hypothetical protein;pseudo=true
H.03		GXO20-01_000051	49072	49296	IS701 family transposase;pseudo=true
G.03		GXO20-01_000052	49364	50332	IS5-like element ISXo1 family transposase
G.03		GXO20-01_000053	50476	51690	IS4-like element ISXo14 family transposase
H.03		GXO20-01_000054	51808	52167	IS701 family transposase;pseudo=true
G.03	-	GXO20-01_000055	52211	53009	IS5 family transposase
H.03		GXO20-01_000056	53017	53763	IS701 family transposase;pseudo=true
H.03	-	GXO20-01_000057	53835	54629	RHS repeat protein;pseudo=true
G.03		GXO20-01_000058	54724	55689	IS1595-like element ISXo5 family transposase
H.01	-	GXO20-01_000059	55686	55964	RHS repeat protein
G.03	-	GXO20-01_000060	56045	57496	IS701 family transposase
H.01	-	GXO20-01_000061	57544	58590	methylamine utilization protein
H.02	-	GXO20-01_000063	58731	59228	hypothetical protein
D.02.01	-	GXO20-01_000064	59392	60024	NAD(P)H-binding protein
B.01.01	glgX	GXO20-01_000065	60041	62203	glycogen debranching protein GlgX
H.01	-	GXO20-01_000066	62318	62503	DUF2934 domain-containing protein
B.01.01	treY	GXO20-01_000067	62526	65129	malto-oligosyltrehalose synthase
C.04.01	malQ	GXO20-01_000068	65126	67015	4-alpha-glucanotransferase
B.01.01	treZ	GXO20-01_000069	67072	68829	malto-oligosyltrehalose trehalohydrolase
C.04.01	glgB	GXO20-01_000070	68832	71066	1,4-alpha-glucan branching enzyme
C.04.01	glgA	GXO20-01_000071	71063	72646	glycogen synthase GlgA
B.04.02	-	GXO20-01_000072	73120	74748	diguanylate cyclase
H.01	-	GXO20-01_000073	74745	76109	glycoside hydrolase family 10 protein
H.01	-	GXO20-01_000074	76302	77243	DUF808 domain-containing protein
E.01.06	-	GXO20-01_000075	77301	79208	AarF/ABC1/UbiB kinase family protein
H.03	-	GXO20-01_000076	79215	79804	IS5 family transposase;pseudo=true
H.03		GXO20-01_000077	79888	80854	IS1595-like element ISXo5 family transposase;pseudo=true
H.03		GXO20-01_000078	80866	81045	transposase;pseudo=true
H.02	-	GXO20-01_000079	81105	81365	hypothetical protein
E.01.09	-	GXO20-01_000080	81384	83942	DUF3772 domain-containing protein
C.03.01	-	GXO20-01_000081	84127	84468	HPF/RaiA family ribosome-associated protein
H.03		GXO20-01_000082	84612	85670	IS630 family transposase;pseudo=true
H.02	-	GXO20-01_000083	86685	88238	hypothetical protein
F.01.01	hpa2	GXO20-01_000084	88702	89265	lytic transglycosylase domain-containing protein
F.01.01	hpa1	GXO20-01_000085	89641	90060	type III secretion harpin protein Hpa1
F.01.01	hrcC	GXO20-01_000086	90799	92616	type III secretion system outer membrane ring subunit SctC
F.01.01	hrcT	GXO20-01_000087	92699	93529	type III secretion system export apparatus subunit SctT
F.01.01	hrpB7	GXO20-01_000088	93526	94035	type III secretion protein HrpB7
F.01.01	hrcN	GXO20-01_000089	94028	95356	type III secretion system ATPase SctN
F.01.01	hrcL	GXO20-01_000090	95346	96047	type III secretion system stator protein SctL
F.01.01	hrpB4	GXO20-01_000091	96032	96661	type III secretion protein HrpB4
F.01.01	hrcJ	GXO20-01_000092	96669	97430	type III secretion inner membrane ring lipoprotein SctJ
F.01.01	hrpB2	GXO20-01_000093	97432	97824	type III secretion protein HrpB2
F.01.01	hrpB1	GXO20-01_000094	97858	98313	HrpB1 family type III secretion system apparatus protein
F.01.01	hrcU	GXO20-01_000095	98528	99607	type III secretion system export apparatus subunit SctU
F.01.01	hrcV	GXO20-01_000096	99601	101538	FHIPEP family type III secretion protein
F.01.01	hpaP	GXO20-01_000097	101538	102179	type III secretion system protein SctP
F.01.01	hrcQ	GXO20-01_000098	102272	103225	type III secretion system cytoplasmic ring protein SctQ
F.01.01	hrcR	GXO20-01_000099	103212	103856	type III secretion system export apparatus subunit SctR
F.01.01	hrcS	GXO20-01_000100	103861	104121	type III secretion system export apparatus subunit SctS
F.01.01	hpaA	GXO20-01_000101	104118	104945	4-hydroxyphenylacetate catabolism regulator HpaA
F.01.01	hrcD	GXO20-01_000102	104942	105880	FHA domain-containing protein
F.01.01	hrpD6	GXO20-01_000103	105890	106132	serine kinase
F.01.01	hrpE	GXO20-01_000104	106213	106494	serine kinase
F.01.01	hpaB	GXO20-01_000105	106549	107019	CesT family type III secretion system chaperone
F.01.03	xopF1	GXO20-01_000107	107434	109419	type III effector protein XopF1
F.01.01	hpa3	GXO20-01_000108	109416	109862	Hpa3 protein
H.03		GXO20-01_000109	110091	111409	IS701 family transposase;pseudo=true
H.02	-	GXO20-01_000110	111584	111865	hypothetical protein
F.01.01	hrpF	GXO20-01_000111	111994	114402	serine kinase
H.02		GXO20-01_000112	114762	114899	hypothetical protein
F.01.03	xopAE	GXO20-01_000113	115468	116907	leucine-rich repeat domain-containing protein
H.02	-	GXO20-01_000115	117465	117848	hypothetical protein
D.01.01	-	GXO20-01_000116	117845	118330	phage holin family protein
H.02	-	GXO20-01_000117	118334	118696	hypothetical protein
C.03.06	-	GXO20-01_000118	118813	120249	Do family serine endopeptidase
H.01	-	GXO20-01_000119	120491	121342	histidine biosynthesis protein HisIE
B.04.01	-	GXO20-01_000120	121802	122119	ATP-binding protein
H.03	-	GXO20-01_000121	122185	122277	DNA-binding response regulator;pseudo=true
H.01	-	GXO20-01_000122	122425	123312	TIGR01777 family oxidoreductase
H.03	-	GXO20-01_000123	123513	123953	DUF4142 domain-containing protein;pseudo=true
G.03	-	GXO20-01_000124	124019	124969	IS5 family transposase
H.02		GXO20-01_000125	125083	125268	hypothetical protein
H.02	-	GXO20-01_000126	125360	125620	hypothetical protein
H.02	-	GXO20-01_000127	125673	125954	hypothetical protein
G.03	-	GXO20-01_000128	126093	127151	IS630 family transposase
G.03	-	GXO20-01_000129	127292	128239	IS30 family transposase
H.02	-	GXO20-01_000130	128494	128805	hypothetical protein
H.03	-	GXO20-01_000131	128802	129869	M4 family metallopeptidase;pseudo=true
H.02	-	GXO20-01_000132	129980	130156	hypothetical protein
C.01.04	-	GXO20-01_000133	130272	130742	NUDIX domain-containing protein
H.02	-	GXO20-01_000134	130912	131604	hypothetical protein
F.06.01	-	GXO20-01_000135	131696	132094	host attachment family protein
H.03	trxA	GXO20-01_000136	132115	132443	thioredoxin family protein;pseudo=true
G.03		GXO20-01_000138	132896	133852	IS30-like element IS1112a family transposase
H.02	-	GXO20-01_000139	133827	134297	hypothetical protein
E.01.06		GXO20-01_000140	134489	135742	efflux RND transporter periplasmic adaptor subunit
F.02.01	-	GXO20-01_000141	136088	136777	ABC transporter ATP-binding protein
B.03.03		GXO20-01_000142	136790	137947	FtsX-like permease family protein
E.01.06		GXO20-01_000143	137960	139270	ABC transporter permease
H.03	-	GXO20-01_000144	139283	139945	IS30 family transposase;pseudo=true
H.03		GXO20-01_000145	139950	140915	IS1595-like element ISXo5 family transposase;pseudo=true
F.05.01	symE	GXO20-01_000146	141146	141397	type I toxin-antitoxin system SymE family toxin
F.05.01	-	GXO20-01_000147	141850	142278	type II toxin-antitoxin system RelE/ParE family toxin
F.05.01	-	GXO20-01_000148	142275	142505	type II toxin-antitoxin system Phd/YefM family antitoxin
F.05.01	hlyIII	GXO20-01_000149	142572	143234	hemolysin III family protein
C.02.01	-	GXO20-01_000150	143412	145907	DEAD/DEAH box helicase
C.01.01	yprB	GXO20-01_000151	145904	147730	ribonuclease H-like domain-containing protein
F.01.03	avrBs2	GXO20-01_000152	148219	150363	avirulence protein
B.04.02	-	GXO20-01_000153	150554	151711	ROK family protein
E.01.08	-	GXO20-01_000154	151815	154472	TonB-dependent receptor
F.02.06	-	GXO20-01_000155	154483	155268	DUF1868 domain-containing protein
H.01		GXO20-01_000156	155582	156772	saccharopine dehydrogenase NADP-binding domain-containing protein
H.03	-	GXO20-01_000157	156812	157196	hypothetical protein;pseudo=true
H.03	-	GXO20-01_000158	157330	157494	NmrA/HSCARG family protein;pseudo=true
H.02	-	GXO20-01_000159	157872	158177	hypothetical protein
C.01.01	topA	GXO20-01_000160	158437	159690	DNA topoisomerase IB
H.01	-	GXO20-01_000161	159747	160127	Elastase inhibitor AFLEI Flags: Precursor
A.01.01	gltB	GXO20-01_000162	160329	164801	glutamate synthase large subunit
A.01.01	gltD	GXO20-01_000163	164996	166477	FAD-dependent oxidoreductase
H.03	-	GXO20-01_000164	166720	167094	IS4 family transposase;pseudo=true
H.03		GXO20-01_000165	167131	167706	IS30 family transposase;pseudo=true
G.03	-	GXO20-01_000166	167715	168680	IS1595 family transposase
H.03		GXO20-01_000167	168770	169225	IS30 family transposase;pseudo=true
H.03		GXO20-01_000168	169233	170090	IS4 family transposase;pseudo=true
G.03		GXO20-01_000169	170116	170914	IS5 family transposase
H.03	-	GXO20-01_000170	170963	171106	IS630 family transposase;pseudo=true
G.03	-	GXO20-01_000171	171153	172535	IS5 family transposase
H.03	kduI	GXO20-01_000172	172862	173535	5-dehydro-4-deoxy-D-glucuronate isomerase;pseudo=true
B.04.02	galR	GXO20-01_000173	173937	174995	LacI family DNA-binding transcriptional regulator
B.01.01	-	GXO20-01_000174	175139	175234	xylosidase
B.01.02		GXO20-01_000175	175210	175737	xylosidase
H.03	-	GXO20-01_000176	175676	175807	carboxylesterase family protein;pseudo=true
H.03	-	GXO20-01_000177	175914	176386	metallophosphatase family protein;pseudo=true
C.04.01	glgB	GXO20-01_000178	176560	178743	1,4-alpha-glucan branching protein GlgB
C.04.01	treS	GXO20-01_000179	178755	182105	maltose alpha-D-glucosyltransferase
B.01.01	glgE	GXO20-01_000180	182102	185218	DUF3416 domain-containing protein
H.03		GXO20-01_000181	185978	186805	IS3 family transposase;pseudo=true
H.03	tnpX1	GXO20-01_000182	186894	187082	transposase;pseudo=true
H.03		GXO20-01_000183	187171	188137	IS1595-like element ISXo5 family transposase;pseudo=true
H.03		GXO20-01_000184	188144	189145	IS256 family transposase;pseudo=true
H.03	-	GXO20-01_000185	189175	189624	IS1595 family transposase;pseudo=true
H.03		GXO20-01_000186	189713	190753	IS5 family transposase;pseudo=true
H.03	-	GXO20-01_000187	190892	192268	IS5 family transposase;pseudo=true
G.03	-	GXO20-01_000188	192363	193682	IS701 family transposase
F.10.02	comM	GXO20-01_000189	193839	195359	YifB family Mg chelatase-like AAA ATPase
H.01	-	GXO20-01_000190	195376	195654	accessory factor UbiK family protein
B.04.03	glnK	GXO20-01_000191	195844	196182	P-II family nitrogen regulator
H.01	hya	GXO20-01_000192	196795	198780	beta-N-acetylglucosaminidase domain-containing protein
H.03	-	GXO20-01_000194	198906	199142	hypothetical protein;pseudo=true
D.01.02	-	GXO20-01_000195	199700	200512	porin family protein
C.03.01	-	GXO20-01_000196	200705	201316	PH domain-containing protein
A.04.03	speE	GXO20-01_000197	201733	202590	polyamine aminopropyltransferase
A.04.03	speA	GXO20-01_000198	202828	204714	arginine decarboxylase
G.03		GXO20-01_000199	205287	206663	IS5-like element ISXoo4 family transposase
F.02.05	vgrG	GXO20-01_000200	207068	209791	type VI secretion system tip protein VgrG
H.01	-	GXO20-01_000201	209859	212012	DUF3274 domain-containing protein
H.01		GXO20-01_000202	212009	213700	DUF2875 family protein
F.02.05		GXO20-01_000203	213697	213960	PAAR domain-containing protein
H.03		GXO20-01_000204	214022	216223	DUF3274 domain-containing protein;pseudo=true
H.01	-	GXO20-01_000205	216220	217908	DUF2875 family protein
H.03		GXO20-01_000206	217905	218163	PAAR domain-containing protein;pseudo=true
C.01.01	gidA	GXO20-01_000207	218442	220346	tRNA uridine-5-carboxymethylaminomethyl(34) synthesis enzyme MnmG
H.02		GXO20-01_000208	220607	220786	hypothetical protein
H.02	-	GXO20-01_000209	220920	221387	hypothetical protein
A.01.02	ilvA	GXO20-01_000210	221545	222504	pyridoxal-phosphate dependent enzyme
H.01	-	GXO20-01_000211	222489	223106	YdcF family protein
H.01	-	GXO20-01_000212	223149	223568	nuclear transport factor 2 family protein
A.01.02	lpxO	GXO20-01_000213	223821	224726	lipid A hydroxylase LpxO
A.03.01	bioC	GXO20-01_000214	224975	225859	malonyl-ACP O-methyltransferase BioC
B.03.03	fabG	GXO20-01_000215	225923	226705	SDR family oxidoreductase
A.03.01	bioH	GXO20-01_000216	226750	227511	pimeloyl-ACP methyl ester esterase BioH
H.02	-	GXO20-01_000217	227675	228004	hypothetical protein
H.03	-	GXO20-01_000218	228046	228246	transposase;pseudo=true
H.01	-	GXO20-01_000219	228323	229414	DUF4380 domain-containing protein
F.10.02	mdoG	GXO20-01_000220	229483	231081	glucan biosynthesis protein D
B.04.01	-	GXO20-01_000221	231246	232490	GAF domain-containing protein
A.02.04	tdk	GXO20-01_000222	232942	233571	thymidine kinase
C.01.01	rep	GXO20-01_000223	233778	235754	UvrD-helicase domain-containing protein
H.03	-	GXO20-01_000224	235832	236133	GNAT family N-acetyltransferase;pseudo=true
H.03	-	GXO20-01_000225	236254	236838	DUF4272 domain-containing protein;pseudo=true
H.01	-	GXO20-01_000226	237141	237806	DUF480 domain-containing protein
B.01.02	-	GXO20-01_000227	238144	239103	5'-nucleotidase, lipoprotein e(P4) family
A.02.02	pyrF	GXO20-01_000228	239100	239831	orotidine-5'-phosphate decarboxylase
A.03.16	prnA	GXO20-01_000229	240185	241714	tryptophan 7-halogenase
D.01.01	-	GXO20-01_000230	241824	244856	TonB-dependent receptor
D.01.01	-	GXO20-01_000231	245155	248193	TonB-dependent receptor
B.04.02	galR	GXO20-01_000232	248358	249410	LacI family transcriptional regulator
H.02		GXO20-01_000233	249579	249824	hypothetical protein
H.02		GXO20-01_000234	249823	250788	hypothetical protein
C.04.02	plsB	GXO20-01_000235	250788	253448	glycerol-3-phosphate 1-O-acyltransferase PlsB
H.03		GXO20-01_000236	253648	254628	zinc-binding dehydrogenase;pseudo=true
H.01	-	GXO20-01_000237	255267	255470	YdcH family protein
H.03	-	GXO20-01_000238	255623	255937	hypothetical protein;pseudo=true
H.03	-	GXO20-01_000239	256004	257106	IS3 family transposase;pseudo=true
H.03		GXO20-01_000240	257140	257682	RpiB/LacA/LacB family sugar-phosphate isomerase;pseudo=true
H.03	kduI	GXO20-01_000241	258047	258890	cupin domain-containing protein;pseudo=true
H.01	-	GXO20-01_000242	259112	259756	DUF4375 domain-containing protein
B.01.02	phhA	GXO20-01_000243	259897	260787	phenylalanine 4-monooxygenase
B.04.02	lrp	GXO20-01_000244	260915	261397	Lrp/AsnC family transcriptional regulator
H.03	-	GXO20-01_000245	261688	263284	TonB-dependent receptor;pseudo=true
H.03		GXO20-01_000246	263290	263490	IS30 family transposase;pseudo=true
H.03	-	GXO20-01_000247	263492	264091	transposase;pseudo=true
H.03		GXO20-01_000248	264209	264375	ribonuclease E inhibitor RraB;pseudo=true
C.04.03	apoD	GXO20-01_000249	264433	264966	lipocalin family protein
H.03		GXO20-01_000250	265114	266210	IS5 family transposase;pseudo=true
H.03		GXO20-01_000251	266361	266528	transposase;pseudo=true
H.03		GXO20-01_000252	266653	267613	transposase;pseudo=true
B.03.03	yahK	GXO20-01_000253	267782	268840	NAD(P)-dependent alcohol dehydrogenase
F.03.01	-	GXO20-01_000254	269148	270221	cellulase
H.03		GXO20-01_000255	270671	270864	hypothetical protein;pseudo=true
F.03.01	-	GXO20-01_000256	270984	272036	cellulase
F.03.01	-	GXO20-01_000258	272684	273814	cellulase
G.03		GXO20-01_000259	273983	274951	IS5-like element ISXo1 family transposase
H.03		GXO20-01_000260	275217	276023	IS30 family transposase;pseudo=true
H.01	-	GXO20-01_000261	276298	276687	YchJ family protein
H.02	-	GXO20-01_000262	276895	277101	hypothetical protein
G.03		GXO20-01_000264	277333	278301	IS5-like element ISXo1 family transposase
E.01.03	-	GXO20-01_000265	278555	280717	lytic murein transglycosylase
F.05.03	tetA	GXO20-01_000266	281265	282569	tetracycline resistance MFS efflux pump
A.03.12	-	GXO20-01_000267	282629	283231	biliverdin-producing heme oxygenase
H.01	-	GXO20-01_000268	283228	285132	GAF domain-containing protein
H.03	benE	GXO20-01_000269	285241	286411	benzoate/H(+) symporter BenE family transporter;pseudo=true
H.03		GXO20-01_000275	292469	293571	IS3 family transposase;pseudo=true
H.03		GXO20-01_000276	293638	293928	transposase;pseudo=true
H.03		GXO20-01_000277	294014	294208	transposase;pseudo=true
C.01.04	mutM	GXO20-01_000278	294452	295267	bifunctional DNA-formamidopyrimidine glycosylase/DNA-(apurinic or apyrimidinic site) lyase
G.03		GXO20-01_000279	295614	296576	IS1595-like element ISXo2 family transposase
H.03	-	GXO20-01_000280	296681	297444	IS5 family transposase;pseudo=true
H.03		GXO20-01_000281	297574	298950	IS5 family transposase;pseudo=true
C.04.03	mlaA	GXO20-01_000282	299243	300301	VacJ family lipoprotein
E.01.06	mlaB	GXO20-01_000283	300312	300602	STAS domain-containing protein
F.08.08	mlaC	GXO20-01_000284	300592	301254	ABC transporter substrate-binding protein
F.10.02	mlaD	GXO20-01_000285	301251	301802	outer membrane lipid asymmetry maintenance protein MlaD
F.08.08	mlaE	GXO20-01_000286	301814	302563	MlaE family lipid ABC transporter permease subunit
F.08.08	mlaF	GXO20-01_000287	302563	303357	ATP-binding cassette domain-containing protein
H.02	-	GXO20-01_000288	303742	304029	hypothetical protein
H.01	-	GXO20-01_000289	304048	304605	GNAT family N-acetyltransferase
G.03		GXO20-01_000290	304623	305588	IS1595-like element ISXo5 family transposase
H.03		GXO20-01_000291	305677	306345	IS630 family transposase;pseudo=true
G.03		GXO20-01_000292	306433	307389	IS30-like element IS1112 family transposase
H.03		GXO20-01_000293	307461	308224	IS5 family transposase;pseudo=true
G.03		GXO20-01_000294	308263	309061	IS5 family transposase
G.03	-	GXO20-01_000295	309193	310407	IS4 family transposase
G.03		GXO20-01_000296	310467	311298	IS5 family transposase
G.03		GXO20-01_000297	311460	312695	ISL3 family transposase
H.03		GXO20-01_000298	312748	313834	IS3 family transposase;pseudo=true
H.02		GXO20-01_000299	314094	314522	hypothetical protein
A.01.04	aroQ	GXO20-01_000300	314533	314982	3-dehydroquinate dehydratase
H.02		GXO20-01_000301	314963	315190	hypothetical protein
B.03.03	pvadh	GXO20-01_000302	315498	317252	PQQ-binding-like beta-propeller repeat protein
H.03		GXO20-01_000303	318175	318938	IS5 family transposase;pseudo=true
B.01.02	aroK	GXO20-01_000304	318991	319575	gluconokinase
E.01.09	-	GXO20-01_000305	319733	321115	MFS transporter
F.04.02	-	GXO20-01_000306	321118	323517	NdvB protein
H.01	-	GXO20-01_000307	323621	326263	glycosyl hydrolase 115 family protein
B.04.01	-	GXO20-01_000308	327011	330460	hybrid sensor histidine kinase/response regulator
D.01.01	-	GXO20-01_000309	330653	331237	manganese efflux pump MntP family protein
B.04.02	-	GXO20-01_000310	331714	332490	helix-turn-helix domain-containing protein
E.01.03	fucP	GXO20-01_000311	332671	333972	L-fucose:H+ symporter permease
E.01.03		GXO20-01_000312	333975	334334	L-fucose mutarotase
G.03	-	GXO20-01_000313	334771	336258	IS5 family transposase
H.03	-	GXO20-01_000314	336269	336361	IS200/IS605 family transposase;pseudo=true
G.03		GXO20-01_000315	336451	337416	IS1595-like element ISXo5 family transposase
H.03		GXO20-01_000316	337422	337673	IS200/IS605 family transposase;pseudo=true
F.01.03	xopN	GXO20-01_000317	338243	340405	type III secretion system effector protein
C.03.06	dcp	GXO20-01_000318	340532	342700	peptidyl-dipeptidase Dcp
H.03		GXO20-01_000319	342809	342968	isoaspartyl peptidase/L-asparaginase;pseudo=true
H.03		GXO20-01_000320	343018	343301	hypothetical protein;pseudo=true
C.04.02	-	GXO20-01_000321	343338	343967	lysophosphatidylcholine acyltransferase
C.03.04	yaeJ	GXO20-01_000322	343970	344401	aminoacyl-tRNA hydrolase
H.01	-	GXO20-01_000323	344458	345036	DUF2059 domain-containing protein
C.02.01	truC	GXO20-01_000324	345132	345965	pseudouridylate synthase
H.01	-	GXO20-01_000325	346109	346498	cupin domain-containing protein
A.03.11	ubiB	GXO20-01_000326	346612	348285	ubiquinone biosynthesis regulatory protein kinase UbiB
H.01	ubiJ	GXO20-01_000327	348282	348926	SCP2 sterol-binding domain-containing protein
H.03	ddl	GXO20-01_000328	349161	350261	D-alanine--D-alanine ligase;pseudo=true
H.03	-	GXO20-01_000329	350493	350747	acetyltransferase;pseudo=true
H.03		GXO20-01_000330	350758	352112	IS5 family transposase;pseudo=true
C.03.03	-	GXO20-01_000331	352611	352895	methionyl-tRNA formyltransferase
G.03		GXO20-01_000333	353247	354045	IS5 family transposase
H.03		GXO20-01_000334	354105	354868	IS5 family transposase;pseudo=true
H.03		GXO20-01_000335	355629	356729	IS3 family transposase;pseudo=true
H.03		GXO20-01_000336	356813	357301	transposase;pseudo=true
H.03		GXO20-01_000337	357420	358738	IS701 family transposase;pseudo=true
G.03		GXO20-01_000338	358822	359787	IS1595-like element ISXo5 family transposase
H.03		GXO20-01_000339	359874	360713	IS701 family transposase;pseudo=true
G.03	-	GXO20-01_000340	360848	361954	IS5 family transposase
G.03		GXO20-01_000341	362097	363332	ISL3-like element ISXoo13 family transposase
H.03	-	GXO20-01_000342	363422	363645	hypothetical protein;pseudo=true
A.02.02	panE	GXO20-01_000343	363759	364697	2-dehydropantoate 2-reductase
A.03.05	-	GXO20-01_000344	364816	365604	DUF3800 domain-containing protein
E.01.02	yadH	GXO20-01_000345	365568	366380	ABC transporter permease
F.08.08	yadG	GXO20-01_000346	366377	367372	ABC transporter ATP-binding protein
B.01.02	-	GXO20-01_000347	367409	368236	ferredoxin--NADP reductase
E.01.04	-	GXO20-01_000348	368321	369322	CDF family Co(II)/Ni(II) efflux transporter DmeF
H.01	-	GXO20-01_000349	369388	369660	metal/formaldehyde-sensitive transcriptional repressor
H.02	-	GXO20-01_000350	369781	369942	hypothetical protein
D.01.01	-	GXO20-01_000351	370146	370733	hypothetical protein
B.04.02	-	GXO20-01_000352	370730	370930	helix-turn-helix transcriptional regulator
C.03.06	-	GXO20-01_000353	370991	372592	alpha/beta hydrolase
E.01.06	natA	GXO20-01_000354	372624	373370	ATP-binding cassette domain-containing protein
E.01.06	natB	GXO20-01_000355	373367	374560	ABC transporter permease
E.01.09	tonB	GXO20-01_000356	374970	375992	energy transducer TonB
A.03.16	prnA	GXO20-01_000357	376132	377697	tryptophan 7-halogenase
H.01		GXO20-01_000358	377708	378721	cupin-like domain-containing protein
D.01.02		GXO20-01_000359	378711	379412	SapC family protein
E.01.08		GXO20-01_000360	379596	382610	TonB-dependent receptor
F.05.02	yghU	GXO20-01_000361	383000	383689	glutathione S-transferase N-terminal domain-containing protein
C.03.06	-	GXO20-01_000362	384114	386351	S9 family peptidase
H.01	-	GXO20-01_000364	386560	388350	DUF885 domain-containing protein
H.02	-	GXO20-01_000365	388450	388908	hypothetical protein
H.03	hemB	GXO20-01_000366	389110	389349	hypothetical protein;pseudo=true
A.03.12	hemB	GXO20-01_000367	389573	390565	porphobilinogen synthase
H.03	-	GXO20-01_000369	390753	391745	NAD-dependent epimerase/dehydratase family protein;pseudo=true
B.04.02	-	GXO20-01_000370	391838	392752	LysR family transcriptional regulator
C.01.04	-	GXO20-01_000371	392880	393632	DNA/RNA non-specific endonuclease
E.01.09	cysJ	GXO20-01_000372	393866	396400	sulfite reductase flavoprotein subunit alpha
D.01.02		GXO20-01_000374	397023	397904	PD40 domain-containing protein
A.01.04	aroE	GXO20-01_000375	397957	398808	shikimate dehydrogenase
D.01.01		GXO20-01_000376	398798	399196	hypothetical protein
H.01		GXO20-01_000377	399231	399380	hypothetical protein
C.01.04	dinG	GXO20-01_000378	399658	401790	ATP-dependent DNA helicase DinG
D.01.01		GXO20-01_000379	402064	402330	hypothetical protein
G.03		GXO20-01_000380	402413	403378	IS1595-like element ISXo5 family transposase
H.02		GXO20-01_000381	403391	403579	hypothetical protein
F.05.01		GXO20-01_000382	403541	404011	HlyD family efflux transporter periplasmic adaptor subunit
F.08.05	katE	GXO20-01_000383	404720	406225	catalase KatB
D.01.01	-	GXO20-01_000384	406284	406859	ankyrin repeat domain-containing protein
H.02	-	GXO20-01_000385	407144	407329	hypothetical protein
D.01.01		GXO20-01_000386	407580	407804	hypothetical protein
C.03.03	dusA	GXO20-01_000387	408267	409271	tRNA dihydrouridine(20/20a) synthase DusA
H.02		GXO20-01_000388	409551	409910	hypothetical protein
F.07.02	phoP	GXO20-01_000389	409982	410665	response regulator transcription factor
F.07.02	phoQ	GXO20-01_000390	410740	412110	two-component sensor histidine kinase
H.01	-	GXO20-01_000391	412231	413820	DUF1800 domain-containing protein
H.01	-	GXO20-01_000392	413940	415124	DUF1501 domain-containing protein
H.03	-	GXO20-01_000393	415277	416032	zinc-dependent peptidase;pseudo=true
H.01	-	GXO20-01_000394	416041	416352	hypothetical protein
B.04.02	birA	GXO20-01_000395	416659	417675	bifunctional biotin--[acetyl-CoA-carboxylase] synthetase/biotin operon repressor
A.03.05	coaX	GXO20-01_000396	417672	418400	type III pantothenate kinase
H.01	-	GXO20-01_000397	418410	419330	SPOR domain-containing protein
A.02.03	tmk	GXO20-01_000399	420139	420822	dTMP kinase
H.01	-	GXO20-01_000400	421302	421598	hypothetical protein
H.01		GXO20-01_000401	421605	421844	hypothetical protein
H.02	-	GXO20-01_000402	421841	422506	hypothetical protein
B.01.02	rocF	GXO20-01_000403	422828	423751	arginase
F.05.01	-	GXO20-01_000404	423859	424011	entericidin A/B family lipoprotein
F.05.01	-	GXO20-01_000405	424075	424209	entericidin A/B family lipoprotein
F.08.01	-	GXO20-01_000406	424450	424659	CsbD family protein
C.03.03	trpS	GXO20-01_000407	424828	426117	tryptophan--tRNA ligase
F.05.03	-	GXO20-01_000408	426170	427192	MBL fold metallo-hydrolase
C.03.06	-	GXO20-01_000409	427655	429307	M28 family peptidase
H.01	-	GXO20-01_000411	429808	430260	hypothetical protein
H.03	-	GXO20-01_000412	430305	431227	drug/metabolite exporter YedA;pseudo=true
D.01.01	rarD	GXO20-01_000413	431224	432132	EamA family transporter RarD
B.01.02	-	GXO20-01_000414	432212	433327	alpha/beta hydrolase
H.03	-	GXO20-01_000415	433554	433853	IS30 family transposase;pseudo=true
B.03.03	cybB	GXO20-01_000416	434028	434561	cytochrome b
F.08.05	katE	GXO20-01_000417	434558	435649	catalase family peroxidase
B.04.04	rpoE	GXO20-01_000418	435814	436329	RNA polymerase sigma factor
B.04.04	-	GXO20-01_000419	436326	437078	anti-sigma factor
C.03.06	pepA	GXO20-01_000420	437132	438502	leucyl aminopeptidase family protein
H.01	-	GXO20-01_000421	438543	439280	HAD family hydrolase
E.01.07	-	GXO20-01_000422	439412	440518	AI-2E family transporter
A.03.11	ubiA	GXO20-01_000424	441654	442553	4-hydroxybenzoate octaprenyltransferase
F.10.02	-	GXO20-01_000425	442809	443534	ComF family protein
A.03.01	bioB	GXO20-01_000426	443584	444618	biotin synthase BioB
A.03.01	bioF	GXO20-01_000427	444542	445915	8-amino-7-oxononanoate synthase
G.03		GXO20-01_000428	446340	447399	IS630 family transposase
A.04.02	fabG	GXO20-01_000429	447578	448315	3-oxoacyl-ACP reductase FabG
H.02	-	GXO20-01_000430	448419	448676	hypothetical protein
A.03.16	-	GXO20-01_000431	448844	450466	NAD(P)/FAD-dependent oxidoreductase
H.01	-	GXO20-01_000432	450463	451284	glycosyltransferase family 2 protein
B.01.03	-	GXO20-01_000433	451281	452054	beta-ketoacyl synthase chain length factor
A.04.02	fabB	GXO20-01_000434	452054	453253	beta-ketoacyl-[acyl-carrier-protein] synthase family protein
D.01.01	-	GXO20-01_000435	453472	453732	YcgL domain-containing protein
D.01.01	-	GXO20-01_000436	453725	457045	ankyrin repeat domain-containing protein
H.01	-	GXO20-01_000437	457072	457401	phosphotyrosine protein phosphatase
B.03.05	-	GXO20-01_000438	457465	459264	glycoside hydrolase family 15 protein
B.03.05	zwf	GXO20-01_000439	459261	461057	glucose-6-phosphate dehydrogenase
G.03		GXO20-01_000440	461538	462857	IS701 family transposase
F.05.02	kefB	GXO20-01_000441	462957	464774	monovalent cation:proton antiporter-2 (CPA2) family protein
E.01.04	mgtE	GXO20-01_000442	465464	466831	magnesium transporter
H.02	-	GXO20-01_000443	466903	467517	hypothetical protein
H.01	yfiQ	GXO20-01_000444	467804	470512	bifunctional acetate--CoA ligase family protein/GNAT family N-acetyltransferase
H.01	-	GXO20-01_000445	470619	471662	DUF475 domain-containing protein
A.02.03	-	GXO20-01_000446	472217	474715	ribonucleoside-diphosphate reductase subunit alpha
A.02.03	-	GXO20-01_000447	474892	475935	ribonucleotide-diphosphate reductase subunit beta
G.01		GXO20-01_000448	476025	476825	ImmA/IrrE family metallo-endopeptidase
A.03.09	-	GXO20-01_000449	476839	477333	flavodoxin
F.05.02	trxA	GXO20-01_000450	477305	477631	thioredoxin family protein
H.03		GXO20-01_000451	477845	478948	IS3 family transposase;pseudo=true
H.03	gctB	GXO20-01_000452	478978	479463	CoA-transferase subunit beta;pseudo=true
B.01.02	pcaF	GXO20-01_000453	479460	480668	3-oxoadipyl-CoA thiolase
B.01.02	pcaH	GXO20-01_000454	480747	481484	protocatechuate 3,4-dioxygenase subunit beta
B.01.02	pcaG	GXO20-01_000455	481489	482031	protocatechuate 3,4-dioxygenase subunit alpha
B.01.02	pcaB	GXO20-01_000457	482532	483884	3-carboxy-cis,cis-muconate cycloisomerase
B.01.02	pcaD	GXO20-01_000458	483895	484677	3-oxoadipate enol-lactonase
B.01.02	pcaC	GXO20-01_000459	484703	485116	4-carboxymuconolactone decarboxylase
H.01		GXO20-01_000460	485387	486226	lysophospholipase
H.03	pcaR	GXO20-01_000461	486574	487435	helix-turn-helix domain-containing protein;pseudo=true
D.01.03	-	GXO20-01_000462	487583	488443	serine protein kinase RIO
H.03	-	GXO20-01_000463	488685	489119	helix-turn-helix domain-containing protein;pseudo=true
B.03.03	sdh	GXO20-01_000464	489411	490166	SDR family NAD(P)-dependent oxidoreductase
H.02	-	GXO20-01_000465	490261	490725	hypothetical protein
E.03.02	-	GXO20-01_000466	490732	491613	SPOR domain-containing protein
C.03.03	argS	GXO20-01_000467	491793	493481	arginine--tRNA ligase
C.01.01	radC	GXO20-01_000468	493569	494282	DNA repair protein RadC
C.01.01	coaBC	GXO20-01_000469	494343	495617	bifunctional phosphopantothenoylcysteine decarboxylase/phosphopantothenate--cysteine ligase CoaBC
A.02.04	dut	GXO20-01_000470	495614	496081	dUTP diphosphatase
D.01.01	-	GXO20-01_000471	496095	498443	phosphomannomutase/phosphoglucomutase
G.03	-	GXO20-01_000472	498551	499093	hypothetical protein
D.01.01	-	GXO20-01_000473	499517	499858	lipid-A-disaccharide synthase N-terminal domain-containing protein
C.04.01	-	GXO20-01_000474	499858	500580	dolichol-phosphate mannosyltransferase
B.02.11	-	GXO20-01_000475	500935	501900	NAD-dependent epimerase/dehydratase family protein
F.05.03	-	GXO20-01_000476	502105	502413	helix-hairpin-helix domain-containing protein
E.03.01	parB	GXO20-01_000477	502449	503378	ParB/RepB/Spo0J family partition protein
E.03.01	parA	GXO20-01_000478	503378	504175	AAA family ATPase
H.02	-	GXO20-01_000479	504289	504969	hypothetical protein
A.02.02	pyrE	GXO20-01_000480	504992	505651	orotate phosphoribosyltransferase
C.01.04	xth	GXO20-01_000481	505779	506579	exodeoxyribonuclease III
H.03		GXO20-01_000482	506657	506740	exodeoxyribonuclease III;pseudo=true
B.04.02	ampG	GXO20-01_000483	507060	508355	MFS transporter
H.02	-	GXO20-01_000484	508414	508641	hypothetical protein
D.02.01	anmK	GXO20-01_000485	508679	509812	anhydro-N-acetylmuramic acid kinase
D.01.01	-	GXO20-01_000486	510183	511601	peptidoglycan DD-metalloendopeptidase family protein
C.03.03	tyrS	GXO20-01_000487	511773	512984	tyrosine--tRNA ligase
H.03		GXO20-01_000493	519014	520116	IS3 family transposase;pseudo=true
B.04.01	-	GXO20-01_000494	520611	522920	response regulator
B.04.01	-	GXO20-01_000495	522921	524891	EAL domain-containing protein
H.01	-	GXO20-01_000496	524930	525556	DUF4126 domain-containing protein
H.02	-	GXO20-01_000497	525664	526452	hypothetical protein
E.03.02	-	GXO20-01_000498	526439	526666	polymer-forming cytoskeletal protein
E.03.02		GXO20-01_000499	526679	526888	polymer-forming cytoskeletal protein
H.03		GXO20-01_000500	526935	527698	IS5 family transposase;pseudo=true
H.01	erpA	GXO20-01_000501	527777	528163	iron-sulfur cluster insertion protein ErpA
H.01	-	GXO20-01_000502	529090	530370	lipase family protein
A.02.01	nudC	GXO20-01_000503	530677	531567	NAD(+) diphosphatase
F.08.08	ampE	GXO20-01_000504	531641	532531	cobalamin biosynthesis protein
H.01	-	GXO20-01_000505	532853	533260	DUF2752 domain-containing protein
D.01.01	-	GXO20-01_000506	533263	533643	CD225/dispanin family protein
C.04.02	-	GXO20-01_000507	534104	536026	MFS transporter
H.03	-	GXO20-01_000508	536127	537000	LysR family transcriptional regulator;pseudo=true
H.03		GXO20-01_000509	537098	538287	MFS transporter;pseudo=true
D.01.01	-	GXO20-01_000510	538418	540631	TIGR01666 family membrane protein
H.01	-	GXO20-01_000511	540857	541438	DUF4276 family protein
E.03.01	-	GXO20-01_000512	541435	542628	AAA family ATPase
A.02.01	purD	GXO20-01_000513	542781	544070	phosphoribosylamine--glycine ligase
H.01		GXO20-01_000514	544091	544705	DUF4276 family protein
H.01		GXO20-01_000515	544705	545940	AAA family ATPase
A.02.01	purH	GXO20-01_000516	545990	547573	bifunctional phosphoribosylaminoimidazolecarboxamide formyltransferase/IMP cyclohydrolase
H.03		GXO20-01_000517	547647	548265	CDP-alcohol phosphatidyltransferase family protein;pseudo=true
B.01.03		GXO20-01_000518	548391	548792	lysophospholipase
H.01		GXO20-01_000519	549113	550111	class I SAM-dependent methyltransferase family protein
H.03		GXO20-01_000520	550108	550497	serine/threonine protein phosphatase;pseudo=true
H.03		GXO20-01_000521	550503	551468	IS1595-like element ISXo5 family transposase;pseudo=true
H.03		GXO20-01_000522	551557	551748	transposase;pseudo=true
C.01.02	fis	GXO20-01_000523	552153	552425	DNA-binding transcriptional regulator Fis
H.01	-	GXO20-01_000524	552532	553764	DUF3426 domain-containing protein
B.04.02	-	GXO20-01_000525	554088	554465	helix-turn-helix domain-containing protein
H.02	-	GXO20-01_000526	554609	555124	hypothetical protein
C.03.02	prmA	GXO20-01_000528	555271	556212	50S ribosomal protein L11 methyltransferase
H.01	-	GXO20-01_000529	557158	557622	enoyl-CoA hydratase/carnithine racemase
H.02		GXO20-01_000530	557691	558083	hypothetical protein
H.02	-	GXO20-01_000531	558080	558445	hypothetical protein
A.04.02	accC	GXO20-01_000532	558584	559951	acetyl-CoA carboxylase biotin carboxylase subunit
C.03.01	-	GXO20-01_000533	559987	560394	four helix bundle protein
A.04.02	accB	GXO20-01_000534	560427	560912	acetyl-CoA carboxylase biotin carboxyl carrier protein
A.01.04	aroQ	GXO20-01_000535	561011	561457	type II 3-dehydroquinate dehydratase
B.03.03	-	GXO20-01_000536	562297	564621	protein-disulfide reductase DsbD
E.01.01	cutA	GXO20-01_000537	564627	564959	divalent-cation tolerance protein CutA
G.03		GXO20-01_000538	565143	566108	IS1595-like element ISXo5 family transposase
H.02		GXO20-01_000539	566171	566356	hypothetical protein
G.03		GXO20-01_000541	566576	567895	IS701 family transposase
H.03		GXO20-01_000542	567966	568151	hypothetical protein;pseudo=true
H.03		GXO20-01_000543	568145	568279	IS4 family transposase;pseudo=true
G.03		GXO20-01_000544	568425	568940	IS110 family transposase
C.01.01	-	GXO20-01_000545	569343	571565	primosomal protein N'
H.02	-	GXO20-01_000546	572031	573056	hypothetical protein
H.01	-	GXO20-01_000547	573040	573642	DUF3106 domain-containing protein
H.02	-	GXO20-01_000548	573973	574917	hypothetical protein
F.05.03	norM	GXO20-01_000549	575436	576812	MATE family efflux transporter
C.03.06	sppA	GXO20-01_000550	576897	578798	signal peptide peptidase SppA
H.02	-	GXO20-01_000551	578984	579199	hypothetical protein
B.02.10	-	GXO20-01_000552	579306	580082	SDR family oxidoreductase
H.01	-	GXO20-01_000553	580244	580891	DUF4124 domain-containing protein
H.01	-	GXO20-01_000554	580915	581688	DUF4124 domain-containing protein
C.03.03	tsaC	GXO20-01_000555	581912	582475	threonylcarbamoyl-AMP synthase
C.01.01	topA	GXO20-01_000556	582486	584978	DNA topoisomerase I
H.01		GXO20-01_000557	585161	586435	RDD family protein
F.09.03	pilA	GXO20-01_000558	586477	587199	pilin
H.01	smg;	GXO20-01_000559	587240	587713	DUF494 family protein
C.01.05	dprA	GXO20-01_000560	587756	588898	DNA-processing protein DprA
D.02.01		GXO20-01_000561	588970	590106	LysM peptidoglycan-binding domain-containing protein
C.03.04	def	GXO20-01_000562	590239	590751	peptide deformylase
C.03.03	fmt	GXO20-01_000563	591145	592068	methionyl-tRNA formyltransferase
C.03.02	sun	GXO20-01_000564	592068	593381	16S rRNA (cytosine(967)-C(5))-methyltransferase RsmB
F.04.02		GXO20-01_000565	593432	595153	glycosyltransferase family 39 protein
F.04.02	waaL	GXO20-01_000566	595318	596595	O-antigen ligase family protein
F.04.02	-	GXO20-01_000567	596793	597617	LPS biosynthesis protein
D.02.01	-	GXO20-01_000568	597618	598676	UDP-N-acetylglucosamine 2-epimerase
D.01.01	-	GXO20-01_000569	598842	600308	PH domain-containing protein
D.01.01	-	GXO20-01_000570	600305	600808	PH domain-containing protein
A.03.09	ribA	GXO20-01_000571	600918	602054	GTP cyclohydrolase II RibA
F.10.02	pat	GXO20-01_000572	602297	602818	GNAT family N-acetyltransferase
F.04.02	lpxL	GXO20-01_000574	603018	604034	lauroyl acyltransferase
H.01	dtd	GXO20-01_000575	604033	604473	D-tyrosyl-tRNA(Tyr) deacylase
B.04.04	rpoD	GXO20-01_000576	604582	606456	RNA polymerase sigma factor RpoD
H.02	-	GXO20-01_000577	606649	606969	hypothetical protein
G.03		GXO20-01_000579	607598	608785	integrase
H.02		GXO20-01_000580	609006	609212	hypothetical protein
H.02		GXO20-01_000581	609209	609481	hypothetical protein
H.02		GXO20-01_000582	609478	609723	hypothetical protein
H.03		GXO20-01_000583	610206	611306	IS3 family transposase;pseudo=true
H.03		GXO20-01_000584	611338	611478	site-specific DNA-methyltransferase;pseudo=true
H.03		GXO20-01_000585	611659	612895	ISL3 family transposase;pseudo=true
H.02	-	GXO20-01_000586	612964	613353	hypothetical protein
G.03		GXO20-01_000587	613676	614641	IS1595-like element ISXo5 family transposase
H.03		GXO20-01_000588	614729	615307	IS30 family transposase;pseudo=true
H.03	-	GXO20-01_000589	615361	615650	integrase core domain-containing protein;pseudo=true
E.01.06	-	GXO20-01_000590	615880	616602	ABC transporter ATP-binding protein
E.01.06	-	GXO20-01_000591	616613	618049	DUF3526 domain-containing protein
E.01.06	-	GXO20-01_000592	618049	619317	DUF3526 domain-containing protein
D.01.02	-	GXO20-01_000593	619407	621548	TonB-dependent siderophore receptor
H.01	-	GXO20-01_000594	621633	622298	DUF2894 domain-containing protein
D.01.01	-	GXO20-01_000595	622295	622969	OmpA family protein
H.01	-	GXO20-01_000596	622966	625623	DUF802 domain-containing protein
H.01	-	GXO20-01_000597	625634	626371	DUF3348 domain-containing protein
H.02	-	GXO20-01_000598	626710	626922	hypothetical protein
H.02	-	GXO20-01_000599	627364	627585	hypothetical protein
H.03	-	GXO20-01_000600	627595	627945	YkgJ family cysteine cluster protein;pseudo=true
H.02	-	GXO20-01_000601	628301	628465	hypothetical protein
H.03	ybdR	GXO20-01_000602	628550	629248	zinc-binding dehydrogenase;pseudo=true
H.03	-	GXO20-01_000603	629388	629480	IS5/IS1182 family transposase;pseudo=true
G.03		GXO20-01_000604	629553	630351	IS5 family transposase
B.03.03	cydB	GXO20-01_000605	630436	631452	cytochrome d ubiquinol oxidase subunit II
B.03.01	cydA	GXO20-01_000606	631443	632852	cytochrome ubiquinol oxidase subunit I
H.03	-	GXO20-01_000607	633155	633435	hypothetical protein;pseudo=true
B.04.02	-	GXO20-01_000608	633969	635249	sigma-54 dependent transcriptional regulator
H.02	-	GXO20-01_000609	635249	635515	hypothetical protein
B.04.02	-	GXO20-01_000610	635484	635864	response regulator
H.03	cheBR	GXO20-01_000611	636090	637466	methyltransferase;pseudo=true
B.01.02	-	GXO20-01_000612	638169	639383	FAD-binding oxidoreductase
B.04.01	-	GXO20-01_000613	639694	640989	histidine kinase
H.03	-	GXO20-01_000614	640986	641770	LytTR family DNA-binding domain-containing protein;pseudo=true
H.03	-	GXO20-01_000615	641944	642305	hypothetical protein;pseudo=true
E.01.01	-	GXO20-01_000616	642469	644064	APC family permease
H.02	-	GXO20-01_000618	644396	645082	hypothetical protein
H.01	-	GXO20-01_000619	645612	646469	DUF2236 domain-containing protein
C.03.06	pepO	GXO20-01_000620	646808	648877	M13 family metallopeptidase
C.03.05	-	GXO20-01_000621	649028	649723	glycosyltransferase
H.02	-	GXO20-01_000622	649752	649940	hypothetical protein
B.03.03	-	GXO20-01_000623	649964	650959	aldo/keto reductase
B.03.03	wrbA	GXO20-01_000624	651099	651668	flavodoxin family protein
H.01	-	GXO20-01_000625	651784	652062	DoxX family membrane protein
H.01	-	GXO20-01_000626	652160	652978	dioxygenase
A.03.01	-	GXO20-01_000627	653176	654420	putative DNA modification/repair radical SAM protein
C.01.01	dpo	GXO20-01_000628	654427	655875	UdgX family uracil-DNA binding protein
D.01.01	-	GXO20-01_000630	656515	657072	fasciclin domain-containing protein
H.02		GXO20-01_000631	657677	658105	hypothetical protein
H.02		GXO20-01_000632	658155	658349	hypothetical protein
E.01.04	-	GXO20-01_000633	658580	660217	Na+/H+ antiporter
F.05.03	-	GXO20-01_000634	660464	661408	ABC transporter ATP-binding protein
F.08.08	-	GXO20-01_000635	661405	662166	ABC transporter permease
H.02		GXO20-01_000636	662279	662437	hypothetical protein
F.08.05	-	GXO20-01_000637	662580	662846	DUF3297 family protein
H.02	-	GXO20-01_000638	663012	663548	hypothetical protein
H.01	-	GXO20-01_000639	663677	665584	S8 family serine peptidase
F.06.01	xadB	GXO20-01_000640	665631	668600	YadA-like family protein
B.04.01	-	GXO20-01_000641	668806	670179	two-component sensor histidine kinase
F.07.02	-	GXO20-01_000642	670161	670889	response regulator transcription factor
H.01	-	GXO20-01_000643	671065	671349	DUF4031 domain-containing protein
H.02	-	GXO20-01_000644	671358	671924	hypothetical protein
F.09.02	motB	GXO20-01_000646	672311	673444	flagellar motor protein MotB
F.09.02	motA	GXO20-01_000647	673455	674309	flagellar motor stator protein MotA
H.01	-	GXO20-01_000648	674407	674898	MliC family protein
F.10.02	msrB	GXO20-01_000649	675204	675668	peptide-methionine (R)-S-oxide reductase MsrB
H.02	-	GXO20-01_000650	675949	676374	hypothetical protein
B.04.02	lrp	GXO20-01_000651	676426	676905	Lrp/AsnC ligand binding domain-containing protein
B.03.03	dadA	GXO20-01_000652	677054	678343	D-amino acid dehydrogenase
D.02.01	alr	GXO20-01_000653	678343	679443	alanine racemase
D.01.01		GXO20-01_000654	679846	680427	DUF3016 domain-containing protein
H.02		GXO20-01_000655	680676	681122	hypothetical protein
H.01		GXO20-01_000656	681109	681417	hypothetical protein
B.04.01		GXO20-01_000657	681504	683540	PAS domain S-box protein
H.01		GXO20-01_000659	684025	684333	DUF3247 family protein
B.01.02		GXO20-01_000660	684422	685759	sorbosone dehydrogenase family protein
H.02		GXO20-01_000662	686313	686558	hypothetical protein
C.03.02	rsmC	GXO20-01_000663	686749	687816	methyltransferase
C.03.02	rsuA	GXO20-01_000664	687813	688526	pseudouridine synthase
H.03	-	GXO20-01_000665	688523	689201	HAD family phosphatase;pseudo=true
B.03.03	-	GXO20-01_000666	689337	690143	SDR family oxidoreductase
H.01	-	GXO20-01_000667	690565	691125	DUF1415 domain-containing protein
H.01	-	GXO20-01_000668	691284	692147	lysophospholipase
H.03	-	GXO20-01_000669	692134	693271	response regulator;pseudo=true
H.03	-	GXO20-01_000670	693267	693725	hypothetical protein;pseudo=true
H.01	-	GXO20-01_000671	693871	694356	YajQ family cyclic di-GMP-binding protein
D.01.01	-	GXO20-01_000672	694464	695360	DMT family transporter
E.01.06	metN	GXO20-01_000673	695479	696486	methionine ABC transporter ATP-binding protein
E.01.06	metI	GXO20-01_000674	696483	697178	ABC transporter permease
E.01.06	metQ	GXO20-01_000675	697273	698073	MetQ/NlpA family ABC transporter substrate-binding protein
D.01.01		GXO20-01_000676	698450	699007	DUF1453 family protein
D.01.01	ompW	GXO20-01_000677	699292	699978	outer membrane beta-barrel protein
C.01.01	-	GXO20-01_000678	700120	700680	DNA-deoxyinosine glycosylase
H.01	-	GXO20-01_000679	700862	701620	YggN family protein
B.03.06	aceF	GXO20-01_000680	701750	703543	dihydrolipoyllysine-residue acetyltransferase
H.02	-	GXO20-01_000681	703540	704187	hypothetical protein
B.03.06	lpdA	GXO20-01_000682	704204	706027	dihydrolipoyl dehydrogenase
H.02	-	GXO20-01_000683	706089	706379	hypothetical protein
H.02	-	GXO20-01_000684	706518	707330	hypothetical protein
D.01.01		GXO20-01_000685	707863	708228	hypothetical protein
B.03.08	atpB	GXO20-01_000686	708254	709054	F0F1 ATP synthase subunit A
B.03.08	atpE	GXO20-01_000687	709127	709429	F0F1 ATP synthase subunit C
B.03.08	atpF	GXO20-01_000688	709544	710014	F0F1 ATP synthase subunit B
B.03.08	atpH	GXO20-01_000689	710018	710545	F0F1 ATP synthase subunit delta
B.03.08	atpA	GXO20-01_000690	710593	712140	F0F1 ATP synthase subunit alpha
B.03.08	atpG	GXO20-01_000691	712334	713197	F0F1 ATP synthase subunit gamma
B.03.08	atpD	GXO20-01_000692	713342	714748	F0F1 ATP synthase subunit beta
B.03.08	atpC	GXO20-01_000693	714892	715314	F0F1 ATP synthase subunit epsilon
F.03.02	pheA	GXO20-01_000694	715546	716118	chorismate mutase
D.01.01	-	GXO20-01_000695	716641	717024	GtrA family protein
D.01.01	glmU	GXO20-01_000696	717169	718533	bifunctional UDP-N-acetylglucosamine diphosphorylase/glucosamine-1-phosphate N-acetyltransferase GlmU
H.03	-	GXO20-01_000697	718861	719019	ATP-binding protein;pseudo=true
H.03		GXO20-01_000698	719068	719241	transposase;pseudo=true
G.03		GXO20-01_000699	719259	720224	IS1595-like element ISXo5 family transposase
H.03		GXO20-01_000700	720308	720897	IS5 family transposase;pseudo=true
H.03		GXO20-01_000701	721211	722427	ISL3 family transposase;pseudo=true
H.03	-	GXO20-01_000702	722435	722584	ATP-binding cassette domain-containing protein;pseudo=true
E.01.06	-	GXO20-01_000703	722633	723904	efflux RND transporter periplasmic adaptor subunit
B.02.01	glmS	GXO20-01_000704	724112	725941	glutamine--fructose-6-phosphate transaminase (isomerizing)
H.02	-	GXO20-01_000705	726323	726796	hypothetical protein
H.02	-	GXO20-01_000706	727028	727603	hypothetical protein
H.03		GXO20-01_000707	727636	728399	IS5 family transposase;pseudo=true
G.03		GXO20-01_000708	728515	729549	IS630 family transposase
B.02.10	gloA	GXO20-01_000710	729766	730290	lactoylglutathione lyase
F.05.04	copA	GXO20-01_000711	730447	731553	copper resistance protein B
F.05.04		GXO20-01_000712	731550	733397	copper resistance system multicopper oxidase
F.05.04		GXO20-01_000713	733484	733900	CopL family metal-binding regulatory protein
A.01.03	cysK	GXO20-01_000714	734036	735139	PLP-dependent cysteine synthase family protein
C.03.06	prlC	GXO20-01_000715	735183	737207	M3 family metallopeptidase
H.02		GXO20-01_000716	737381	738202	hypothetical protein
A.04.02	fabB	GXO20-01_000717	738316	739524	beta-ketoacyl-ACP synthase I
A.04.02	fabA	GXO20-01_000718	739524	740039	3-hydroxyacyl-[acyl-carrier-protein] dehydratase FabA
C.01.04	dinP	GXO20-01_000719	740385	741464	DNA polymerase IV
H.01	gph	GXO20-01_000720	741606	742256	phosphoglycolate phosphatase
B.04.02	-	GXO20-01_000721	742568	742966	TfoX/Sxy family protein
B.04.02	-	GXO20-01_000722	742963	743445	GAF domain-containing protein
A.03.01	bioD	GXO20-01_000723	743770	744444	dethiobiotin synthase
H.01		GXO20-01_000724	744559	744894	phasin family protein
A.03.15	queD	GXO20-01_000725	745087	745440	6-carboxytetrahydropterin synthase QueD
C.02.01	rhlE	GXO20-01_000726	745853	747235	DEAD/DEAH box helicase
B.01.02	faaH	GXO20-01_000727	747546	748604	fumarylacetoacetate hydrolase family protein
F.05.02	maiA	GXO20-01_000728	748648	749274	maleylacetoacetate isomerase
F.09.03	pilU	GXO20-01_000729	749613	750746	PilT/PilU family type 4a pilus ATPase
H.01	-	GXO20-01_000730	750845	751228	DUF4398 domain-containing protein
D.01.01	-	GXO20-01_000731	751225	752115	hypothetical protein
H.01	-	GXO20-01_000732	752457	752675	YdcH family protein
A.01.03	cysB	GXO20-01_000733	752917	754287	pyridoxal-phosphate dependent enzyme
A.01.01	metB	GXO20-01_000734	754378	755571	cystathionine gamma-synthase
H.01		GXO20-01_000735	755618	756418	FkbM family methyltransferase
B.02.11		GXO20-01_000736	756453	757529	NAD-dependent epimerase/dehydratase family protein
H.01		GXO20-01_000737	758561	759487	glycosyltransferase
H.02		GXO20-01_000738	759508	759798	hypothetical protein
H.01		GXO20-01_000739	759789	760952	glycosyltransferase
C.04.02		GXO20-01_000740	760958	762010	acyltransferase
G.03		GXO20-01_000741	762097	763416	IS701 family transposase
G.03	-	GXO20-01_000742	763732	764916	IS256 family transposase
H.03	-	GXO20-01_000743	765034	765336	IS5/IS1182 family transposase;pseudo=true
E.01.09		GXO20-01_000744	765446	766759	ABC transporter ATP-binding protein
E.01.06		GXO20-01_000745	766749	767567	ABC transporter permease
B.03.03	etfA	GXO20-01_000746	767790	768731	electron transfer flavoprotein subunit alpha/FixB family protein
B.03.03	etfB	GXO20-01_000747	768731	769477	electron transfer flavoprotein subunit beta/FixA family protein
H.01	rfbB	GXO20-01_000748	769703	770758	dTDP-glucose 4,6-dehydratase
F.04.02	rfbA	GXO20-01_000749	770814	771701	glucose-1-phosphate thymidylyltransferase RfbA
F.04.02	rfbC	GXO20-01_000750	771698	772255	dTDP-4-dehydrorhamnose 3,5-epimerase
F.04.02	rfbD	GXO20-01_000751	772252	773160	dTDP-4-dehydrorhamnose reductase
F.04.02	xanB	GXO20-01_000752	773277	774680	mannose-1-phosphate guanylyltransferase/mannose-6-phosphate isomerase
F.04.02	xanA	GXO20-01_000753	774727	776073	phosphomannomutase/phosphoglucomutase
F.04.02	lpsI	GXO20-01_000754	776207	776938	CoA transferase subunit A
F.04.02	lpsJ	GXO20-01_000755	776938	777567	CoA transferase subunit B
F.04.02	-	GXO20-01_000756	777625	779712	lipopolysaccharide biosynthesis protein
B.03.03	etf	GXO20-01_000757	779709	781358	electron transfer flavoprotein-ubiquinone oxidoreductase
C.01.01	-	GXO20-01_000758	781474	782082	alpha-ketoglutarate-dependent dioxygenase AlkB
E.01.06	linN	GXO20-01_000759	782633	783277	membrane integrity-associated transporter subunit PqiC
E.01.06	mlaD	GXO20-01_000760	783274	784200	MCE family protein
E.01.06	yrbF	GXO20-01_000761	784203	785045	ABC transporter ATP-binding protein
E.01.06	yrbE	GXO20-01_000762	785131	786243	ABC transporter permease
D.01.01		GXO20-01_000763	786413	787672	threonine/serine exporter
F.07.02	hns	GXO20-01_000764	787734	788195	H-NS histone family protein
C.03.03	proS	GXO20-01_000765	788338	790032	proline--tRNA ligase
H.01		GXO20-01_000766	790144	790548	DUF4124 domain-containing protein
C.04.02	pssA	GXO20-01_000767	790680	791453	CDP-diacylglycerol--serine O-phosphatidyltransferase
D.02.01	-	GXO20-01_000768	791488	791931	alanine acetyltransferase
C.03.02	rimI	GXO20-01_000769	791928	792410	ribosomal protein S18-alanine N-acetyltransferase
G.03		GXO20-01_000770	792969	794288	IS701 family transposase
H.03		GXO20-01_000771	794446	795769	IS701 family transposase;pseudo=true
G.03		GXO20-01_000772	795982	796950	IS5-like element ISXo1 family transposase
G.03	-	GXO20-01_000773	797100	798419	IS701 family transposase
D.02.01	-	GXO20-01_000774	798724	800697	transglycosylase SLT domain-containing protein
F.03.01	pel	GXO20-01_000775	800964	802004	pectate lyase
H.03		GXO20-01_000776	802324	802902	IS701-like element ISXo15 family transposase;pseudo=true
G.03		GXO20-01_000777	802964	803932	IS5-like element ISXo1 family transposase
H.03		GXO20-01_000778	804057	804707	IS701 family transposase;pseudo=true
G.03		GXO20-01_000779	804754	805552	IS5 family transposase
H.03		GXO20-01_000780	805562	806137	transposase;pseudo=true
H.01		GXO20-01_000781	806204	806518	class I SAM-dependent methyltransferase
G.03		GXO20-01_000782	806705	807807	IS3-like element ISXo17 family transposase
H.03		GXO20-01_000783	807866	808192	transposase;pseudo=true
H.03		GXO20-01_000784	808287	808736	isoprenylcysteine carboxylmethyltransferase family protein;pseudo=true
C.03.03	valS	GXO20-01_000785	808744	811686	valine--tRNA ligase
C.01.01	-	GXO20-01_000786	811894	812319	DNA polymerase III subunit chi
H.03	-	GXO20-01_000787	812319	812665	hypothetical protein;pseudo=true
C.03.06	pepA	GXO20-01_000788	812665	814137	leucyl aminopeptidase
E.01.06	lptF	GXO20-01_000789	814245	815327	LPS export ABC transporter permease LptF
E.01.06	lptG	GXO20-01_000790	815324	816430	LPS export ABC transporter permease LptG
D.01.01		GXO20-01_000791	816845	817312	RDD family protein
C.01.03	xerD	GXO20-01_000792	817739	818710	site-specific tyrosine recombinase XerD
F.03.02	dsbC	GXO20-01_000793	819180	819977	DsbC family protein
A.02.01	purL	GXO20-01_000794	820376	824428	phosphoribosylformylglycinamidine synthase
F.06.01	xadA	GXO20-01_000795	825406	829203	YadA-like family protein
H.03		GXO20-01_000796	829327	830176	hypothetical protein;pseudo=true
H.03		GXO20-01_000797	830177	830611	S8 family serine peptidase;pseudo=true
G.03		GXO20-01_000798	830702	831658	IS30 family transposase
C.03.06		GXO20-01_000799	831655	831801	hypothetical protein
C.03.06		GXO20-01_000800	831819	832364	S8 family serine peptidase
F.02.02	xpsE	GXO20-01_000801	832494	834221	type II secretion system ATPase GspE
H.02		GXO20-01_000802	834218	834397	hypothetical protein
F.02.02	xpsF	GXO20-01_000803	834397	835614	type II secretion system F family protein
F.02.02	xpsG	GXO20-01_000804	835882	836313	type II secretion system major pseudopilin GspG
F.02.02	xpsH	GXO20-01_000805	836323	836832	GspH/FimT family pseudopilin
F.02.02	xpsI	GXO20-01_000806	836829	837245	prepilin-type N-terminal cleavage/methylation domain-containing protein
F.02.02	xpsJ	GXO20-01_000807	837242	837877	type II secretion system protein J
F.02.02	xpsK	GXO20-01_000808	837874	838725	general secretion pathway protein GspK
F.02.02	xpsL	GXO20-01_000809	838722	839843	PilN domain-containing protein
F.02.02	xpsM	GXO20-01_000810	839827	840480	type II secretion system protein M
F.02.02	xpsN	GXO20-01_000811	840470	841285	general secretion pathway protein GspN
F.02.02	xpsD	GXO20-01_000812	841282	843594	type II secretion system secretin GspD
H.01		GXO20-01_000813	843591	844430	glycosyltransferase
B.04.02		GXO20-01_000815	844854	845582	UTRA domain-containing protein
E.01.05	pnuC	GXO20-01_000816	845688	846263	nicotinamide riboside transporter PnuC
E.01.08	-	GXO20-01_000818	846639	848801	TonB-dependent receptor
H.01	-	GXO20-01_000819	848837	849994	phosphotransferase
D.02.02	-	GXO20-01_000820	850605	851444	glycosyltransferase family 2 protein
H.03		GXO20-01_000821	851486	852268	IS630 family transposase;pseudo=true
H.03	-	GXO20-01_000822	852275	852382	IS1595 family transposase;pseudo=true
H.03		GXO20-01_000823	852373	852480	IS1595 family transposase;pseudo=true
H.03	-	GXO20-01_000824	852518	852799	transposase;pseudo=true
G.01		GXO20-01_000825	858211	858501	CRISPR-associated endonuclease Cas2
G.01		GXO20-01_000826	858516	859550	type I-C CRISPR-associated endonuclease Cas1c
G.01		GXO20-01_000827	859553	860185	CRISPR-associated protein Cas4
G.01		GXO20-01_000828	860205	861071	type I-C CRISPR-associated protein Cas7/Csd2
G.01		GXO20-01_000829	861068	862912	type I-C CRISPR-associated protein Cas8c/Csd1
G.01		GXO20-01_000830	862909	863583	type I-C CRISPR-associated protein Cas5c
G.01		GXO20-01_000831	863711	866002	CRISPR-associated helicase/endonuclease Cas3
G.03		GXO20-01_000832	866114	867079	IS1595-like element ISXo5 family transposase
E.03.02	maf	GXO20-01_000833	867470	868045	Maf-like protein
C.03.01	-	GXO20-01_000834	868158	868667	DUF177 domain-containing protein
C.03.01	rpmF	GXO20-01_000835	868766	868960	50S ribosomal protein L32
A.04.02	fabH	GXO20-01_000836	869050	870027	ketoacyl-ACP synthase III
H.01	-	GXO20-01_000837	870257	870697	MEKHLA domain-containing protein
A.04.02	fabD	GXO20-01_000838	870975	871919	ACP S-malonyltransferase
A.04.02	fabG	GXO20-01_000839	872002	872745	3-oxoacyl-ACP reductase FabG
A.04.02	acpP	GXO20-01_000840	872950	873189	acyl carrier protein
A.04.02	fabF	GXO20-01_000841	873331	874566	beta-ketoacyl-ACP synthase II
A.01.04	pabB	GXO20-01_000842	874737	876092	aminodeoxychorismate synthase component I
D.02.01	-	GXO20-01_000843	876153	877226	endolytic transglycosylase MltG
C.01.01	holB	GXO20-01_000844	877223	878182	DNA polymerase III subunit delta'
F.09.03	pilZ	GXO20-01_000845	878179	878532	PilZ domain-containing protein
H.02		GXO20-01_000847	879235	880017	hypothetical protein
H.03	-	GXO20-01_000848	880075	880296	hypothetical protein;pseudo=true
C.04.03	-	GXO20-01_000849	880379	880705	lipoprotein
B.04.02	prpR	GXO20-01_000850	880941	882539	propionate catabolism operon regulatory protein PrpR
B.01.02	prpB	GXO20-01_000851	882685	883581	methylisocitrate lyase
B.01.02	prpC	GXO20-01_000852	883657	884811	2-methylcitrate synthase
F.10.02	acnD	GXO20-01_000853	885006	887597	Fe/S-dependent 2-methylisocitrate dehydratase AcnD
B.04.04	parD	GXO20-01_000854	887681	887848	regulation of transcription
H.01	prpF	GXO20-01_000855	888330	889529	2-methylaconitate cis-trans isomerase PrpF
G.03		GXO20-01_000856	889979	890947	IS5-like element ISXo1 family transposase
E.01.08	-	GXO20-01_000857	891189	893405	TonB-dependent receptor
C.02.01	iunH	GXO20-01_000858	893484	894482	nucleoside hydrolase
H.03	-	GXO20-01_000859	895077	895543	transposase;pseudo=true
G.03		GXO20-01_000860	895617	896585	IS5-like element ISXo1 family transposase
E.01.08	-	GXO20-01_000861	896914	899901	TonB-dependent receptor
D.01.01	-	GXO20-01_000862	900076	901023	glycerophosphodiester phosphodiesterase family protein
H.02	-	GXO20-01_000863	901523	902059	hypothetical protein
G.03		GXO20-01_000864	902130	903449	IS701 family transposase
G.03		GXO20-01_000866	903794	904756	IS30 family transposase
E.01.04	bfr	GXO20-01_000867	904890	905450	bacterioferritin
C.03.04	-	GXO20-01_000868	905493	905975	peroxiredoxin
F.08.02	-	GXO20-01_000869	906138	906614	Hsp20/alpha crystallin family protein
C.03.05	cbpA	GXO20-01_000870	907025	907924	DnaJ domain-containing protein
B.04.02	pilH	GXO20-01_000871	908164	908550	twitching motility response regulator PilH
C.03.06	hflK	GXO20-01_000872	909180	910307	FtsH protease activity modulator HflK
C.03.06	hflC	GXO20-01_000873	910307	911170	protease modulator HflC
D.01.01		GXO20-01_000874	911464	911649	DUF2065 family protein
A.02.01	purA	GXO20-01_000875	911987	913279	adenylosuccinate synthase
C.03.06	pepN	GXO20-01_000876	913605	916277	M1 family metallopeptidase
F.05.01	symE	GXO20-01_000877	916471	916749	type I toxin-antitoxin system SymE family toxin
H.03		GXO20-01_000878	916765	917253	IS1595 family transposase;pseudo=true
G.03	-	GXO20-01_000879	917364	918740	IS5 family transposase
C.02.01	-	GXO20-01_000880	918984	919619	helix-turn-helix domain-containing protein
H.03	-	GXO20-01_000881	919619	920053	hypothetical protein;pseudo=true
D.01.01		GXO20-01_000882	920246	920779	PH domain-containing protein
G.03		GXO20-01_000883	920963	921931	IS5-like element ISXo1 family transposase
D.01.02		GXO20-01_000884	922065	922262	zinc-finger domain-containing protein
D.02.01		GXO20-01_000885	922272	923384	glycosyltransferase
D.01.01		GXO20-01_000886	923365	924699	O-antigen ligase family protein
F.04.02	lpxL	GXO20-01_000887	924933	925853	LpxL/LpxP family Kdo(2)-lipid IV(A) lauroyl/palmitoleoyl acyltransferase
F.04.02	kdtA	GXO20-01_000888	925930	927246	lipid IV(A) 3-deoxy-D-manno-octulosonic acid transferase
F.02.01	raxC	GXO20-01_000889	927519	928898	TolC family outer membrane protein
C.03.04	-	GXO20-01_000890	928919	929575	protein-L-isoaspartate O-methyltransferase
B.04.02	-	GXO20-01_000891	929704	930357	TetR/AcrR family transcriptional regulator
H.02		GXO20-01_000892	930628	931089	hypothetical protein
H.03	-	GXO20-01_000893	931124	931904	GGDEF domain-containing protein;pseudo=true
B.04.02	-	GXO20-01_000894	932149	933033	LysR family transcriptional regulator
A.01.02	leuC	GXO20-01_000895	933154	934602	3-isopropylmalate dehydratase large subunit
A.01.02	leuD	GXO20-01_000896	934670	935317	3-isopropylmalate dehydratase small subunit
H.03	-	GXO20-01_000897	935314	936097	class I SAM-dependent methyltransferase;pseudo=true
A.01.02	leuB	GXO20-01_000898	936134	937207	3-isopropylmalate dehydrogenase
A.01.02	leuA	GXO20-01_000899	937538	939100	2-isopropylmalate synthase
B.01.02	ilvA	GXO20-01_000900	939097	940221	threonine dehydratase
A.01.02	ilvM	GXO20-01_000901	940297	940554	acetolactate synthase
A.01.02	ilvB	GXO20-01_000902	940538	942259	acetolactate synthase 2 catalytic subunit
A.01.02	ilvC	GXO20-01_000903	942303	943304	ketol-acid reductoisomerase
A.03.08	thiC	GXO20-01_000905	944581	946458	phosphomethylpyrimidine synthase ThiC
E.01.09	-	GXO20-01_000906	946884	949235	winged helix-turn-helix domain-containing protein
B.04.02	-	GXO20-01_000907	949346	950239	helix-turn-helix domain-containing protein
E.01.08	-	GXO20-01_000908	950288	953254	TonB-dependent receptor
B.04.01	-	GXO20-01_000910	953869	955017	HDOD domain-containing protein
B.02.10	ppa	GXO20-01_000911	955131	955667	inorganic diphosphatase
H.02	-	GXO20-01_000912	955864	956346	hypothetical protein
H.03		GXO20-01_000913	956639	958580	sodium-translocating pyrophosphatase;pseudo=true
G.03		GXO20-01_000914	958646	959611	IS1595-like element ISXo5 family transposase
B.02.09	hppA	GXO20-01_000915	959608	959829	sodium/proton-translocating pyrophosphatase
H.02	-	GXO20-01_000916	960033	960557	hypothetical protein
H.03		GXO20-01_000917	960701	961666	IS1595-like element ISXo5 family transposase;pseudo=true
H.03		GXO20-01_000918	961755	961946	transposase;pseudo=true
B.03.04	pfkA	GXO20-01_000919	962237	963493	6-phosphofructokinase
F.10.02	adk	GXO20-01_000920	963653	964216	adenylate kinase
D.02.01	mpl	GXO20-01_000921	964574	965941	UDP-N-acetylmuramate:L-alanyl-gamma-D-glutamyl-meso-diaminopimelate ligase
H.01	-	GXO20-01_000922	965941	966537	LON peptidase substrate-binding domain-containing protein
D.01.01	yneE	GXO20-01_000923	966684	967568	membrane protein
H.03		GXO20-01_000924	967959	968530	transposase;pseudo=true
G.03		GXO20-01_000925	968540	969338	IS5 family transposase
H.01	gst	GXO20-01_000926	969580	970194	glutathione S-transferase C-terminal domain-containing protein
B.03.07	mdh	GXO20-01_000927	970277	971263	malate dehydrogenase
C.03.04	ppiB	GXO20-01_000928	971379	971873	peptidylprolyl isomerase
E.03.01	typA	GXO20-01_000929	972118	973947	translational GTPase TypA
D.01.01	-	GXO20-01_000930	974017	974436	DUF2127 domain-containing protein
H.03	amiE	GXO20-01_000931	974659	975208	amidase;pseudo=true
D.01.01	-	GXO20-01_000932	975359	976486	mechanosensitive ion channel family protein
A.01.04	aroF	GXO20-01_000933	976587	977969	3-deoxy-7-phosphoheptulonate synthase class II
E.01.08	-	GXO20-01_000934	978217	980340	TonB-dependent receptor
C.03.06	dsbB	GXO20-01_000935	980869	981387	disulfide bond formation protein B
H.03	-	GXO20-01_000936	981641	982030	transposase;pseudo=true
G.03	-	GXO20-01_000937	982094	983196	IS3 family transposase
H.03		GXO20-01_000938	983215	983646	IS5/IS1182 family transposase;pseudo=true
G.03		GXO20-01_000939	983710	984945	ISL3-like element ISXoo13 family transposase
H.03	-	GXO20-01_000940	984960	985532	transposase;pseudo=true
H.01		GXO20-01_000941	985559	986407	S1 family peptidase
G.03		GXO20-01_000942	986726	988102	IS5 family transposase
H.03		GXO20-01_000943	988453	989004	IS3 family transposase;pseudo=true
H.03		GXO20-01_000944	989026	989331	IS5/IS1182 family transposase;pseudo=true
H.03		GXO20-01_000945	989401	990366	IS1595-like element ISXo5 family transposase;pseudo=true
H.03		GXO20-01_000946	990490	991464	IS30 family transposase;pseudo=true
H.03		GXO20-01_000947	991473	991751	IS5/IS1182 family transposase;pseudo=true
G.03		GXO20-01_000948	991758	992993	ISL3-like element ISXoo13 family transposase
H.03		GXO20-01_000949	993057	993866	IS5 family transposase;pseudo=true
G.03		GXO20-01_000950	993976	995295	IS701 family transposase
H.03		GXO20-01_000951	995460	996016	transposase;pseudo=true
G.03		GXO20-01_000952	996041	996964	IS30 family transposase
H.03	rluA	GXO20-01_000953	996981	997877	pseudouridylate synthase;pseudo=true
G.03		GXO20-01_000954	998027	998992	IS1595-like element ISXo5 family transposase
D.02.02	-	GXO20-01_000955	999321	1000871	chlamydia polymorphic membrane family protein
H.03		GXO20-01_000956	1000939	1001702	IS5 family transposase;pseudo=true
H.03		GXO20-01_000957	1001769	1002983	IS4 family transposase;pseudo=true
G.03		GXO20-01_000958	1003072	1004256	IS701 family transposase
G.03		GXO20-01_000959	1004371	1005339	IS5-like element ISXo1 family transposase
E.03.02	-	GXO20-01_000960	1005600	1006061	cell wall hydrolase
H.01	glpQ	GXO20-01_000961	1006610	1006852	DUF4996 domain-containing protein
H.03		GXO20-01_000962	1006846	1007609	IS5 family transposase;pseudo=true
C.04.02		GXO20-01_000963	1007642	1008373	glycerophosphodiester phosphodiesterase family protein
H.03	-	GXO20-01_000964	1008367	1009061	TonB-dependent receptor;pseudo=true
H.03		GXO20-01_000965	1009405	1010151	IS701 family transposase;pseudo=true
G.03	-	GXO20-01_000966	1010193	1010946	IS5 family transposase
G.03		GXO20-01_000967	1010947	1011912	IS1595-like element ISXo5 family transposase
F.10.02	-	GXO20-01_000968	1012176	1013183	isocitrate dehydrogenase
D.01.01	-	GXO20-01_000969	1013327	1014088	Bax inhibitor-1/YccA family protein
H.03		GXO20-01_000974	1014960	1016063	IS3 family transposase;pseudo=true
H.03		GXO20-01_000975	1016091	1016416	ATP-binding protein;pseudo=true
H.03	-	GXO20-01_000976	1016514	1016795	IS5/IS1182 family transposase;pseudo=true
G.03		GXO20-01_000977	1016938	1018314	IS5 family transposase
C.03.05	tig	GXO20-01_000979	1018925	1020217	trigger factor
F.10.02	clpP	GXO20-01_000980	1020310	1020936	ATP-dependent Clp endopeptidase proteolytic subunit ClpP
F.10.02	clpX	GXO20-01_000981	1021061	1022347	ATP-dependent Clp protease ATP-binding subunit ClpX
F.10.02	lon	GXO20-01_000982	1022491	1024962	endopeptidase La
C.01.02	hupB	GXO20-01_000983	1025176	1025448	HU family DNA-binding protein
C.03.04	ppiD	GXO20-01_000987	1026280	1028250	peptidylprolyl isomerase
E.03.01	mltD	GXO20-01_000988	1028956	1030134	transglycosylase SLT domain-containing protein
B.02.10	-	GXO20-01_000989	1030131	1030898	hydroxyacylglutathione hydrolase
H.02	-	GXO20-01_000990	1030911	1031567	hypothetical protein
C.02.03	rnhA	GXO20-01_000991	1031595	1032047	ribonuclease HI
C.01.01	dnaQ	GXO20-01_000992	1032056	1032790	DNA polymerase III subunit epsilon
C.03.04	prpC	GXO20-01_000994	1033226	1033930	protein phosphatase 2C domain-containing protein
H.02		GXO20-01_000996	1034756	1035385	hypothetical protein
H.03		GXO20-01_000997	1035879	1036178	DNA adenine methylase;pseudo=true
H.02	-	GXO20-01_000998	1036277	1036477	hypothetical protein
F.02.05		GXO20-01_000999	1036873	1039596	type VI secretion system tip protein VgrG
H.01		GXO20-01_001000	1039664	1041814	DUF3274 domain-containing protein
H.01		GXO20-01_001001	1041811	1043508	DUF2875 family protein
H.03		GXO20-01_001002	1043505	1043766	PAAR domain-containing protein;pseudo=true
H.01	-	GXO20-01_001003	1043828	1044385	hypothetical protein
G.03		GXO20-01_001004	1044468	1045433	IS1595 family transposase
G.01		GXO20-01_001005	1045532	1046287	site-specific integrase
H.02	-	GXO20-01_001006	1046329	1046733	hypothetical protein
F.04.02	opsX	GXO20-01_001007	1046944	1047993	glycosyltransferase family 9 protein
F.04.02	kdkA	GXO20-01_001008	1048014	1048763	3-deoxy-D-manno-octulosonic acid kinase
F.05.03	-	GXO20-01_001009	1048763	1049512	MBL fold metallo-hydrolase
A.03.04	moaA	GXO20-01_001010	1049512	1050543	GTP 3',8-cyclase MoaA
H.01	-	GXO20-01_001011	1050561	1050920	nuclear transport factor 2 family protein
A.03.04	moaC	GXO20-01_001012	1050945	1051442	cyclic pyranopterin monophosphate synthase MoaC
A.03.04	moaD	GXO20-01_001013	1051439	1051684	MoaD/ThiS family protein
A.03.04	moaE	GXO20-01_001014	1051681	1052127	molybdenum cofactor biosynthesis protein MoaE
C.01.01	dnaX	GXO20-01_001017	1052689	1054785	DNA polymerase III subunit gamma/tau
C.01.01	-	GXO20-01_001018	1054792	1055112	YbaB/EbfC family nucleoid-associated protein
C.01.03	recR	GXO20-01_001019	1055210	1055803	recombination mediator RecR
B.01.02	-	GXO20-01_001020	1055905	1056255	histidine triad nucleotide-binding protein
D.01.01	slp	GXO20-01_001021	1056375	1056908	Slp family lipoprotein
D.01.01	-	GXO20-01_001022	1056905	1058857	DUF3488 and transglutaminase-like domain-containing protein
H.01	-	GXO20-01_001023	1058850	1059806	DUF58 domain-containing protein
B.04.04	moxR	GXO20-01_001024	1059812	1060765	MoxR family ATPase
D.01.01	-	GXO20-01_001025	1060804	1062672	glycosyltransferase family 39 protein
H.03	-	GXO20-01_001026	1062823	1063425	hypothetical protein;pseudo=true
H.03	arsC	GXO20-01_001027	1063444	1063866	arsenate reductase (glutaredoxin);pseudo=true
C.03.04	def	GXO20-01_001028	1064188	1064703	peptide deformylase
F.03.01		GXO20-01_001030	1065220	1065978	cellulase
F.03.01		GXO20-01_001031	1066451	1067197	cellulase
F.03.01	rhiE	GXO20-01_001033	1067814	1069415	rhamnogalacturonase B
H.03	-	GXO20-01_001034	1069776	1070102	hypothetical protein;pseudo=true
G.03		GXO20-01_001035	1070404	1071639	ISL3-like element ISXoo13 family transposase
H.03	-	GXO20-01_001036	1071677	1072345	Appr-1-p processing protein;pseudo=true
G.03		GXO20-01_001037	1072468	1073436	IS5-like element ISXo1 family transposase
H.03		GXO20-01_001038	1073506	1073907	macro domain-containing protein;pseudo=true
H.01	-	GXO20-01_001039	1073904	1074233	DUF4433 domain-containing protein
G.03		GXO20-01_001040	1074336	1075655	IS701 family transposase
H.01		GXO20-01_001041	1075699	1076034	DUF4433 domain-containing protein
A.03.10	grxD	GXO20-01_001042	1076366	1077292	Grx4 family monothiol glutaredoxin
B.01.01		GXO20-01_001043	1077338	1078129	polysaccharide deacetylase family protein
H.01		GXO20-01_001045	1078431	1079102	class I SAM-dependent methyltransferase
H.01		GXO20-01_001046	1079425	1080063	SGNH/GDSL hydrolase family protein
A.01.02	alaA	GXO20-01_001047	1080063	1081334	pyridoxal phosphate-dependent aminotransferase
D.01.01	rsgA	GXO20-01_001048	1081488	1082579	ribosome small subunit-dependent GTPase A
H.01	-	GXO20-01_001049	1082579	1083841	flavohemoglobin expression-modulating QEGLA motif protein
F.10.02	-	GXO20-01_001050	1083994	1084674	type 1 glutamine amidotransferase domain-containing protein
C.04.01	-	GXO20-01_001051	1084841	1086757	amylosucrase
F.10.02	-	GXO20-01_001052	1086792	1089236	TonB-dependent receptor
E.01.03	malY	GXO20-01_001053	1089506	1090837	MFS transporter
B.04.02	-	GXO20-01_001055	1091078	1092109	LacI family DNA-binding transcriptional regulator
A.04.02	phbB	GXO20-01_001056	1092350	1093090	acetoacetyl-CoA reductase
E.01.03	-	GXO20-01_001057	1093202	1094530	CitMHS family transporter
H.03	-	GXO20-01_001058	1094524	1094758	magnesium transporter;pseudo=true
D.01.02	-	GXO20-01_001059	1094758	1095951	OprO/OprP family phosphate-selective porin
B.04.01	tctD	GXO20-01_001060	1096207	1096908	response regulator
B.04.01	tctE	GXO20-01_001061	1096901	1098286	sensor histidine kinase N-terminal domain-containing protein
E.01.06	afuA	GXO20-01_001062	1098286	1099335	ABC transporter substrate-binding protein
B.04.01		GXO20-01_001063	1099375	1100013	response regulator transcription factor
H.01		GXO20-01_001064	1100214	1101068	nuclear transport factor 2 family protein
H.01		GXO20-01_001065	1101065	1101703	aldo/keto reductase
B.04.02		GXO20-01_001066	1102012	1102914	LysR family transcriptional regulator
E.01.06	modA	GXO20-01_001067	1102906	1103673	substrate-binding domain-containing protein
E.01.03	citA	GXO20-01_001068	1103682	1105031	MFS transporter
B.04.03	-	GXO20-01_001069	1105347	1107992	PAS-domain containing protein
D.01.02	oprO_P	GXO20-01_001071	1108314	1109486	porin
E.01.03	dctA	GXO20-01_001072	1109777	1111150	dicarboxylate/amino acid:cation symporter
B.02.03	maeB	GXO20-01_001073	1111348	1113657	NADP-dependent malic enzyme
H.03	-	GXO20-01_001074	1114128	1114232	IS30 family transposase;pseudo=true
G.03	-	GXO20-01_001075	1114386	1115488	IS3 family transposase
H.03		GXO20-01_001076	1115521	1116575	IS3 family transposase;pseudo=true
H.03		GXO20-01_001077	1116627	1116827	IS5/IS1182 family transposase;pseudo=true
A.03.08	thiE	GXO20-01_001078	1116918	1117541	thiamine phosphate synthase
B.03.03	-	GXO20-01_001079	1117565	1117804	rubredoxin
H.01	-	GXO20-01_001080	1117854	1118735	SirB1 family protein
E.01.09	-	GXO20-01_001081	1118885	1119334	DUF192 domain-containing protein
B.02.06	rpiA	GXO20-01_001082	1119485	1120132	ribose-5-phosphate isomerase RpiA
H.01	-	GXO20-01_001083	1120224	1120694	EVE domain-containing protein
A.03.02	-	GXO20-01_001084	1120691	1121281	5-formyltetrahydrofolate cyclo-ligase
B.04.02	zapA	GXO20-01_001086	1121890	1122189	cell division protein ZapA
E.03.02	zapB	GXO20-01_001087	1122186	1122407	TIGR02449 family protein
H.01	-	GXO20-01_001088	1122643	1123185	YecA family protein
C.03.06	pepP	GXO20-01_001089	1123196	1124536	aminopeptidase P N-terminal domain-containing protein
H.03		GXO20-01_001090	1124721	1125122	hypothetical protein;pseudo=true
H.02		GXO20-01_001091	1125054	1125212	hypothetical protein
H.03		GXO20-01_001092	1125244	1126007	IS5 family transposase;pseudo=true
C.03.06	pepQ	GXO20-01_001094	1126240	1127565	Xaa-Pro dipeptidase
F.09.03		GXO20-01_001095	1127764	1128111	PilZ domain-containing protein
A.02.02		GXO20-01_001096	1128108	1130516	DUF1631 domain-containing protein
B.03.03	hemN	GXO20-01_001097	1130695	1131852	radical SAM family heme chaperone HemW
E.01.05	rdgB	GXO20-01_001098	1131868	1132467	RdgB/HAM1 family non-canonical purine NTP pyrophosphatase
H.01		GXO20-01_001099	1132464	1132859	VOC family protein
C.02.03	rph	GXO20-01_001100	1132856	1133581	ribonuclease PH
H.01		GXO20-01_001101	1133691	1134551	YicC family protein
A.02.01	gmk	GXO20-01_001102	1134668	1135279	guanylate kinase
G.03		GXO20-01_001104	1135460	1136258	IS5 family transposase
C.02.01	rpoZ	GXO20-01_001105	1136406	1136705	DNA-directed RNA polymerase subunit omega
F.07.02	spoT	GXO20-01_001106	1136834	1139005	bifunctional (p)ppGpp synthetase/guanosine-3',5'-bis(diphosphate) 3'-pyrophosphohydrolase
C.03.04		GXO20-01_001107	1139085	1139465	RidA family protein
C.01.03	recG	GXO20-01_001108	1139486	1141639	ATP-dependent DNA helicase RecG
A.02.04	iunH	GXO20-01_001109	1141765	1142703	nucleoside hydrolase
C.03.01	rpmE	GXO20-01_001110	1142775	1143017	type B 50S ribosomal protein L31
B.03.07	gltA	GXO20-01_001111	1143231	1144520	citrate synthase
G.03		GXO20-01_001112	1144689	1146008	IS701 family transposase
H.02		GXO20-01_001113	1146374	1147024	hypothetical protein
D.02.01	pbp1a	GXO20-01_001114	1147334	1149763	penicillin-binding protein 1A
F.09.03	pilM	GXO20-01_001115	1149955	1151037	pilus assembly protein PilM
F.09.03	pilN	GXO20-01_001116	1151037	1151795	PilN domain-containing protein
F.09.03	pilO	GXO20-01_001117	1151792	1152457	type 4a pilus biogenesis protein PilO
F.09.03	pilP	GXO20-01_001118	1152454	1152987	pilus assembly protein PilP
F.09.03	pilQ	GXO20-01_001119	1153007	1154956	type IV pilus secretin PilQ family protein
G.03		GXO20-01_001120	1155027	1155825	IS5 family transposase
G.03		GXO20-01_001121	1155968	1157203	ISL3 family transposase
G.03		GXO20-01_001122	1157274	1158308	IS630 family transposase
H.03		GXO20-01_001123	1158334	1158609	transposase;pseudo=true
B.04.02	moxR	GXO20-01_001124	1158931	1159950	MoxR family ATPase
H.01		GXO20-01_001125	1159971	1160933	DUF58 domain-containing protein
H.01		GXO20-01_001126	1160936	1161397	DUF4381 domain-containing protein
H.01	yfbK	GXO20-01_001127	1161394	1162401	VWA domain-containing protein
D.01.01	yfbK	GXO20-01_001128	1162398	1164200	VWA domain-containing protein
D.01.01	-	GXO20-01_001129	1164197	1165954	BatD family protein
H.01	-	GXO20-01_001131	1166250	1166567	DUF3658 domain-containing protein
H.01	-	GXO20-01_001132	1166765	1168045	dicarboxylate/amino acid:cation symporter
B.02.06	tkt	GXO20-01_001133	1168265	1170265	transketolase
H.03		GXO20-01_001134	1170492	1170902	outer membrane receptor protein;pseudo=true
H.01	-	GXO20-01_001135	1171084	1171800	M23 family metallopeptidase
D.02.01	-	GXO20-01_001136	1171803	1172732	L,D-transpeptidase
H.02	-	GXO20-01_001137	1172815	1173054	hypothetical protein
E.01.08	-	GXO20-01_001138	1173115	1175829	TonB-dependent receptor
C.04.02	-	GXO20-01_001139	1175949	1177124	phosphatidylinositol-specific phospholipase C1-like protein
B.03.03	-	GXO20-01_001140	1177259	1179217	acetyl-CoA hydrolase
F.05.01	-	GXO20-01_001141	1179393	1180040	thermostable hemolysin
A.04.02	-	GXO20-01_001142	1180037	1181536	AMP-binding protein
A.03.12	-	GXO20-01_001143	1181533	1182207	iron-containing redox enzyme family protein
H.01	-	GXO20-01_001144	1182207	1183046	SDR family oxidoreductase
H.03	-	GXO20-01_001145	1183027	1183683	hypothetical protein;pseudo=true
B.04.01	qseB	GXO20-01_001146	1183713	1184411	response regulator transcription factor
B.04.01	qseC	GXO20-01_001147	1184429	1185790	two-component sensor histidine kinase
F.05.03		GXO20-01_001148	1185890	1186255	BlaI/MecI/CopY family transcriptional regulator
E.01.09		GXO20-01_001149	1186245	1187561	TonB family protein
H.02		GXO20-01_001150	1187558	1188142	hypothetical protein
E.01.06	modC	GXO20-01_001151	1188485	1189099	molybdenum ABC transporter ATP-binding protein
E.01.06	modB	GXO20-01_001152	1189099	1189785	molybdate ABC transporter permease subunit
E.01.06	modA	GXO20-01_001153	1189802	1190578	molybdate ABC transporter substrate-binding protein
F.05.03	-	GXO20-01_001154	1190649	1191479	MBL fold metallo-hydrolase
C.01.04	-	GXO20-01_001155	1191493	1192266	S1/P1 nuclease
H.03		GXO20-01_001156	1192615	1193933	IS701 family transposase;pseudo=true
H.03		GXO20-01_001157	1194017	1194609	outer membrane beta-barrel protein;pseudo=true
H.03		GXO20-01_001158	1194728	1195315	outer membrane beta-barrel protein;pseudo=true
H.02		GXO20-01_001159	1195340	1195480	hypothetical protein
B.03.04	gap	GXO20-01_001160	1196137	1197138	type I glyceraldehyde-3-phosphate dehydrogenase
H.03		GXO20-01_001161	1197226	1197486	hypothetical protein;pseudo=true
H.03		GXO20-01_001162	1197526	1198289	IS5 family transposase;pseudo=true
G.03		GXO20-01_001163	1198378	1199343	IS1595 family transposase
F.07.02	colS	GXO20-01_001164	1199453	1200772	HAMP domain-containing histidine kinase
F.07.02	colR	GXO20-01_001165	1201235	1201912	response regulator transcription factor
H.02	-	GXO20-01_001166	1201992	1202381	hypothetical protein
C.03.02	rimK	GXO20-01_001167	1202595	1203512	30S ribosomal protein S6--L-glutamate ligase
G.03		GXO20-01_001168	1203916	1204900	IS5 family transposase
D.01.01	-	GXO20-01_001169	1205076	1207163	VTT domain-containing protein
D.01.03	-	GXO20-01_001170	1207315	1207974	serine/threonine protein kinase
G.03		GXO20-01_001171	1208055	1208853	IS5 family transposase
C.04.03	-	GXO20-01_001172	1208875	1209054	YiiG family protein
H.01	-	GXO20-01_001173	1209073	1209477	YiiG family protein
H.01	-	GXO20-01_001174	1209511	1209870	YiiG family protein
E.01.04	-	GXO20-01_001175	1210114	1210986	ion transporter
A.01.01	argD	GXO20-01_001176	1211059	1212285	acetylornithine transaminase
H.01	-	GXO20-01_001177	1212530	1213147	HAD-IA family hydrolase
H.03	-	GXO20-01_001178	1213807	1214211	TonB-dependent receptor;pseudo=true
E.01.04	-	GXO20-01_001179	1214270	1214614	TonB-dependent receptor
A.03.09	aofH	GXO20-01_001180	1214684	1216291	flavin monoamine oxidase family protein
B.03.03	-	GXO20-01_001181	1216288	1216713	cytochrome c
C.03.04	tdcF	GXO20-01_001182	1216738	1217241	RidA family protein
H.03	hisC	GXO20-01_001183	1217272	1218472	pyridoxal phosphate-dependent aminotransferase;pseudo=true
F.05.04	azu	GXO20-01_001184	1218684	1219133	azurin
H.03	malT	GXO20-01_001185	1219212	1222002	LuxR C-terminal-related transcriptional regulator;pseudo=true
A.03.12	hemL	GXO20-01_001186	1222530	1223819	glutamate-1-semialdehyde 2,1-aminomutase
D.01.02	-	GXO20-01_001187	1224105	1227284	TonB-dependent receptor
G.03		GXO20-01_001188	1227781	1228650	IS30 family transposase
G.03	-	GXO20-01_001189	1228672	1229343	IS3 family transposase
G.03		GXO20-01_001190	1229340	1229516	IS3 family transposase
F.01.02	tal1d	GXO20-01_001191	1229735	1232743	TALE effector
H.02		GXO20-01_001192	1232967	1233266	hypothetical protein
H.02		GXO20-01_001193	1233270	1233464	hypothetical protein
F.01.02	tal1c	GXO20-01_001194	1233733	1237044	TALE effector
H.02		GXO20-01_001195	1237268	1237567	hypothetical protein
H.02		GXO20-01_001196	1237571	1237765	hypothetical protein
F.01.02	tal1b	GXO20-01_001197	1238034	1242458	TALE effector
H.02		GXO20-01_001198	1242682	1242981	hypothetical protein
H.02		GXO20-01_001199	1242985	1243179	hypothetical protein
F.01.02	tal1a	GXO20-01_001200	1243448	1247164	TALE effector
H.03		GXO20-01_001201	1247296	1247946	IS30 family transposase;pseudo=true
H.03	-	GXO20-01_001202	1247955	1248281	hypothetical protein;pseudo=true
A.03.12	hemE	GXO20-01_001203	1248636	1249700	uroporphyrinogen decarboxylase
H.01	-	GXO20-01_001204	1249715	1249966	WGR domain-containing protein
A.01.04	aroB	GXO20-01_001205	1250268	1251380	3-dehydroquinate synthase
A.01.04	aroK	GXO20-01_001206	1251377	1251919	shikimate kinase
A.03.06	pdxH	GXO20-01_001207	1252086	1252685	pyridoxamine 5'-phosphate oxidase
H.01	-	GXO20-01_001208	1252866	1253282	YjfI family protein
H.01	-	GXO20-01_001209	1253295	1254068	PspA/IM30 family protein
E.01.09	-	GXO20-01_001210	1254094	1255176	potassium channel protein
H.01	-	GXO20-01_001211	1255173	1255850	YjfK family protein
D.01.01	-	GXO20-01_001212	1255888	1256292	DUF350 domain-containing protein
C.04.03	-	GXO20-01_001213	1256305	1256877	DUF1190 domain-containing protein
H.01	-	GXO20-01_001214	1256879	1258045	glutathionylspermidine synthase family protein
H.03	-	GXO20-01_001215	1258512	1259912	MFS transporter;pseudo=true
B.04.02	soxR	GXO20-01_001216	1260013	1260459	redox-sensitive transcriptional activator SoxR
C.03.06	-	GXO20-01_001217	1260679	1262685	M1 family metallopeptidase
E.01.08	-	GXO20-01_001218	1263732	1266890	TonB-dependent receptor
H.01	sapC	GXO20-01_001219	1267222	1267974	SapC family protein
H.01	-	GXO20-01_001220	1267985	1269031	cupin-like domain-containing protein
A.03.16	prnA	GXO20-01_001221	1269072	1270589	tryptophan 7-halogenase
F.05.03	-	GXO20-01_001222	1270627	1271631	MBL fold metallo-hydrolase
H.02	-	GXO20-01_001223	1271776	1272174	hypothetical protein
F.10.01	-	GXO20-01_001224	1272737	1274134	trypsin-like peptidase domain-containing protein
E.01.01	-	GXO20-01_001225	1274589	1275971	APC family permease
B.04.02	sdiA	GXO20-01_001226	1276164	1276928	LuxR family transcriptional regulator
C.03.06	laaA	GXO20-01_001227	1277242	1278183	proline iminopeptidase-family hydrolase
E.01.01	-	GXO20-01_001229	1278939	1280327	amino acid permease
H.03	-	GXO20-01_001230	1280609	1280734	peptidase;pseudo=true
G.03		GXO20-01_001231	1280749	1281984	ISL3-like element ISXoo13 family transposase
B.03.03	cydA	GXO20-01_001232	1282371	1283771	cytochrome ubiquinol oxidase subunit I
B.03.01	cydB	GXO20-01_001233	1283771	1284787	cytochrome d ubiquinol oxidase subunit II
H.01	-	GXO20-01_001234	1284848	1285645	prolyl oligopeptidase family serine peptidase
E.01.04	mgtE	GXO20-01_001235	1285802	1287163	magnesium transporter
E.01.03	ptsI	GXO20-01_001236	1287451	1289181	phosphoenolpyruvate--protein phosphotransferase
E.01.03	-	GXO20-01_001237	1289240	1289509	HPr family phosphocarrier protein
E.01.03	-	GXO20-01_001238	1289502	1289894	PTS fructose IIA subunit family protein
B.04.04	yhbJ	GXO20-01_001239	1290421	1291293	RNase adapter RapZ
E.01.03		GXO20-01_001240	1291290	1292240	HPr(Ser) kinase/phosphatase
B.04.04	ptsN	GXO20-01_001241	1292237	1292695	PTS sugar transporter subunit IIA
B.04.04	yfiA	GXO20-01_001242	1292717	1293034	ribosome-associated translation inhibitor RaiA
B.04.04	rpoN	GXO20-01_001243	1293122	1294561	RNA polymerase factor sigma-54
E.01.06	lptB	GXO20-01_001244	1294602	1295321	LPS export ABC transporter ATP-binding protein
F.04.02	lptA	GXO20-01_001245	1295321	1295869	lipopolysaccharide transport periplasmic protein LptA
F.04.02	lptC	GXO20-01_001246	1295847	1296422	LPS export ABC transporter periplasmic protein LptC
F.04.02	kdsC	GXO20-01_001247	1296419	1296967	HAD hydrolase family protein
H.01	kdsD	GXO20-01_001248	1297016	1298017	KpsF/GutQ family sugar-phosphate isomerase
H.01	-	GXO20-01_001249	1298072	1298299	BolA/IbaG family iron-sulfur metabolism protein
D.02.01	murA	GXO20-01_001250	1298538	1299812	UDP-N-acetylglucosamine 1-carboxyvinyltransferase
D.01.01	-	GXO20-01_001251	1299809	1300132	EF-hand domain-containing protein
G.03		GXO20-01_001252	1300840	1302075	ISL3-like element ISXoo13 family transposase
H.01	-	GXO20-01_001253	1302543	1303223	DUF3108 domain-containing protein
H.01	-	GXO20-01_001254	1303227	1304054	DUF3108 domain-containing protein
A.02.01	purN	GXO20-01_001255	1304120	1304788	phosphoribosylglycinamide formyltransferase
D.01.01	yjdF	GXO20-01_001256	1304775	1305392	DUF2238 domain-containing protein
H.02	-	GXO20-01_001257	1305415	1305876	hypothetical protein
A.02.01	purM	GXO20-01_001258	1305890	1307023	phosphoribosylformylglycinamidine cyclo-ligase
H.01	-	GXO20-01_001259	1307046	1308158	DUF2066 domain-containing protein
D.01.01	-	GXO20-01_001260	1308155	1309321	AI-2E family transporter
C.01.01	had	GXO20-01_001261	1309318	1310019	DnaA regulatory inactivator Hda
D.02.01	murU	GXO20-01_001262	1310186	1310896	nucleotidyltransferase family protein
H.01	-	GXO20-01_001263	1310893	1311912	phosphotransferase
D.01.01	-	GXO20-01_001264	1311970	1312242	GlsB/YeaQ/YmgE family stress response membrane protein
G.03		GXO20-01_001265	1312467	1313524	IS630 family transposase
A.01.02	dapE	GXO20-01_001266	1313844	1315337	M20 family metallopeptidase
E.01.05		GXO20-01_001267	1315462	1315869	helix-hairpin-helix domain-containing protein
H.03		GXO20-01_001268	1316408	1317646	IS3 family transposase;pseudo=true
H.01	-	GXO20-01_001269	1317581	1318690	HutD family protein
H.03		GXO20-01_001270	1318773	1319213	transposase;pseudo=true
H.03		GXO20-01_001271	1319380	1320346	IS1595-like element ISXo5 family transposase;pseudo=true
H.03		GXO20-01_001272	1320395	1320466	glycoside hydrolase family 16 protein;pseudo=true
H.03		GXO20-01_001273	1320507	1320656	transposase;pseudo=true
B.01.01		GXO20-01_001274	1320844	1322427	alpha-N-arabinofuranosidase
B.02.10	galM	GXO20-01_001275	1322675	1323724	galactose mutarotase
D.01.01		GXO20-01_001276	1324012	1324803	cytochrome c biogenesis protein CcsA
G.03		GXO20-01_001277	1325033	1325998	IS1595-like element ISXo5 family transposase
F.02.06	ffh	GXO20-01_001278	1326300	1327676	signal recognition particle protein
B.03.03	ncd2	GXO20-01_001280	1329249	1330319	nitronate monooxygenase
H.01		GXO20-01_001281	1330310	1331107	aminotransferase class IV family protein
C.03.01	rpsP	GXO20-01_001282	1331217	1331474	30S ribosomal protein S16
C.03.02	rimM	GXO20-01_001283	1331518	1332030	ribosome maturation factor RimM
C.03.03	trmD	GXO20-01_001284	1332096	1332875	tRNA (guanosine(37)-N1)-methyltransferase TrmD
C.03.01	rplS	GXO20-01_001285	1332999	1333406	50S ribosomal protein L19
F.05.03		GXO20-01_001287	1334032	1335522	MATE family efflux transporter
F.08.02	hslR	GXO20-01_001288	1335863	1336270	RNA-binding S4 domain-containing protein
H.03		GXO20-01_001289	1336405	1336572	IS701 family transposase;pseudo=true
G.03		GXO20-01_001290	1336690	1337904	IS4-like element ISXo14 family transposase
H.03		GXO20-01_001291	1337924	1339163	IS701 family transposase;pseudo=true
H.01		GXO20-01_001292	1339230	1339505	glutathione transferase
C.01.04		GXO20-01_001293	1339535	1339840	GIY-YIG nuclease family protein
C.03.06	clpB	GXO20-01_001294	1340286	1342871	ATP-dependent chaperone ClpB
H.02		GXO20-01_001295	1342996	1343907	hypothetical protein
H.02		GXO20-01_001296	1343938	1344087	hypothetical protein
H.03		GXO20-01_001297	1344182	1345282	IS3 family transposase;pseudo=true
H.03		GXO20-01_001298	1345346	1346131	IS5-like element ISXoo5 family transposase;pseudo=true
H.03	-	GXO20-01_001299	1346142	1346492	transposase;pseudo=true
H.03	-	GXO20-01_001300	1346502	1346636	IS3 family transposase;pseudo=true
F.08.08	btuB	GXO20-01_001301	1347145	1349022	TonB-dependent vitamin B12 receptor
H.03		GXO20-01_001303	1349249	1350568	IS701 family transposase;pseudo=true
H.02		GXO20-01_001304	1350795	1351388	hypothetical protein
H.02		GXO20-01_001305	1351388	1351987	hypothetical protein
A.03.13	cobO	GXO20-01_001306	1351984	1352595	cob(I)yrinic acid a,c-diamide adenosyltransferase
H.03	cobP	GXO20-01_001307	1352668	1353121	adenosylcobinamide kinase;pseudo=true
A.03.13		GXO20-01_001308	1353109	1353630	bifunctional adenosylcobinamide kinase/adenosylcobinamide-phosphate guanylyltransferase
A.03.13		GXO20-01_001309	1353627	1354673	nicotinate-nucleotide--dimethylbenzimidazole phosphoribosyltransferase
H.01	phpB	GXO20-01_001310	1354670	1355260	histidine phosphatase family protein
A.03.13	cobS	GXO20-01_001311	1355257	1355991	adenosylcobinamide-GDP ribazoletransferase
A.01.02	lysA	GXO20-01_001313	1356166	1357362	type III PLP-dependent enzyme
E.01.09		GXO20-01_001314	1357359	1359128	iron transporter
E.01.07		GXO20-01_001315	1359106	1360302	MFS transporter
E.01.07		GXO20-01_001316	1360299	1362101	IucA/IucC family siderophore biosynthesis protein
E.01.07		GXO20-01_001317	1362098	1363324	siderophore biosynthesis protein PvsA
E.01.04	fecA	GXO20-01_001318	1363560	1365701	TonB-dependent siderophore receptor
B.01.02	hpaI	GXO20-01_001319	1365702	1366463	4-hydroxy-2-oxovalerate aldolase
H.03		GXO20-01_001320	1366608	1367708	IS3 family transposase;pseudo=true
E.01.04	-	GXO20-01_001321	1367872	1369569	Kef family K(+) transporter
H.03		GXO20-01_001322	1370069	1370522	hypothetical protein;pseudo=true
E.01.04	-	GXO20-01_001323	1370669	1373068	TonB-dependent receptor
E.01.04	-	GXO20-01_001324	1373401	1375788	TonB-dependent receptor
E.01.01	-	GXO20-01_001325	1376062	1376502	VOC family protein
E.01.04	-	GXO20-01_001327	1376966	1379353	TonB-dependent receptor
E.01.06	-	GXO20-01_001328	1379533	1381449	ABC-F family ATP-binding cassette domain-containing protein
H.01	-	GXO20-01_001330	1381722	1382147	YcxB family protein
B.04.02	ampR	GXO20-01_001331	1382171	1383016	LysR family transcriptional regulator AmpR
H.03	penP	GXO20-01_001332	1383117	1384057	class A beta-lactamase;pseudo=true
F.05.03		GXO20-01_001333	1384127	1384945	alpha/beta hydrolase
G.03		GXO20-01_001334	1385028	1386503	IS5-like element ISXoo5 family transposase
H.03	-	GXO20-01_001335	1386731	1387045	DUF805 domain-containing protein;pseudo=true
F.01.01	hrpG	GXO20-01_001336	1387555	1388346	response regulator transcription factor
H.02	-	GXO20-01_001337	1388832	1388972	hypothetical protein
F.01.01	hrpX	GXO20-01_001338	1389183	1390538	helix-turn-helix transcriptional regulator
F.08.02	hsp90	GXO20-01_001339	1390751	1392619	ATP-binding protein
H.02	-	GXO20-01_001340	1392644	1394968	hypothetical protein
H.03		GXO20-01_001341	1395567	1396262	transposase;pseudo=true
H.03		GXO20-01_001342	1396274	1397079	IS3 family transposase;pseudo=true
H.03	-	GXO20-01_001343	1397148	1397603	transposase;pseudo=true
G.03		GXO20-01_001344	1397758	1398942	IS256 family transposase
A.01.01		GXO20-01_001345	1399034	1400386	glutamine synthetase family protein
A.01.02		GXO20-01_001346	1400452	1401387	homoserine O-succinyltransferase
E.01.01		GXO20-01_001347	1401454	1402053	LysE family translocator,Lysine transporter LysE
B.01.04	puuD	GXO20-01_001348	1402088	1402948	gamma-glutamyl-gamma-aminobutyrate hydrolase family protein
C.04.02		GXO20-01_001349	1402966	1404006	fatty acid desaturase family protein
A.03.06		GXO20-01_001350	1404033	1405355	PLP-dependent transferase
B.01.02	phnW	GXO20-01_001351	1405355	1406509	2-aminoethylphosphonate--pyruvate transaminase
H.02		GXO20-01_001352	1406787	1407053	hypothetical protein
H.03	-	GXO20-01_001353	1407608	1407766	integrase core domain-containing protein;pseudo=true
G.03	-	GXO20-01_001354	1407774	1408790	IS1595-like element ISXo5 family transposase
H.03		GXO20-01_001355	1408827	1409776	IS3 family transposase;pseudo=true
H.03		GXO20-01_001356	1409844	1410188	transposase;pseudo=true
H.03	-	GXO20-01_001357	1410260	1410529	transposase;pseudo=true
B.01.02	-	GXO20-01_001358	1410675	1411004	non-heme iron oxygenase ferredoxin subunit
H.01	-	GXO20-01_001359	1411001	1411540	GNAT family N-acetyltransferase
A.01.02	iscS	GXO20-01_001360	1411791	1413035	cysteine desulfurase
E.01.09	sufD	GXO20-01_001361	1413032	1414294	Fe-S cluster assembly protein SufD
E.01.09	sufC	GXO20-01_001362	1414294	1415058	Fe-S cluster assembly ATPase SufC
E.01.09	sufB	GXO20-01_001363	1415316	1416773	Fe-S cluster assembly protein SufB
B.04.04	rrf2	GXO20-01_001364	1416789	1417247	SUF system Fe-S cluster assembly regulator
H.01	-	GXO20-01_001365	1417419	1417886	SET domain-containing protein-lysine N-methyltransferase
H.01	pfpI	GXO20-01_001366	1417991	1418209	peptidase
H.01	pfpI	GXO20-01_001368	1418316	1418696	DJ-1/PfpI family protein
H.01		GXO20-01_001369	1418814	1419410	DUF1439 domain-containing protein
H.02	-	GXO20-01_001370	1419466	1419822	hypothetical protein
H.01	-	GXO20-01_001371	1420066	1420407	DUF3861 domain-containing protein
C.03.06	-	GXO20-01_001372	1420465	1421106	M23 family metallopeptidase
C.01.02	-	GXO20-01_001373	1421212	1421637	HU family DNA-binding protein
H.03		GXO20-01_001374	1422282	1423601	IS701 family transposase;pseudo=true
A.01.01	proC	GXO20-01_001375	1423672	1424532	pyrroline-5-carboxylate reductase
H.01	yggS	GXO20-01_001376	1424576	1425268	YggS family pyridoxal phosphate-dependent enzyme
F.09.03	pilT	GXO20-01_001377	1425632	1426669	type IV pilus twitching motility protein PilT
F.09.03	pilU	GXO20-01_001378	1426783	1427913	PilT/PilU family type 4a pilus ATPase
D.01.01	-	GXO20-01_001379	1428185	1428859	YitT family protein
H.03	-	GXO20-01_001381	1429194	1429446	DUF72 domain-containing protein;pseudo=true
C.01.01	tag	GXO20-01_001382	1429483	1430055	DNA-3-methyladenine glycosylase I
H.03	-	GXO20-01_001383	1430052	1431248	hypothetical protein;pseudo=true
B.04.02	algH	GXO20-01_001384	1431324	1431890	YqgE/AlgH family protein
C.03.02	ruvX	GXO20-01_001385	1431883	1432350	Holliday junction resolvase RuvX
A.02.02	pyrB	GXO20-01_001386	1432364	1433311	aspartate carbamoyltransferase catalytic subunit
F.08.05	osmC	GXO20-01_001388	1433758	1434192	OsmC family protein
D.01.01	-	GXO20-01_001389	1434345	1434944	glycine zipper 2TM domain-containing protein
H.01	-	GXO20-01_001390	1435230	1436111	PhzF family phenazine biosynthesis protein
H.03	-	GXO20-01_001391	1436143	1437026	PhzF family phenazine biosynthesis protein;pseudo=true
A.01.02	lysAC	GXO20-01_001392	1437209	1439818	bifunctional aspartate kinase/diaminopimelate decarboxylase
H.02	-	GXO20-01_001393	1439802	1440260	hypothetical protein
H.01	-	GXO20-01_001394	1440257	1441612	endonuclease domain-containing protein
D.02.01	murD	GXO20-01_001395	1441593	1442999	UDP-N-acetylmuramoyl-L-alanine--D-glutamate ligase
B.01.02	-	GXO20-01_001396	1443316	1444110	dienelactone hydrolase family protein
A.03.11	ispB	GXO20-01_001397	1444295	1445293	polyprenyl synthetase family protein
C.01.02	ssb	GXO20-01_001398	1445569	1446105	single-stranded DNA-binding protein
B.04.02	-	GXO20-01_001399	1446388	1447935	sensor domain-containing diguanylate cyclase
H.03	-	GXO20-01_001400	1448166	1449163	NAD(P)-dependent alcohol dehydrogenase;pseudo=true
H.03		GXO20-01_001401	1449234	1450292	IS701 family transposase;pseudo=true
G.03		GXO20-01_001402	1450382	1451347	IS1595 family transposase
H.03	-	GXO20-01_001403	1451354	1451491	ankyrin repeat domain-containing protein;pseudo=true
F.08.07	-	GXO20-01_001404	1451699	1452403	HAD family hydrolase
H.01	-	GXO20-01_001406	1452941	1453165	putative selenoprotein
F.08.07	cstA	GXO20-01_001407	1453165	1455237	carbon starvation protein A
C.01.02	-	GXO20-01_001408	1455469	1456326	pirin family protein
H.03	yhfA	GXO20-01_001409	1456360	1456815	OsmC family protein;pseudo=true
F.02.05	vgrG	GXO20-01_001410	1456942	1459764	type VI secretion system tip protein VgrG
H.01	-	GXO20-01_001411	1459819	1460679	DUF4123 domain-containing protein
H.01	-	GXO20-01_001412	1460748	1461326	DUF3304 domain-containing protein
H.01	-	GXO20-01_001413	1461316	1462728	DUF2235 domain-containing protein
F.02.05		GXO20-01_001414	1462738	1465161	type VI secretion system tip protein VgrG
G.03		GXO20-01_001415	1465269	1466237	IS5-like element ISXo1 family transposase
H.01	-	GXO20-01_001416	1466348	1467265	DUF4123 domain-containing protein
H.01	-	GXO20-01_001417	1467481	1467864	DUF3304 domain-containing protein
H.01		GXO20-01_001418	1468259	1468807	DUF3304 domain-containing protein
H.01		GXO20-01_001419	1469202	1469759	DUF3304 domain-containing protein
H.01	-	GXO20-01_001420	1469809	1471917	DUF2235 domain-containing protein
F.02.05		GXO20-01_001421	1471939	1473840	type VI secretion system Vgr family protein
H.01		GXO20-01_001422	1473895	1474755	DUF4123 domain-containing protein
H.01		GXO20-01_001423	1474824	1475372	DUF3304 domain-containing protein
G.03		GXO20-01_001424	1475383	1476351	IS5-like element ISXo1 family transposase
H.01	-	GXO20-01_001425	1477026	1477259	DUF3304 domain-containing protein
H.02	-	GXO20-01_001426	1477256	1477408	hypothetical protein
H.01	-	GXO20-01_001427	1477480	1478046	DUF3304 domain-containing protein
H.02		GXO20-01_001428	1478043	1478195	hypothetical protein
H.01	-	GXO20-01_001429	1478249	1478836	DUF3304 domain-containing protein
H.02	-	GXO20-01_001430	1478833	1478985	hypothetical protein
H.01	-	GXO20-01_001431	1479054	1479623	DUF3304 domain-containing protein
H.01	-	GXO20-01_001432	1479620	1482028	DUF2235 domain-containing protein
H.02	-	GXO20-01_001433	1482373	1482834	hypothetical protein
C.01.02	-	GXO20-01_001434	1483081	1483971	pirin family protein
H.02	-	GXO20-01_001435	1484149	1484667	hypothetical protein
C.01.04	-	GXO20-01_001436	1484739	1485452	deoxyribonuclease V
B.03.04	gpmA	GXO20-01_001437	1485556	1486305	2,3-diphosphoglycerate-dependent phosphoglycerate mutase
H.02		GXO20-01_001439	1486666	1486917	hypothetical protein
H.01		GXO20-01_001440	1487250	1489307	M13 family peptidase
H.03		GXO20-01_001441	1489526	1491086	phospholipase D family protein;pseudo=true
F.09.01	cheB	GXO20-01_001442	1491255	1492394	chemotaxis response regulator protein-glutamate methylesterase
F.09.01	cheR	GXO20-01_001443	1492391	1493197	protein-glutamate O-methyltransferase CheR
F.07.02	-	GXO20-01_001444	1493202	1494485	EAL domain-containing response regulator
F.09.01	cheW	GXO20-01_001445	1494512	1495027	chemotaxis protein CheW
F.09.01	mcp	GXO20-01_001446	1495038	1497194	methyl-accepting chemotaxis protein
F.09.01	cheA	GXO20-01_001447	1497262	1499259	chemotaxis protein CheA
B.04.04		GXO20-01_001448	1499278	1499607	STAS domain-containing protein
H.02		GXO20-01_001449	1499647	1499865	hypothetical protein
C.01.04	mfd	GXO20-01_001450	1500097	1503561	transcription-repair coupling factor
H.01	yfiQ	GXO20-01_001451	1503964	1504506	GNAT family N-acetyltransferase
C.03.02	rlmJ	GXO20-01_001452	1504918	1505826	23S rRNA (adenine(2030)-N(6))-methyltransferase RlmJ
G.03		GXO20-01_001453	1506172	1506970	IS5 family transposase
B.04.01	creC	GXO20-01_001454	1507114	1507833	two-component sensor histidine kinase
G.03		GXO20-01_001455	1507989	1509024	IS630 family transposase
C.03.06	-	GXO20-01_001456	1509044	1509856	C1 family peptidase
D.01.01	-	GXO20-01_001457	1510592	1510975	inner membrane CreD family protein
H.03		GXO20-01_001458	1511100	1511174	GNAT family N-acetyltransferase;pseudo=true
G.03		GXO20-01_001459	1511143	1512312	IS5 family transposase
G.03		GXO20-01_001460	1512307	1513365	IS630 family transposase
C.03.06		GXO20-01_001461	1513426	1514238	C1 family peptidase
D.01.01		GXO20-01_001462	1514754	1515137	inner membrane CreD family protein
G.03		GXO20-01_001463	1515269	1516432	IS5 family transposase
C.03.06		GXO20-01_001464	1516463	1517275	C1 family peptidase
H.01	-	GXO20-01_001465	1517506	1518093	GNAT family acetyltransferase
H.03		GXO20-01_001466	1518211	1518387	nitrilase;pseudo=true
G.03		GXO20-01_001467	1518392	1519348	IS30-like element IS1112a family transposase
B.01.02	-	GXO20-01_001468	1519422	1520153	nitrilase
H.03	-	GXO20-01_001469	1520175	1521286	DUF3616 domain-containing protein;pseudo=true
C.03.03	gltX	GXO20-01_001470	1521355	1522758	glutamate--tRNA ligase
F.07.02	zur	GXO20-01_001471	1522772	1523278	transcriptional repressor
F.05.04		GXO20-01_001473	1523684	1524142	cupin domain-containing protein
H.03		GXO20-01_001474	1524278	1524697	AraC family transcriptional regulator;pseudo=true
H.02	-	GXO20-01_001475	1524920	1525123	hypothetical protein
H.03		GXO20-01_001476	1525139	1525303	IS30 family transposase;pseudo=true
H.03	-	GXO20-01_001477	1525309	1526256	IS5 family transposase;pseudo=true
H.03		GXO20-01_001478	1526378	1526572	IS5/IS1182 family transposase;pseudo=true
H.01	-	GXO20-01_001479	1526685	1527170	DUF456 domain-containing protein
F.08.04	cspA	GXO20-01_001480	1527398	1527613	cold-shock protein
D.01.02	slyB	GXO20-01_001481	1527864	1528343	glycine zipper 2TM domain-containing protein
B.03.03		GXO20-01_001482	1528475	1528903	cytochrome c
A.03.04		GXO20-01_001483	1528976	1529806	tRNA threonylcarbamoyladenosine dehydratase
H.01	tatD	GXO20-01_001484	1529868	1530635	TatD family hydrolase
H.02		GXO20-01_001485	1530635	1530850	hypothetical protein
D.01.01		GXO20-01_001486	1530996	1531787	glycine zipper 2TM domain-containing protein
B.01.02		GXO20-01_001487	1531933	1533108	acyl-CoA dehydrogenase family protein
H.03		GXO20-01_001488	1533190	1535216	DUF3857 domain-containing protein;pseudo=true
F.05.02	gst	GXO20-01_001489	1535342	1535980	glutathione S-transferase family protein
A.01.02	asnB	GXO20-01_001490	1536156	1538096	asparagine synthase (glutamine-hydrolyzing)
E.01.01	chrR	GXO20-01_001491	1538313	1538867	NAD(P)H-dependent oxidoreductase
C.01.01	dnaB	GXO20-01_001492	1539089	1540519	replicative DNA helicase
C.01.04	phrB	GXO20-01_001493	1540622	1542040	DNA photolyase family protein
D.02.02	-	GXO20-01_001495	1542457	1543182	OmpA family protein
H.01	-	GXO20-01_001496	1543281	1543691	SDR family oxidoreductase
G.03		GXO20-01_001497	1543743	1544714	IS30 family transposase
E.01.08	-	GXO20-01_001498	1544941	1547322	TonB-dependent receptor
H.03	-	GXO20-01_001499	1547713	1549750	TonB-dependent receptor;pseudo=true
D.01.01	-	GXO20-01_001500	1549951	1550361	MerC domain-containing protein
C.03.02	-	GXO20-01_001501	1550661	1550843	30S ribosomal protein THX
B.03.03	-	GXO20-01_001502	1550976	1552016	zinc-dependent alcohol dehydrogenase family protein
E.01.09	-	GXO20-01_001503	1552089	1553534	chloride channel protein
A.02.04	-	GXO20-01_001504	1553661	1554959	ectonucleotide pyrophosphatase/phosphodiesterase
C.01.04	ogt	GXO20-01_001505	1555216	1555761	methylated-DNA--[protein]-cysteine S-methyltransferase
C.01.04	ada	GXO20-01_001506	1555758	1557221	helix-turn-helix domain-containing protein
H.03	-	GXO20-01_001507	1557368	1558605	hypothetical protein;pseudo=true
H.02	-	GXO20-01_001508	1558682	1558936	hypothetical protein
H.01	-	GXO20-01_001509	1559339	1559872	DUF4019 domain-containing protein
D.01.01	-	GXO20-01_001510	1559898	1560299	MAPEG family protein
H.03	-	GXO20-01_001511	1560268	1560496	hypothetical protein;pseudo=true
C.03.01	ybcJ	GXO20-01_001512	1560648	1560890	RNA-binding S4 domain-containing protein
H.03	-	GXO20-01_001513	1560927	1561579	hypothetical protein;pseudo=true
H.03	-	GXO20-01_001514	1561609	1562021	sigma-70 family RNA polymerase sigma factor;pseudo=true
C.02.01	deaD	GXO20-01_001515	1562255	1564159	DEAD/DEAH box helicase
B.04.01	-	GXO20-01_001516	1564423	1566819	EAL domain-containing protein
C.02.01	rsuA	GXO20-01_001517	1566969	1567691	pseudouridine synthase
D.01.01	-	GXO20-01_001518	1567879	1568826	DMT family transporter
H.03	-	GXO20-01_001520	1569236	1570069	DUF72 domain-containing protein;pseudo=true
C.02.03	rraA	GXO20-01_001521	1570642	1571142	ribonuclease E activity regulator RraA
F.05.03	-	GXO20-01_001522	1571084	1572760	serine hydrolase
E.01.04	-	GXO20-01_001523	1572907	1574172	cation:proton antiporter
B.04.01	-	GXO20-01_001524	1574231	1575424	HAMP domain-containing protein
B.04.01	adeR	GXO20-01_001525	1575421	1576110	response regulator
D.01.02	-	GXO20-01_001526	1576216	1577685	efflux transporter outer membrane subunit
D.01.01	-	GXO20-01_001527	1577705	1578541	MipA/OmpV family protein
E.01.09	-	GXO20-01_001528	1578567	1579670	efflux RND transporter periplasmic adaptor subunit
F.05.03	-	GXO20-01_001529	1579667	1582723	efflux RND transporter permease subunit
G.02	-	GXO20-01_001530	1582789	1583379	plasmid pRiA4b ORF-3 family protein
E.01.06	vcaM	GXO20-01_001531	1583511	1585343	ABC transporter ATP-binding protein/permease
H.03		GXO20-01_001532	1585419	1586182	IS5 family transposase;pseudo=true
G.03		GXO20-01_001533	1586225	1587544	IS701 family transposase
G.03	-	GXO20-01_001534	1587682	1588717	IS5 family transposase
F.02.05	-	GXO20-01_001535	1588842	1593332	RHS repeat protein
H.02	-	GXO20-01_001536	1593332	1593820	hypothetical protein
G.03		GXO20-01_001537	1593872	1594840	IS5-like element ISXo1 family transposase
H.02		GXO20-01_001538	1594989	1595288	hypothetical protein
H.02		GXO20-01_001539	1595285	1595614	hypothetical protein
H.03	-	GXO20-01_001540	1595691	1597124	RHS repeat-associated core domain-containing protein;pseudo=true
H.02	-	GXO20-01_001541	1597130	1597498	hypothetical protein
G.03		GXO20-01_001542	1597645	1598613	IS5-like element ISXo1 family transposase
G.03		GXO20-01_001543	1598828	1599796	IS5-like element ISXo1 family transposase
H.03		GXO20-01_001544	1599892	1600059	IS701 family transposase;pseudo=true
H.03		GXO20-01_001545	1600177	1600398	IS4 family transposase;pseudo=true
G.03		GXO20-01_001546	1600488	1601444	IS30-like element IS1112a family transposase
H.02		GXO20-01_001547	1601428	1601730	hypothetical protein
G.03		GXO20-01_001548	1602291	1603610	IS701 family transposase
A.03.05	coaE	GXO20-01_001549	1603681	1604289	dephospho-CoA kinase
F.09.03	pilD	GXO20-01_001550	1604303	1605166	A24 family peptidase
F.02.02	pilC	GXO20-01_001551	1605173	1606432	type II secretion system F family protein
F.09.03	pilA	GXO20-01_001552	1606787	1607212	pilin
D.01.01	eptA	GXO20-01_001553	1607347	1608936	phosphoethanolamine transferase
H.01		GXO20-01_001554	1608917	1609576	hypothetical protein
D.01.01		GXO20-01_001555	1609546	1611072	hypothetical protein
F.09.03	pilB	GXO20-01_001556	1611107	1612840	type IV-A pilus assembly ATPase PilB
H.03		GXO20-01_001557	1612849	1613358	Fic family protein;pseudo=true
H.01		GXO20-01_001558	1613420	1613626	DUF2559 family protein
B.04.01	pilR	GXO20-01_001559	1613699	1615150	sigma-54 dependent transcriptional regulator
B.04.01	pilS	GXO20-01_001560	1615421	1617034	HAMP domain-containing histidine kinase
B.03.07	sucC	GXO20-01_001561	1617268	1618437	ADP-forming succinate--CoA ligase subunit beta
B.03.07	sucD	GXO20-01_001562	1618462	1619337	succinate--CoA ligase subunit alpha
H.02		GXO20-01_001563	1619657	1619953	hypothetical protein
A.03.07	-	GXO20-01_001564	1620385	1622040	NAD+ synthase
F.10.02	bamD	GXO20-01_001565	1622198	1623079	outer membrane protein assembly factor BamD
C.03.02	rluD	GXO20-01_001566	1623200	1624195	23S rRNA pseudouridine(1911/1915/1917) synthase RluD
D.02.01	yfiH	GXO20-01_001567	1624203	1625009	peptidoglycan editing factor PgeF
H.01	-	GXO20-01_001568	1625012	1625536	DUF4166 domain-containing protein
D.01.01	-	GXO20-01_001569	1625511	1625891	DUF393 domain-containing protein
F.08.03	otsA	GXO20-01_001570	1626141	1627508	alpha,alpha-trehalose-phosphate synthase (UDP-forming)
B.01.01	-	GXO20-01_001571	1627505	1629283	glycoside hydrolase family 15 protein
F.08.03	otsB	GXO20-01_001572	1629328	1630086	trehalose-phosphatase
F.01.03	xopY	GXO20-01_001573	1630312	1630860	type III secretion system effector protein
E.01.04	-	GXO20-01_001574	1631409	1633844	TonB-dependent receptor
C.04.03	-	GXO20-01_001575	1634080	1634553	DUF3574 domain-containing protein
B.03.04	yeaD	GXO20-01_001576	1634649	1635725	aldose 1-epimerase family protein
D.01.01	-	GXO20-01_001577	1636171	1637772	hypothetical protein
H.03		GXO20-01_001578	1637858	1638070	transposase;pseudo=true
C.01.04	-	GXO20-01_001579	1638077	1639408	endonuclease/exonuclease/phosphatase family protein
C.03.04	ate1	GXO20-01_001580	1639362	1640276	arginyltransferase
H.01	-	GXO20-01_001581	1640337	1640918	calcium-binding protein
G.03		GXO20-01_001582	1640961	1641759	IS5 family transposase
H.02	-	GXO20-01_001583	1641904	1642389	hypothetical protein
B.04.04	-	GXO20-01_001584	1642614	1643357	sigma-70 family RNA polymerase sigma factor
F.10.02	-	GXO20-01_001585	1643469	1643972	DUF2007 domain-containing protein
C.04.02	tesB	GXO20-01_001586	1644200	1645105	acyl-CoA thioesterase II
A.04.02	-	GXO20-01_001587	1645176	1645946	enoyl-CoA hydratase/isomerase family protein
F.05.04	-	GXO20-01_001588	1645970	1646434	copper chaperone PCu(A)C
C.04.02	ybgC	GXO20-01_001589	1646548	1646955	acyl-CoA thioesterase
C.01.04	uvrA	GXO20-01_001590	1646952	1649918	excinuclease ABC subunit UvrA
C.03.01	rplU	GXO20-01_001591	1650211	1650531	50S ribosomal protein L21
C.03.01	rpmA	GXO20-01_001592	1650544	1650804	50S ribosomal protein L27
H.01	obgE	GXO20-01_001593	1651037	1652089	GTPase ObgE
C.03.01	rpsT	GXO20-01_001594	1652181	1652450	30S ribosomal protein S20
F.10.02	mviN	GXO20-01_001595	1652567	1654171	murein biosynthesis integral membrane protein MurJ
A.03.09	ribF	GXO20-01_001596	1654370	1655386	bifunctional riboflavin kinase/FAD synthetase
C.03.03	ileS	GXO20-01_001597	1655393	1658224	isoleucine--tRNA ligase
D.01.02	lspA	GXO20-01_001598	1658539	1659039	signal peptidase II
B.01.03	ispH	GXO20-01_001599	1659128	1660078	4-hydroxy-3-methylbut-2-enyl diphosphate reductase
B.03.01	cyoA	GXO20-01_001601	1660592	1661527	ubiquinol oxidase subunit II
B.03.01	cyoB	GXO20-01_001602	1661527	1663527	cytochrome o ubiquinol oxidase subunit I
B.03.01	cyoC	GXO20-01_001603	1663524	1664156	cytochrome o ubiquinol oxidase subunit III
B.03.01	cyoD	GXO20-01_001604	1664156	1664491	cytochrome o ubiquinol oxidase subunit IV
H.01		GXO20-01_001605	1664658	1666538	tetratricopeptide repeat protein
F.02.05	vgrG	GXO20-01_001606	1666763	1669009	type VI secretion system tip protein VgrG
H.02		GXO20-01_001607	1669033	1670652	hypothetical protein
F.02.05		GXO20-01_001608	1670796	1675379	type IV secretion protein Rhs
H.01		GXO20-01_001609	1675372	1675968	SUKH-4 family immunity protein
H.03	-	GXO20-01_001610	1676002	1677642	RHS repeat protein;pseudo=true
G.03		GXO20-01_001611	1677704	1678806	IS3 family transposase
H.03		GXO20-01_001612	1678833	1680425	hypothetical protein;pseudo=true
H.03		GXO20-01_001613	1680422	1680625	hypothetical protein;pseudo=true
C.01.04	mutS	GXO20-01_001614	1680696	1683317	DNA mismatch repair protein MutS
H.03		GXO20-01_001615	1684020	1685120	IS3 family transposase;pseudo=true
H.03		GXO20-01_001616	1685190	1685839	transposase;pseudo=true
C.01.04	radA	GXO20-01_001617	1686220	1687611	DNA repair protein RadA
H.03		GXO20-01_001618	1687696	1688797	IS3 family transposase;pseudo=true
D.01.01		GXO20-01_001619	1689002	1690558	glycosyltransferase family 39 protein
H.03	plcC	GXO20-01_001620	1690822	1692971	phospholipase C, phosphocholine-specific;pseudo=true
E.01.01		GXO20-01_001621	1693142	1694380	MFS transporter
B.04.02		GXO20-01_001622	1694821	1695114	zinc ribbon domain-containing protein
H.01		GXO20-01_001623	1695612	1696388	DUF3011 domain-containing protein
C.03.03	aspS	GXO20-01_001624	1696546	1698312	aspartate--tRNA ligase
H.01		GXO20-01_001625	1698824	1699351	GNAT family N-acetyltransferase
H.01		GXO20-01_001626	1699451	1700128	alpha/beta hydrolase
B.04.02		GXO20-01_001627	1700218	1700946	YebC/PmpR family DNA-binding transcriptional regulator
C.01.03	ruvC	GXO20-01_001628	1701061	1701585	crossover junction endodeoxyribonuclease RuvC
C.01.03	ruvA	GXO20-01_001629	1701743	1702327	Holliday junction branch migration protein RuvA
E.01.04	kup	GXO20-01_001630	1702527	1704434	potassium transporter Kup
C.01.03	ruvB	GXO20-01_001631	1704563	1705600	Holliday junction branch migration DNA helicase RuvB
C.04.02	ybgC	GXO20-01_001632	1705653	1706111	tol-pal system-associated acyl-CoA thioesterase
F.10.02	tolQ	GXO20-01_001633	1706123	1706902	protein TolQ
F.10.02	tolR	GXO20-01_001634	1707059	1707508	protein TolR
E.01.09	tolA	GXO20-01_001635	1707498	1708538	cell envelope integrity protein TolA
F.10.02	tolB	GXO20-01_001636	1708798	1710117	Tol-Pal system beta propeller repeat protein TolB
D.01.01	pal	GXO20-01_001637	1710175	1710693	peptidoglycan-associated lipoprotein Pal
E.03.01	-	GXO20-01_001638	1710700	1711518	tol-pal system protein YbgF
C.03.05	queE	GXO20-01_001639	1711561	1712244	7-carboxy-7-deazaguanine synthase QueE
C.02.01	rluF	GXO20-01_001640	1713478	1714188	rRNA pseudouridine synthase
H.02		GXO20-01_001641	1714423	1714629	hypothetical protein
H.03	mcp	GXO20-01_001642	1714785	1715845	methyl-accepting chemotaxis protein;pseudo=true
E.01.01	lysE	GXO20-01_001643	1716423	1717001	LysE/ArgO family amino acid transporter
H.03		GXO20-01_001644	1717149	1718465	IS701 family transposase;pseudo=true
H.03	-	GXO20-01_001645	1718536	1719418	IS630 family transposase;pseudo=true
G.03		GXO20-01_001646	1719538	1720773	ISL3-like element ISXoo13 family transposase
H.03		GXO20-01_001647	1720824	1721587	IS5 family transposase;pseudo=true
G.03	-	GXO20-01_001648	1721654	1723030	IS5 family transposase
B.04.02	queC	GXO20-01_001650	1723409	1724083	7-cyano-7-deazaguanine synthase QueC
G.03		GXO20-01_001652	1724328	1725512	integrase
H.02		GXO20-01_001653	1725512	1725733	hypothetical protein
H.02		GXO20-01_001654	1725730	1725936	hypothetical protein
H.02		GXO20-01_001655	1725933	1726205	hypothetical protein
H.02		GXO20-01_001656	1726202	1726447	hypothetical protein
H.02		GXO20-01_001657	1726444	1726689	hypothetical protein
H.02		GXO20-01_001658	1726712	1726888	hypothetical protein
H.02		GXO20-01_001659	1726881	1727291	hypothetical protein
H.02		GXO20-01_001660	1727517	1727795	hypothetical protein
H.02		GXO20-01_001661	1727792	1728010	hypothetical protein
H.01		GXO20-01_001662	1728319	1731015	toprim domain-containing protein
H.02		GXO20-01_001663	1731025	1731237	hypothetical protein
H.02		GXO20-01_001664	1731234	1731512	hypothetical protein
H.01		GXO20-01_001665	1731523	1731843	ogr/Delta-like zinc finger family protein
H.01		GXO20-01_001666	1731846	1732103	DNA-binding protein
H.01		GXO20-01_001667	1732175	1732612	helix-turn-helix domain-containing protein
G.01		GXO20-01_001668	1733273	1734259	phage late control D family protein
G.01		GXO20-01_001669	1734256	1734657	phage tail protein
G.01		GXO20-01_001670	1734670	1737540	phage tail tape measure protein
G.01		GXO20-01_001671	1737573	1737686	GpE family phage tail protein
G.01		GXO20-01_001672	1737695	1737997	phage tail assembly protein
G.01		GXO20-01_001673	1738043	1738552	phage major tail tube protein
G.01		GXO20-01_001674	1738583	1739749	phage tail sheath subtilisin-like domain-containing protein
G.01		GXO20-01_001675	1739761	1740120	GPW/gp25 family protein
G.01		GXO20-01_001676	1740117	1740680	phage baseplate assembly protein V
G.01		GXO20-01_001677	1740741	1741319	phage tail protein
G.01		GXO20-01_001678	1741327	1742832	phage tail protein
G.01		GXO20-01_001679	1742842	1743387	phage tail protein I
G.01		GXO20-01_001680	1743380	1744270	baseplate J/gp47 family protein
H.03		GXO20-01_001681	1744504	1745267	IS5 family transposase;pseudo=true
G.03		GXO20-01_001682	1745386	1746354	IS5-like element ISXo1 family transposase
H.02		GXO20-01_001683	1746753	1747154	hypothetical protein
H.02		GXO20-01_001684	1747388	1747672	hypothetical protein
G.01		GXO20-01_001685	1747953	1748399	phage virion morphogenesis protein
G.01		GXO20-01_001686	1748387	1748806	phage tail protein
H.02		GXO20-01_001687	1748803	1749291	hypothetical protein
H.01		GXO20-01_001688	1749291	1749929	glycoside hydrolase family 19 protein
G.01		GXO20-01_001689	1749929	1750204	phage holin family protein
G.01		GXO20-01_001690	1750197	1750553	phage holin family protein
G.01		GXO20-01_001691	1750558	1750767	tail protein X
G.01		GXO20-01_001692	1750767	1751234	head completion/stabilization protein
G.01		GXO20-01_001693	1751334	1752053	terminase endonuclease subunit
G.01		GXO20-01_001694	1752057	1753073	phage major capsid protein, P2 family
G.01		GXO20-01_001695	1753120	1753962	GPO family capsid scaffolding protein
G.01		GXO20-01_001696	1754105	1755868	terminase ATPase subunit family protein
G.01		GXO20-01_001697	1755868	1756890	phage portal protein
H.01		GXO20-01_001698	1756916	1757161	Com family DNA-binding transcriptional regulator
G.03	-	GXO20-01_001699	1757079	1757780	site-specific DNA-methyltransferase
H.01		GXO20-01_001700	1757847	1758593	immunity 52 family protein
F.05.01		GXO20-01_001701	1758590	1759297	restriction endonuclease fold toxin 5 domain-containing protein
H.02		GXO20-01_001702	1759311	1759652	hypothetical protein
H.01		GXO20-01_001703	1759633	1760190	DUF4123 domain-containing protein
F.02.05		GXO20-01_001704	1760139	1760540	PAAR domain-containing protein
H.01		GXO20-01_001705	1761679	1762965	Y-family DNA polymerase
H.02		GXO20-01_001706	1763193	1763528	hypothetical protein
B.04.01		GXO20-01_001707	1764235	1764639	response regulator
H.02		GXO20-01_001708	1764718	1765215	hypothetical protein
C.01.03	recQ	GXO20-01_001709	1765354	1767150	DNA helicase RecQ
F.10.02	dpsA	GXO20-01_001710	1767707	1768252	DNA starvation/stationary phase protection protein
C.01.01	hrpA	GXO20-01_001711	1768354	1772475	ATP-dependent RNA helicase HrpA
E.01.08		GXO20-01_001712	1772696	1775338	TonB-dependent receptor
H.03	-	GXO20-01_001713	1775440	1776479	glucokinase;pseudo=true
H.01	-	GXO20-01_001714	1776780	1778294	PhoPQ-regulated protein
H.03		GXO20-01_001715	1778465	1779228	IS5 family transposase;pseudo=true
H.01	-	GXO20-01_001716	1779539	1780051	secreted protein, putative
A.03.11	pqqE	GXO20-01_001717	1780114	1781232	pyrroloquinoline quinone biosynthesis protein PqqE
A.03.11	pqqD	GXO20-01_001718	1781229	1781507	pyrroloquinoline quinone biosynthesis peptide chaperone PqqD
A.03.11	pqqC	GXO20-01_001719	1781504	1782256	pyrroloquinoline-quinone synthase PqqC
A.03.11	pqqB	GXO20-01_001720	1782253	1783152	pyrroloquinoline quinone biosynthesis protein PqqB
A.03.11	pqqA	GXO20-01_001721	1783236	1783316	pyrroloquinoline quinone precursor peptide PqqA
F.07.02	relA	GXO20-01_001722	1783606	1785792	bifunctional (p)ppGpp synthetase/guanosine-3',5'-bis(diphosphate) 3'-pyrophosphohydrolase
H.01		GXO20-01_001723	1786075	1787517	tetratricopeptide repeat domain protein
H.01		GXO20-01_001724	1787850	1789952	glycosyltransferase
F.05.03	mrcB	GXO20-01_001725	1790194	1792638	penicillin-binding protein 1B
C.04.03		GXO20-01_001726	1792652	1793176	lipoprotein, putative
C.01.01	dinG	GXO20-01_001727	1793376	1795403	ATP-dependent DNA helicase
C.03.03	tsaB	GXO20-01_001728	1795417	1796136	tRNA (adenosine(37)-N6)-threonylcarbamoyltransferase complex dimerization subunit type 1 TsaB
B.04.04	draG	GXO20-01_001729	1796133	1797047	ADP-ribosylglycohydrolase family protein
E.01.09	tonB	GXO20-01_001730	1797342	1798217	TonB family protein
F.05.02	gshB	GXO20-01_001731	1798214	1799164	glutathione synthase
F.09.03	pilG	GXO20-01_001732	1799414	1799815	twitching motility response regulator PilG
F.09.03	pilH	GXO20-01_001733	1799833	1800195	response regulator
F.09.03	pilI	GXO20-01_001734	1800195	1800725	chemotaxis protein
F.09.02	pilJ	GXO20-01_001735	1800765	1802801	methyl-accepting chemotaxis protein
F.09.03	pilL	GXO20-01_001736	1802915	1809841	Hpt domain-containing protein
F.09.01	chpB	GXO20-01_001737	1809849	1811051	chemotaxis protein
F.09.01	chpC	GXO20-01_001738	1811085	1811561	chemotaxis protein CheW
C.03.02	rimJ	GXO20-01_001739	1811812	1812435	GNAT family N-acetyltransferase
G.03	-	GXO20-01_001740	1812447	1813529	IS630 family transposase
H.03	yfbK	GXO20-01_001741	1814758	1816265	VWA domain-containing protein;pseudo=true
H.03		GXO20-01_001742	1816772	1817733	IS1595-like element ISXo2 family transposase;pseudo=true
H.01	aga	GXO20-01_001743	1818151	1819215	isoaspartyl peptidase/L-asparaginase
F.05.04	cutC	GXO20-01_001744	1819212	1819943	copper homeostasis protein CutC
F.01.03	xopL	GXO20-01_001745	1819968	1821656	type III effector protein XopL
F.03.02		GXO20-01_001746	1822068	1823171	exo-alpha-sialidase
H.03		GXO20-01_001747	1823551	1823658	RebB family R body protein;pseudo=true
G.03		GXO20-01_001748	1823671	1824906	ISL3-like element ISXoo13 family transposase
H.03		GXO20-01_001749	1824970	1825191	RebB family R body protein;pseudo=true
H.02		GXO20-01_001750	1825249	1825449	hypothetical protein
F.01.03	xopK	GXO20-01_001751	1826067	1828598	type III secretion system effector protein XopK
B.01.01	bgaB	GXO20-01_001752	1828648	1830489	beta-galactosidase
H.01		GXO20-01_001754	1830769	1833111	GH92 family glycosyl hydrolase
F.02.06		GXO20-01_001755	1833247	1834710	glycoside hydrolase family 125 protein
H.02		GXO20-01_001756	1834953	1835249	hypothetical protein
F.05.01		GXO20-01_001757	1835694	1836065	M23 family metallopeptidase
H.02		GXO20-01_001758	1836348	1836749	hypothetical protein
H.02		GXO20-01_001759	1836827	1837105	hypothetical protein
F.05.01	raxA	GXO20-01_001760	1837102	1838346	HlyD family efflux transporter periplasmic adaptor subunit
H.02		GXO20-01_001761	1838792	1838962	hypothetical protein
H.02		GXO20-01_001762	1839041	1840159	hypothetical protein
H.02		GXO20-01_001763	1840156	1840827	hypothetical protein
H.02		GXO20-01_001764	1841063	1841245	hypothetical protein
H.03		GXO20-01_001765	1841316	1841618	rhomboid family intramembrane serine protease;pseudo=true
H.03		GXO20-01_001766	1841622	1842858	ISL3 family transposase;pseudo=true
F.02.01	cvaB	GXO20-01_001767	1842967	1845081	peptidase domain-containing ABC transporter
F.03.01	bglX	GXO20-01_001768	1845227	1847896	glucan 1,4-alpha-glucosidase, family 3
B.01.01	-	GXO20-01_001769	1848101	1850782	beta-mannosidase
D.01.02	-	GXO20-01_001770	1850804	1853254	family 20 glycosylhydrolase
B.01.01	-	GXO20-01_001772	1853652	1854719	glycosyl hydrolase
B.01.01	-	GXO20-01_001773	1854723	1856408	alpha-L-fucosidase
E.01.08	-	GXO20-01_001774	1856616	1859309	TonB-dependent receptor
B.03.04	glk	GXO20-01_001775	1860031	1861029	glucokinase
C.03.02	rsmE	GXO20-01_001776	1861331	1862065	16S rRNA (uracil(1498)-N(3))-methyltransferase
A.03.01	bioA	GXO20-01_001777	1862056	1863474	adenosylmethionine--8-amino-7-oxononanoate transaminase
C.01.04	nudE	GXO20-01_001778	1863516	1864064	ADP compounds hydrolase NudE
B.02.12	cysQ	GXO20-01_001779	1864061	1864861	3'(2'),5'-bisphosphate nucleotidase CysQ
H.01	mazG	GXO20-01_001780	1865104	1866123	nucleoside triphosphate pyrophosphohydrolase
H.03		GXO20-01_001781	1866120	1866457	YnfA family protein;pseudo=true
D.01.01		GXO20-01_001783	1866755	1867720	SPFH/Band 7/PHB domain protein
D.01.02	ybbJ	GXO20-01_001784	1867724	1868158	NfeD family protein
B.02.10	gcvT	GXO20-01_001785	1868331	1869440	glycine cleavage system aminomethyltransferase GcvT
B.02.10	gcvH	GXO20-01_001786	1869577	1869972	glycine cleavage system protein GcvH
H.02		GXO20-01_001787	1870354	1870629	hypothetical protein
H.02		GXO20-01_001788	1870987	1871454	hypothetical protein
F.05.03	ampC	GXO20-01_001789	1872341	1873684	beta-lactamase family protein
H.02		GXO20-01_001790	1873797	1873970	hypothetical protein
H.03		GXO20-01_001791	1874049	1875593	MFS transporter;pseudo=true
H.01		GXO20-01_001792	1875695	1876048	DUF1304 domain-containing protein
B.01.03	fadE	GXO20-01_001793	1876443	1878917	acyl-CoA dehydrogenase
B.01.02		GXO20-01_001794	1878914	1879807	alpha/beta hydrolase
B.04.02		GXO20-01_001795	1879944	1880552	TetR/AcrR family transcriptional regulator
E.01.08		GXO20-01_001796	1880661	1883570	TonB-dependent receptor
H.02		GXO20-01_001797	1883818	1884654	hypothetical protein
F.08.02	hslO	GXO20-01_001798	1884808	1885698	Hsp33 family molecular chaperone HslO
D.02.01	mtgA	GXO20-01_001799	1885773	1886510	monofunctional biosynthetic peptidoglycan transglycosylase
D.02.01		GXO20-01_001800	1886513	1887559	glycosyltransferase family 2 protein
H.03		GXO20-01_001801	1887519	1887947	CBS domain-containing protein;pseudo=true
H.03		GXO20-01_001802	1888079	1888426	transposase;pseudo=true
H.03	yhjG	GXO20-01_001803	1888420	1889372	AsmA family protein;pseudo=true
F.05.01	hlyI	GXO20-01_001804	1889431	1890075	hemolysin III family protein
C.03.04	prfC	GXO20-01_001805	1890151	1891755	peptide chain release factor 3
H.01		GXO20-01_001806	1891888	1892787	M23 family metallopeptidase
A.01.02	metX	GXO20-01_001807	1893106	1894137	homoserine O-succinyltransferase
A.01.02	metB	GXO20-01_001808	1894134	1895351	O-succinylhomoserine (thiol)-lyase
H.03		GXO20-01_001809	1895348	1896443	homoserine dehydrogenase;pseudo=true
B.01.02	sdaA	GXO20-01_001810	1897119	1898501	L-serine ammonia-lyase
H.01		GXO20-01_001811	1898589	1898822	glutaredoxin family protein
F.08.04		GXO20-01_001812	1898908	1899297	excalibur calcium-binding domain-containing protein
H.01		GXO20-01_001813	1899622	1900191	YceI family protein
B.03.03	cybB	GXO20-01_001814	1900201	1900764	cytochrome b
H.01		GXO20-01_001815	1900761	1901423	YceI family protein
B.04.01		GXO20-01_001816	1901520	1905095	response regulator
B.04.01		GXO20-01_001817	1905391	1908948	response regulator
B.04.01		GXO20-01_001818	1909095	1912595	response regulator
E.01.07		GXO20-01_001819	1912620	1912793	MFS transporter
H.03	-	GXO20-01_001820	1912911	1913514	integrase core domain-containing protein;pseudo=true
H.03		GXO20-01_001821	1913562	1913971	transposase;pseudo=true
B.01.01		GXO20-01_001822	1914126	1916057	alpha-L-fucosidase
G.03		GXO20-01_001823	1916224	1916577	hypothetical protein
H.03		GXO20-01_001824	1916816	1917501	DUF4982 domain-containing protein;pseudo=true
B.01.01	lacZ	GXO20-01_001825	1917598	1918404	beta-galactosidase
H.03		GXO20-01_001826	1918639	1920100	TonB-dependent receptor;pseudo=true
B.04.02		GXO20-01_001827	1920437	1921822	DUF2083 domain-containing protein
B.01.02	mmsA	GXO20-01_001828	1921961	1923466	CoA-acylating methylmalonate-semialdehyde dehydrogenase
B.01.03		GXO20-01_001829	1923477	1924658	acyl-CoA dehydrogenase family protein
A.04.02		GXO20-01_001830	1924655	1925452	enoyl-CoA hydratase
A.04.02		GXO20-01_001831	1925452	1926624	enoyl-CoA hydratase/isomerase family protein
B.01.02	mmsB	GXO20-01_001832	1926784	1927686	3-hydroxyisobutyrate dehydrogenase
F.05.04	czcD	GXO20-01_001833	1927925	1928890	cation diffusion facilitator family transporter
B.01.03	fadJ	GXO20-01_001834	1929107	1931188	enoyl-CoA hydratase/isomerase family protein
B.04.04	rpoE	GXO20-01_001835	1931425	1932045	RNA polymerase sigma factor RpoE
B.04.02		GXO20-01_001836	1932042	1932941	sigma-E factor negative regulatory protein
C.03.06	degP	GXO20-01_001837	1933051	1934637	DegQ family serine endoprotease
F.02.06	lepA	GXO20-01_001838	1934818	1936608	translation elongation factor 4
F.02.06	lepB	GXO20-01_001839	1936715	1937515	signal peptidase I
H.01		GXO20-01_001840	1937546	1937923	DUF4845 domain-containing protein
C.02.03	rnc	GXO20-01_001841	1937913	1938593	ribonuclease III
E.03.01	era	GXO20-01_001842	1938590	1939489	GTPase Era
C.01.04	recO	GXO20-01_001843	1939713	1940435	DNA repair protein RecO
B.04.01		GXO20-01_001844	1940584	1941306	response regulator
C.03.02	rumA	GXO20-01_001845	1941465	1942799	23S rRNA (uracil(1939)-C(5))-methyltransferase RlmD
H.01		GXO20-01_001846	1942974	1943471	CYTH domain-containing protein
G.03		GXO20-01_001847	1943567	1944802	ISL3-like element ISXoo13 family transposase
G.03		GXO20-01_001848	1945031	1946407	IS5 family transposase
B.02.10		GXO20-01_001849	1946527	1947210	DsbA family oxidoreductase
H.01		GXO20-01_001850	1947227	1948261	FAD-dependent oxidoreductase
C.01.04		GXO20-01_001851	1948442	1950019	cryptochrome/photolyase family protein
B.02.01	nagZ	GXO20-01_001852	1950137	1951141	beta-N-acetylhexosaminidase
A.02.04	hprT	GXO20-01_001853	1951141	1951695	hypoxanthine-guanine phosphoribosyltransferase
A.02.04	mtiP	GXO20-01_001854	1951781	1952533	S-methyl-5'-thioinosine phosphorylase
F.08.04	cspA	GXO20-01_001855	1952620	1952826	cold-shock protein
H.03		GXO20-01_001856	1952921	1954162	FAD-dependent monooxygenase;pseudo=true
H.01		GXO20-01_001858	1954337	1954981	ligase-associated DNA damage response endonuclease PdeM
C.01.01	lhr	GXO20-01_001859	1954971	1957472	ligase-associated DNA damage response DEXH box helicase
C.01.01		GXO20-01_001860	1957469	1959073	ATP-dependent DNA ligase
H.02		GXO20-01_001861	1959070	1959303	hypothetical protein
C.02.01		GXO20-01_001862	1959300	1960322	ligase-associated DNA damage response exonuclease
H.01	-	GXO20-01_001863	1960659	1961024	hypothetical protein
E.03.02	-	GXO20-01_001864	1961021	1961611	polymer-forming cytoskeletal protein
B.04.01	-	GXO20-01_001865	1961709	1963418	GGDEF domain-containing protein
H.02	-	GXO20-01_001866	1963527	1963853	hypothetical protein
D.01.02	-	GXO20-01_001867	1964083	1964427	outer membrane protein
A.04.02	atoB	GXO20-01_001868	1964550	1965725	acetyl-CoA C-acyltransferase
F.02.04	-	GXO20-01_001869	1965881	1968709	S8 family serine peptidase
B.01.02	-	GXO20-01_001870	1968770	1969870	Glu/Leu/Phe/Val dehydrogenase
H.01	-	GXO20-01_001872	1970339	1970866	DUF45 domain-containing protein
D.01.01	-	GXO20-01_001873	1971268	1971441	DUF1328 domain-containing protein
H.01	-	GXO20-01_001874	1971602	1971856	DUF2789 domain-containing protein
C.01.02	-	GXO20-01_001875	1972031	1972297	DksA/TraR family C4-type zinc finger protein
E.01.09	-	GXO20-01_001876	1972488	1973054	mechanosensitive ion channel family protein
H.03		GXO20-01_001877	1973239	1974453	IS4 family transposase;pseudo=true
G.03		GXO20-01_001878	1974542	1975861	IS701 family transposase
H.02	-	GXO20-01_001880	1976254	1976439	hypothetical protein
F.08.02	yegD	GXO20-01_001881	1976629	1978005	Hsp70 family protein
C.03.04	slyD	GXO20-01_001882	1978145	1978618	peptidylprolyl isomerase
H.03		GXO20-01_001883	1978794	1980042	ISL3 family transposase;pseudo=true
E.01.04		GXO20-01_001884	1980290	1981339	cation diffusion facilitator family transporter
E.01.02	phnA	GXO20-01_001885	1981454	1981789	alkylphosphonate utilization protein
H.02		GXO20-01_001886	1982078	1982368	hypothetical protein
B.03.03	nemA	GXO20-01_001887	1983259	1984377	alkene reductase
E.01.07	ydhP	GXO20-01_001888	1984598	1985809	MFS transporter
H.03		GXO20-01_001889	1986276	1987490	IS4 family transposase;pseudo=true
H.01		GXO20-01_001890	1987732	1988187	PA2169 family four-helix-bundle protein
C.03.02	ligT	GXO20-01_001891	1988461	1989063	RNA 2',3'-cyclic phosphodiesterase
H.02		GXO20-01_001892	1989099	1989707	hypothetical protein
H.01		GXO20-01_001893	1989767	1989961	oxidoreductase-like domain-containing protein
F.10.02		GXO20-01_001894	1990031	1991401	virulence factor family protein
H.03		GXO20-01_001896	1991686	1992448	IS5 family transposase;pseudo=true
F.05.03	fmtC	GXO20-01_001897	1992840	1995404	bifunctional lysylphosphatidylglycerol flippase/synthetase MprF
H.03		GXO20-01_001898	1995473	1996374	DUF998 domain-containing protein;pseudo=true
H.01		GXO20-01_001899	1996385	1996732	RidA family protein
D.01.01	cfa	GXO20-01_001900	1996894	1997964	cyclopropane-fatty-acyl-phospholipid synthase family protein
D.01.01		GXO20-01_001901	1997982	1998764	DUF1295 domain-containing protein
D.01.01		GXO20-01_001902	1998761	1999306	DUF2878 domain-containing protein
C.04.02	cfa	GXO20-01_001903	1999303	2000598	cyclopropane-fatty-acyl-phospholipid synthase family protein
E.03.01		GXO20-01_001904	2000595	2001479	DUF1365 domain-containing protein
B.03.03		GXO20-01_001905	2001479	2002729	FAD-dependent oxidoreductase
C.04.02		GXO20-01_001906	2002726	2003724	acyl-CoA desaturase
B.04.04		GXO20-01_001907	2003952	2004785	anti-sigma factor
B.04.04	rpoE	GXO20-01_001908	2004782	2005345	sigma-70 family RNA polymerase sigma factor
H.01		GXO20-01_001909	2005404	2005772	DUF4345 domain-containing protein
H.02		GXO20-01_001910	2005858	2006640	hypothetical protein
B.03.03	rnfB	GXO20-01_001911	2007259	2007687	Rnf electron transport complex subunit RnfB
B.03.03		GXO20-01_001912	2007689	2008285	HAD-IB family hydrolase
C.03.03	metG	GXO20-01_001913	2008493	2010577	methionine--tRNA ligase
H.01		GXO20-01_001914	2010802	2011251	DUF2147 domain-containing protein
H.03	yaeR	GXO20-01_001915	2011505	2011893	VOC family protein;pseudo=true
G.03		GXO20-01_001916	2012015	2013073	IS630 family transposase
E.01.01	mmuP	GXO20-01_001917	2013344	2014741	S-methylmethionine permease
A.01.02	mmuM	GXO20-01_001918	2014738	2015715	homocysteine S-methyltransferase
H.01		GXO20-01_001919	2015897	2017834	DUF885 family protein
D.01.01	-	GXO20-01_001921	2018255	2019031	queuosine precursor transporter
H.01	-	GXO20-01_001922	2019036	2019710	DUF502 domain-containing protein
H.03	-	GXO20-01_001923	2019944	2021183	hypothetical protein;pseudo=true
G.03		GXO20-01_001924	2021341	2022717	IS5 family transposase
F.05.01	symE	GXO20-01_001925	2022757	2023152	type I toxin-antitoxin system SymE family toxin
G.03		GXO20-01_001926	2023195	2024670	IS5 family transposase
H.02		GXO20-01_001927	2025433	2025885	hypothetical protein
B.02.12	cysN	GXO20-01_001928	2025899	2026069	adenylyl-sulfate kinase
H.03	cysN	GXO20-01_001929	2026168	2027184	adenylyl-sulfate kinase;pseudo=true
H.03		GXO20-01_001930	2027197	2028243	IS5-like element ISXoo5 family transposase;pseudo=true
H.03		GXO20-01_001931	2028332	2029298	IS1595-like element ISXo5 family transposase;pseudo=true
H.03		GXO20-01_001932	2029305	2029745	transposase;pseudo=true
H.03	-	GXO20-01_001933	2029857	2030408	hypothetical protein;pseudo=true
B.01.02	-	GXO20-01_001935	2030800	2032143	polyhydroxyalkanoate depolymerase
H.01	-	GXO20-01_001936	2032284	2032886	class I SAM-dependent methyltransferase
H.01		GXO20-01_001937	2032960	2033406	CopD family protein
H.02		GXO20-01_001938	2033484	2033750	hypothetical protein
H.01		GXO20-01_001939	2034572	2035861	DUF3526 domain-containing protein
H.01		GXO20-01_001940	2035852	2037264	DUF3526 domain-containing protein
E.01.09		GXO20-01_001941	2037261	2037998	ABC transporter ATP-binding protein
E.01.08		GXO20-01_001942	2037998	2040178	TonB-dependent receptor
H.03	-	GXO20-01_001943	2040457	2040907	transposase;pseudo=true
A.04.02	accA	GXO20-01_001944	2041018	2041977	acetyl-CoA carboxylase carboxyltransferase subunit alpha
C.01.01	dnaE	GXO20-01_001945	2042153	2045743	DNA polymerase III subunit alpha
C.02.03	rnhB	GXO20-01_001946	2046201	2046941	ribonuclease HII
F.04.02	lpxB	GXO20-01_001947	2046938	2048194	lipid-A-disaccharide synthase
D.02.02	lpxA	GXO20-01_001948	2048233	2049024	acyl-ACP--UDP-N-acetylglucosamine O-acyltransferase
A.04.02	fabZ	GXO20-01_001949	2049048	2049509	3-hydroxyacyl-ACP dehydratase FabZ
D.02.02	lpxD	GXO20-01_001950	2049506	2050519	UDP-3-O-(3-hydroxymyristoyl)glucosamine N-acyltransferase
F.04.02	bamA	GXO20-01_001951	2050919	2053285	outer membrane protein assembly factor BamA
D.01.02	rseP	GXO20-01_001952	2053369	2054715	RIP metalloprotease RseP
A.03.08	dxr	GXO20-01_001953	2054742	2055932	1-deoxy-D-xylulose-5-phosphate reductoisomerase
A.04.02	cdsA	GXO20-01_001954	2055935	2056762	phosphatidate cytidylyltransferase
D.02.01	uppS	GXO20-01_001955	2056759	2057520	di-trans,poly-cis-decaprenylcistransferase
C.03.04	frr	GXO20-01_001956	2057538	2058095	ribosome recycling factor
B.02.08	pyrH	GXO20-01_001957	2058276	2058998	UMP kinase
B.04.02		GXO20-01_001958	2059055	2059432	HDOD domain-containing protein
C.03.04	tsf	GXO20-01_001959	2059560	2060438	translation elongation factor Ts
C.03.01	rpsB	GXO20-01_001960	2060608	2061411	30S ribosomal protein S2
D.01.02	fimC	GXO20-01_001961	2061787	2062512	fimbria/pilus periplasmic chaperone
H.02		GXO20-01_001962	2062515	2062847	hypothetical protein
H.01		GXO20-01_001963	2062894	2063928	spore coat U domain-containing protein
F.06.01	fimD	GXO20-01_001964	2063925	2066276	fimbria/pilus outer membrane usher protein
D.01.02	fimC	GXO20-01_001965	2066293	2067063	molecular chaperone
F.06.01		GXO20-01_001966	2067072	2067623	spore coat U domain-containing protein
C.03.04	map	GXO20-01_001967	2067916	2068692	type I methionyl aminopeptidase
C.03.04	glnD	GXO20-01_001968	2068689	2071298	[protein-PII] uridylyltransferase
A.01.02	dapD	GXO20-01_001969	2071315	2072511	2,3,4,5-tetrahydropyridine-2,6-dicarboxylate N-succinyltransferase
H.03		GXO20-01_001970	2072508	2072977	hypothetical protein;pseudo=true
F.05.04		GXO20-01_001971	2072974	2073330	Spx/MgsR family RNA polymerase-binding regulatory protein
A.01.05	-	GXO20-01_001972	2073327	2073827	GNAT family N-acetyltransferase
A.01.02	dapE	GXO20-01_001973	2073832	2074962	succinyl-diaminopimelate desuccinylase
A.01.02	asnB	GXO20-01_001974	2075257	2076951	asparagine synthase B
H.01	-	GXO20-01_001975	2077020	2078072	right-handed parallel beta-helix repeat-containing protein
E.01.09	-	GXO20-01_001976	2078503	2080629	TonB-dependent siderophore receptor
F.05.03	-	GXO20-01_001977	2081192	2083609	penicillin acylase family protein
E.01.04	bfr	GXO20-01_001978	2083756	2084241	bacterioferritin
C.01.01	parC	GXO20-01_001979	2084697	2086940	DNA topoisomerase IV subunit A
H.03	-	GXO20-01_001980	2087001	2087848	helix-turn-helix transcriptional regulator;pseudo=true
B.04.02	-	GXO20-01_001981	2087970	2088410	MarR family transcriptional regulator
F.05.03	-	GXO20-01_001982	2088452	2089924	AdeC/AdeK/OprM family multidrug efflux complex outer membrane factor
F.05.03	emrA	GXO20-01_001983	2089935	2091128	efflux RND transporter periplasmic adaptor subunit
F.05.03	emrB	GXO20-01_001984	2091135	2092715	DHA2 family efflux MFS transporter permease subunit
H.01		GXO20-01_001985	2092766	2093500	beta-lactamase family protein
H.03		GXO20-01_001986	2093497	2094261	IS5 family transposase;pseudo=true
H.02	-	GXO20-01_001987	2094456	2094704	hypothetical protein
H.03		GXO20-01_001988	2095060	2096067	IS3 family transposase;pseudo=true
H.03		GXO20-01_001989	2096150	2097115	IS1595 family transposase;pseudo=true
H.03		GXO20-01_001990	2097194	2098159	IS30 family transposase;pseudo=true
H.02		GXO20-01_001991	2098216	2098479	hypothetical protein
H.01		GXO20-01_001992	2098722	2099714	glycosyl transferase
B.02.10	dxs	GXO20-01_001993	2099751	2101667	1-deoxy-D-xylulose-5-phosphate synthase
H.01	-	GXO20-01_001994	2102065	2102754	HNH endonuclease
B.01.03	-	GXO20-01_001995	2103020	2104813	acyl-CoA dehydrogenase C-terminal domain-containing protein
H.01	-	GXO20-01_001996	2104851	2105327	LEA type 2 family protein
H.03	-	GXO20-01_001997	2105372	2105896	S8 family serine peptidase;pseudo=true
C.03.04	smpB	GXO20-01_001998	2106040	2106543	SsrA-binding protein SmpB
F.05.01	-	GXO20-01_001999	2106604	2107035	type II toxin-antitoxin system RatA family toxin
H.01	-	GXO20-01_002000	2107049	2107324	RnfH family protein
D.01.02	bamE	GXO20-01_002001	2107671	2108066	outer membrane protein assembly factor BamE
F.07.02	fur	GXO20-01_002002	2108171	2108581	ferric iron uptake transcriptional regulator
C.01.03	recN	GXO20-01_002003	2109024	2110688	DNA repair protein RecN
F.07.02	hrcA	GXO20-01_002004	2110826	2111857	heat-inducible transcriptional repressor HrcA
C.03.05	grpE	GXO20-01_002005	2111958	2112476	nucleotide exchange factor GrpE
C.03.05	dnaK	GXO20-01_002006	2112618	2114543	molecular chaperone DnaK
C.03.05	dnaJ	GXO20-01_002007	2114703	2115833	molecular chaperone DnaJ
A.03.06	pdxK	GXO20-01_002008	2116362	2117270	pyridoxal kinase
A.01.04	tyrA2	GXO20-01_002009	2117267	2118388	prephenate dehydrogenase
G.03		GXO20-01_002010	2118758	2120077	IS701 family transposase
E.01.07		GXO20-01_002011	2120412	2121338	TolC family protein
B.04.02	oxyR	GXO20-01_002012	2121468	2122073	LysR family transcriptional regulator
H.03		GXO20-01_002013	2122075	2122170	LysR family transcriptional regulator;pseudo=true
F.02.01		GXO20-01_002015	2122412	2124181	ATP-binding cassette domain-containing protein
A.03.07	-	GXO20-01_002016	2124178	2124780	IMPACT family protein
A.03.16	-	GXO20-01_002017	2125039	2125632	TIGR00730 family Rossman fold protein
B.03.07	lpdA	GXO20-01_002018	2125831	2127267	dihydrolipoyl dehydrogenase
B.03.07	sucB	GXO20-01_002019	2127509	2128711	dihydrolipoyllysine-residue succinyltransferase
B.03.07	sucA	GXO20-01_002020	2128754	2131582	2-oxoglutarate dehydrogenase E1 component
H.01	-	GXO20-01_002021	2131763	2132695	GNAT family N-acetyltransferase
B.04.02	ycfD	GXO20-01_002022	2132692	2134191	cupin domain-containing protein
F.03.01	htrA	GXO20-01_002023	2134529	2134792	PDZ domain-containing protein
H.01	-	GXO20-01_002025	2135072	2135572	DUF3060 domain-containing protein
A.02.01	purB	GXO20-01_002026	2135814	2137181	adenylosuccinate lyase
H.03	-	GXO20-01_002027	2137379	2138232	CAP domain-containing protein;pseudo=true
H.03	-	GXO20-01_002028	2138234	2139154	hemolysin family protein;pseudo=true
H.03		GXO20-01_002029	2139130	2140189	IS630 family transposase;pseudo=true
H.03		GXO20-01_002030	2140204	2140967	IS5 family transposase;pseudo=true
H.03		GXO20-01_002031	2141280	2142296	IS30 family transposase;pseudo=true
B.03.07	fumC	GXO20-01_002032	2142419	2143822	class II fumarate hydratase
H.02	-	GXO20-01_002033	2143945	2144367	hypothetical protein
H.03	-	GXO20-01_002034	2144753	2144944	YggN family protein;pseudo=true
H.01	-	GXO20-01_002035	2145000	2145830	DUF4097 domain-containing protein
E.01.06	-	GXO20-01_002036	2145840	2146826	ABC transporter permease
F.05.03	-	GXO20-01_002037	2146823	2147698	ABC transporter ATP-binding protein
F.07.02	ytrA	GXO20-01_002038	2147695	2148057	GntR family transcriptional regulator
H.02	-	GXO20-01_002039	2148060	2148308	hypothetical protein
E.01.07	-	GXO20-01_002040	2148444	2149001	glutathione peroxidase
C.03.04	fkpA	GXO20-01_002041	2149093	2150058	FKBP-type peptidyl-prolyl cis-trans isomerase
F.04.01	-	GXO20-01_002042	2150084	2151433	UDP-glucose/GDP-mannose dehydrogenase family protein
H.01	slyX	GXO20-01_002043	2151426	2151662	protein SlyX
H.01	-	GXO20-01_002044	2151663	2152415	DUF2058 family protein
H.01	-	GXO20-01_002045	2152749	2153594	transporter
B.04.02	galR	GXO20-01_002046	2153735	2154910	LacI family DNA-binding transcriptional regulator
E.01.03	fucP	GXO20-01_002047	2154924	2156234	L-fucose:H+ symporter permease
B.01.02	-	GXO20-01_002048	2156231	2157217	carbohydrate kinase
H.01	-	GXO20-01_002049	2157214	2158419	AGE family epimerase/isomerase
A.01.02	metH	GXO20-01_002050	2158806	2161559	methionine synthase
A.01.02	metH	GXO20-01_002051	2161702	2162841	homocysteine S-methyltransferase family protein
B.04.02	arsR	GXO20-01_002052	2162838	2163833	metalloregulator ArsR/SmtB family transcription factor
B.01.03	-	GXO20-01_002053	2163922	2165103	acyl-CoA dehydrogenase family protein
B.01.03	-	GXO20-01_002054	2165103	2165243	acyl-CoA dehydrogenase
C.04.01	-	GXO20-01_002056	2165537	2167060	acetylhydrolase
F.10.02	rnr	GXO20-01_002058	2167627	2170155	ribonuclease R
G.03		GXO20-01_002059	2170366	2171164	IS5 family transposase
H.03	-	GXO20-01_002061	2171527	2171902	GFA family protein;pseudo=true
C.03.03	rlmB	GXO20-01_002062	2172235	2173002	23S rRNA (guanosine(2251)-2'-O)-methyltransferase RlmB
H.02	-	GXO20-01_002063	2173004	2173351	hypothetical protein
G.03		GXO20-01_002064	2173510	2174478	IS5-like element ISXo1 family transposase
H.03		GXO20-01_002065	2174691	2175824	IS701-like element ISXo15 family transposase;pseudo=true
G.03		GXO20-01_002066	2175831	2176796	IS1595-like element ISXo5 family transposase
H.03		GXO20-01_002067	2176885	2177076	transposase;pseudo=true
G.03		GXO20-01_002068	2177241	2178425	IS256 family transposase
G.03		GXO20-01_002069	2178480	2179955	IS5 family transposase
D.01.01	-	GXO20-01_002070	2180277	2180459	cold shock domain-containing protein
A.01.02	metX	GXO20-01_002071	2180608	2181807	homoserine O-acetyltransferase
H.03	-	GXO20-01_002072	2182002	2182604	IS701 family transposase;pseudo=true
G.03		GXO20-01_002073	2182668	2183636	IS5-like element ISXo1 family transposase
G.03		GXO20-01_002074	2183836	2185155	IS701 family transposase
G.03		GXO20-01_002075	2185305	2186273	IS5-like element ISXo1 family transposase
H.03		GXO20-01_002076	2186399	2186545	transposase;pseudo=true
G.03		GXO20-01_002077	2186553	2187351	IS5 family transposase
G.03		GXO20-01_002078	2187577	2188542	IS1595-like element ISXo5 family transposase
H.03		GXO20-01_002079	2188548	2189034	transposase;pseudo=true
H.03		GXO20-01_002080	2189255	2189968	IS4 family transposase;pseudo=true
H.03		GXO20-01_002081	2190069	2190644	IS701-like element ISXo15 family transposase;pseudo=true
G.03		GXO20-01_002082	2190772	2191737	IS1595-like element ISXo5 family transposase
H.03		GXO20-01_002083	2191826	2192564	IS5 family transposase;pseudo=true
H.03		GXO20-01_002084	2192560	2192706	transposase;pseudo=true
G.03		GXO20-01_002085	2192769	2193737	IS5-like element ISXo1 family transposase
H.03		GXO20-01_002086	2193864	2194466	IS701 family transposase;pseudo=true
H.03		GXO20-01_002087	2194561	2194881	transposase;pseudo=true
G.03	-	GXO20-01_002088	2194914	2196016	IS3 family transposase
D.02.02	tonB	GXO20-01_002089	2196203	2196670	energy transducer TonB
E.01.09	tonB	GXO20-01_002090	2197031	2197690	energy transducer TonB
C.03.03	serS	GXO20-01_002091	2197802	2199151	serine--tRNA ligase
G.03		GXO20-01_002093	2199301	2200099	IS5 family transposase
[truncated: 2,470 more rows]

## Sheet: GXO20-06
Table S2-2 Genome Annotation of Xoo GXO20-06
Categorical Code	gene name	GXO20-06 CDS	start	end	Annotation
C.01.01	dnaA	GXO20-06_000001	4	1332	chromosomal replication initiator protein DnaA
C.01.01	dnaN	GXO20-06_000002	1610	2710	DNA polymerase III subunit beta
C.01.01	recF	GXO20-06_000003	3962	5068	DNA replication/repair protein RecF
C.01.01	gyrB	GXO20-06_000004	5184	7628	DNA topoisomerase (ATP-hydrolyzing) subunit B
D.01.01		GXO20-06_000005	7696	8532	CPBP family intramembrane metalloprotease
C.03.06		GXO20-06_000006	8719	9525	M48 family metallopeptidase
H.01		GXO20-06_000007	9802	10995	tetratricopeptide repeat protein
E.01.09	tonB	GXO20-06_000008	11263	11820	energy transducer TonB
F.10.02	exbB	GXO20-06_000009	11905	12666	TonB-system energizer ExbB
F.10.02	exbD	GXO20-06_000010	12713	13135	biopolymer transporter ExbD
F.10.02	exbD	GXO20-06_000011	13139	13552	biopolymer transporter ExbD
A.03.06	pdxJ	GXO20-06_000012	13848	14615	pyridoxine 5'-phosphate synthase
H.02		GXO20-06_000013	14626	14895	hypothetical protein
A.04.02	cls	GXO20-06_000014	14970	16430	cardiolipin synthase
H.03		GXO20-06_000015	16812	17037	hypothetical protein;pseudo=true
B.02.03	fbp	GXO20-06_000016	17077	18087	class 1 fructose-bisphosphatase
A.01.04	aspC	GXO20-06_000017	18359	19561	aspartate/tyrosine/aromatic aminotransferase
E.01.09	-	GXO20-06_000018	19703	21841	TonB-dependent receptor
H.02	-	GXO20-06_000019	22052	22345	hypothetical protein
H.02	-	GXO20-06_000020	22377	22874	hypothetical protein
G.03	-	GXO20-06_000021	23121	24101	IS5 family transposase
B.03.02	-	GXO20-06_000022	24149	25315	FMN-dependent L-lactate dehydrogenase LldD
F.05.01	-	GXO20-06_000023	25462	26028	phosphatidylethanolamine N-methyltransferase family protein
H.03		GXO20-06_000024	26089	26355	sensor histidine kinase;pseudo=true
H.03	-	GXO20-06_000025	26358	27221	winged helix-turn-helix domain-containing protein;pseudo=true
A.04.02	-	GXO20-06_000026	27503	28711	trans-2-enoyl-CoA reductase family protein
H.03		GXO20-06_000027	28887	29125	hypothetical protein;pseudo=true
F.03.01	kdgK	GXO20-06_000028	29339	30361	sugar kinase
H.03		GXO20-06_000029	30648	31001	hypothetical protein;pseudo=true
G.03	-	GXO20-06_000030	31184	32152	IS5-like element ISXo1 family transposase
H.02		GXO20-06_000031	32640	33776	hypothetical protein
E.01.09		GXO20-06_000032	33773	34480	ABC transporter ATP-binding protein
H.03	-	GXO20-06_000033	34668	35072	IS5/IS1182 family transposase;pseudo=true
G.03	-	GXO20-06_000034	35082	36458	IS5 family transposase
H.03		GXO20-06_000035	36574	37662	IS5 family transposase;pseudo=true
H.03	-	GXO20-06_000036	37779	38042	2-oxo acid dehydrogenase subunit E2;pseudo=true
H.03		GXO20-06_000037	38130	39095	IS1595 family transposase;pseudo=true
H.03		GXO20-06_000038	39091	39417	2-oxo acid dehydrogenase subunit E2;pseudo=true
H.02	-	GXO20-06_000039	39471	39713	hypothetical protein
F.01.03	xopW	GXO20-06_000040	39655	39978	type III effector protein XopW
G.03		GXO20-06_000041	40444	41424	IS5 family transposase
C.02.01	-	GXO20-06_000042	42043	43332	DEAD/DEAH box helicase
H.02	-	GXO20-06_000043	43772	44107	hypothetical protein
F.02.03	virK	GXO20-06_000044	44382	44813	VirK family protein
H.02		GXO20-06_000045	44975	45127	hypothetical protein
H.01	-	GXO20-06_000046	45162	46571	FAD/NAD(P)-binding protein
H.02		GXO20-06_000047	46849	47064	hypothetical protein
H.02		GXO20-06_000048	47889	48149	hypothetical protein
H.02		GXO20-06_000049	48166	48498	hypothetical protein
H.03		GXO20-06_000050	48900	48956	hypothetical protein;pseudo=true
H.03		GXO20-06_000051	49072	49296	IS701 family transposase;pseudo=true
G.03		GXO20-06_000052	49364	50332	IS5-like element ISXo1 family transposase
G.03		GXO20-06_000053	50476	51690	IS4-like element ISXo14 family transposase
H.03		GXO20-06_000054	51808	52167	IS701 family transposase;pseudo=true
G.03	-	GXO20-06_000055	52211	53009	IS5 family transposase
H.03		GXO20-06_000056	53017	53763	IS701 family transposase;pseudo=true
H.03	-	GXO20-06_000057	53835	54629	RHS repeat protein;pseudo=true
G.03		GXO20-06_000058	54724	55689	IS1595-like element ISXo5 family transposase
H.01	-	GXO20-06_000059	55686	55964	RHS repeat protein
G.03	-	GXO20-06_000060	56045	57496	IS701 family transposase
H.01	-	GXO20-06_000061	57544	58590	methylamine utilization protein
H.02	-	GXO20-06_000063	58731	59228	hypothetical protein
D.02.01	-	GXO20-06_000064	59392	60024	NAD(P)H-binding protein
B.01.01	glgX	GXO20-06_000065	60041	62203	glycogen debranching protein GlgX
H.01	-	GXO20-06_000066	62318	62503	DUF2934 domain-containing protein
B.01.01	treY	GXO20-06_000067	62526	65129	malto-oligosyltrehalose synthase
C.04.01	malQ	GXO20-06_000068	65126	67015	4-alpha-glucanotransferase
B.01.01	treZ	GXO20-06_000069	67072	68829	malto-oligosyltrehalose trehalohydrolase
C.04.01	glgB	GXO20-06_000070	68832	71066	1,4-alpha-glucan branching enzyme
C.04.01	glgA	GXO20-06_000071	71063	72646	glycogen synthase GlgA
B.04.02	-	GXO20-06_000072	73120	74748	diguanylate cyclase
H.01	-	GXO20-06_000073	74745	76109	glycoside hydrolase family 10 protein
H.01	-	GXO20-06_000074	76302	77243	DUF808 domain-containing protein
E.01.06	-	GXO20-06_000075	77301	79208	AarF/ABC1/UbiB kinase family protein
H.03	-	GXO20-06_000076	79215	79804	IS5 family transposase;pseudo=true
H.03		GXO20-06_000077	79888	80854	IS1595-like element ISXo5 family transposase;pseudo=true
H.03		GXO20-06_000078	80866	81045	transposase;pseudo=true
H.02	-	GXO20-06_000079	81105	81365	hypothetical protein
E.01.09	-	GXO20-06_000080	81384	83942	DUF3772 domain-containing protein
C.03.01	-	GXO20-06_000081	84127	84468	HPF/RaiA family ribosome-associated protein
H.03		GXO20-06_000082	84612	85670	IS630 family transposase;pseudo=true
H.02	-	GXO20-06_000083	86685	88238	hypothetical protein
F.01.01	hpa2	GXO20-06_000084	88702	89265	lytic transglycosylase domain-containing protein
F.01.01	hpa1	GXO20-06_000085	89641	90060	hypothetical protein
F.01.01	hrcC	GXO20-06_000086	90799	92616	type III secretion system outer membrane ring subunit SctC
F.01.01	hrcT	GXO20-06_000087	92699	93529	type III secretion system export apparatus subunit SctT
F.01.01	hrpB7	GXO20-06_000088	93526	94035	type III secretion protein HrpB7
F.01.01	hrcN	GXO20-06_000089	94028	95356	type III secretion system ATPase SctN
F.01.01	hrcL	GXO20-06_000090	95346	96047	type III secretion system stator protein SctL
F.01.01	hrpB4	GXO20-06_000091	96032	96661	type III secretion protein HrpB4
F.01.01	hrcJ	GXO20-06_000092	96669	97430	type III secretion inner membrane ring lipoprotein SctJ
F.01.01	hrpB2	GXO20-06_000093	97432	97824	type III secretion protein HrpB2
F.01.01	hrpB1	GXO20-06_000094	97858	98313	HrpB1 family type III secretion system apparatus protein
F.01.01	hrcU	GXO20-06_000095	98528	99607	type III secretion system export apparatus subunit SctU
F.01.01	hrcV	GXO20-06_000096	99601	101538	FHIPEP family type III secretion protein
F.01.01	hpaP	GXO20-06_000097	101538	102179	type III secretion system protein SctP
F.01.01	hrcQ	GXO20-06_000098	102272	103225	type III secretion system cytoplasmic ring protein SctQ
F.01.01	hrcR	GXO20-06_000099	103212	103856	type III secretion system export apparatus subunit SctR
F.01.01	hrcS	GXO20-06_000100	103861	104121	type III secretion system export apparatus subunit SctS
F.01.01	hpaA	GXO20-06_000101	104118	104945	4-hydroxyphenylacetate catabolism regulator HpaA
F.01.01	hrcD	GXO20-06_000102	104942	105880	FHA domain-containing protein
F.01.01	hrpD6	GXO20-06_000103	105890	106132	serine kinase
F.01.01	hrpE	GXO20-06_000104	106213	106494	serine kinase
F.01.01	hpaB	GXO20-06_000105	106549	107019	CesT family type III secretion system chaperone
F.01.03	xopF1	GXO20-06_000107	107434	109419	type III effector protein XopF1
F.01.01	hpa3	GXO20-06_000108	109416	109862	hypothetical protein
H.03		GXO20-06_000109	110091	111409	IS701 family transposase;pseudo=true
H.02	-	GXO20-06_000110	111584	111865	hypothetical protein
F.01.01	hrpF	GXO20-06_000111	111994	114402	serine kinase
H.02		GXO20-06_000112	114762	114899	hypothetical protein
F.01.03	xopAE	GXO20-06_000113	115468	116907	leucine-rich repeat domain-containing protein
H.02	-	GXO20-06_000115	117465	117848	hypothetical protein
D.01.01	-	GXO20-06_000116	117845	118330	phage holin family protein
H.02	-	GXO20-06_000117	118334	118696	hypothetical protein
C.03.06	-	GXO20-06_000118	118813	120249	Do family serine endopeptidase
H.01	-	GXO20-06_000119	120491	121342	histidine biosynthesis protein HisIE
B.04.01	-	GXO20-06_000120	121802	122119	ATP-binding protein
H.03	-	GXO20-06_000121	122185	122277	DNA-binding response regulator;pseudo=true
H.01	-	GXO20-06_000122	122425	123312	TIGR01777 family oxidoreductase
H.03	-	GXO20-06_000123	123513	123953	DUF4142 domain-containing protein;pseudo=true
G.03	-	GXO20-06_000124	124019	124969	IS5 family transposase
H.02		GXO20-06_000125	125083	125292	hypothetical protein
H.02	-	GXO20-06_000126	125360	125620	hypothetical protein
H.02	-	GXO20-06_000127	125673	125954	hypothetical protein
G.03	-	GXO20-06_000128	126093	127151	IS630 family transposase
G.03	-	GXO20-06_000129	127292	128239	IS30 family transposase
H.02	-	GXO20-06_000130	128494	128805	hypothetical protein
H.03	-	GXO20-06_000131	128802	129869	M4 family metallopeptidase;pseudo=true
H.02	-	GXO20-06_000132	129980	130156	hypothetical protein
C.01.04	-	GXO20-06_000133	130272	130742	NUDIX domain-containing protein
H.02	-	GXO20-06_000134	130912	131604	hypothetical protein
F.06.01	-	GXO20-06_000135	131696	132094	host attachment family protein
H.03	trxA	GXO20-06_000136	132115	132443	thioredoxin family protein;pseudo=true
G.03		GXO20-06_000138	132896	133852	IS30-like element IS1112a family transposase
H.02	-	GXO20-06_000139	133827	134297	hypothetical protein
E.01.06		GXO20-06_000140	134489	135742	efflux RND transporter periplasmic adaptor subunit
F.02.01	-	GXO20-06_000141	136088	136777	ABC transporter ATP-binding protein
B.03.03		GXO20-06_000142	136790	137947	FtsX-like permease family protein
E.01.06		GXO20-06_000143	137960	139270	ABC transporter permease
H.03	-	GXO20-06_000144	139283	139945	IS30 family transposase;pseudo=true
H.03		GXO20-06_000145	139950	140915	IS1595-like element ISXo5 family transposase;pseudo=true
F.05.01	symE	GXO20-06_000146	141146	141397	type I toxin-antitoxin system SymE family toxin
F.05.01	-	GXO20-06_000147	141850	142278	type II toxin-antitoxin system RelE/ParE family toxin
F.05.01	-	GXO20-06_000148	142275	142505	type II toxin-antitoxin system Phd/YefM family antitoxin
F.05.01	hlyIII	GXO20-06_000149	142572	143234	hemolysin III family protein
C.02.01	-	GXO20-06_000150	143412	145907	DEAD/DEAH box helicase
C.01.01	yprB	GXO20-06_000151	145904	147730	ribonuclease H-like domain-containing protein
F.01.03	avrBs2	GXO20-06_000152	148219	150363	avirulence protein
B.04.02	-	GXO20-06_000153	150554	151711	ROK family protein
E.01.08	-	GXO20-06_000154	151815	154472	TonB-dependent receptor
F.02.06	-	GXO20-06_000155	154483	155268	DUF1868 domain-containing protein
H.01		GXO20-06_000156	155582	156772	saccharopine dehydrogenase NADP-binding domain-containing protein
H.03	-	GXO20-06_000157	156812	157196	hypothetical protein;pseudo=true
H.03	-	GXO20-06_000158	157330	157494	NmrA/HSCARG family protein;pseudo=true
H.02	-	GXO20-06_000159	157872	158177	hypothetical protein
C.01.01	topA	GXO20-06_000160	158437	159690	DNA topoisomerase IB
H.01	-	GXO20-06_000161	159747	160127	Elastase inhibitor AFLEI Flags: Precursor
A.01.01	gltB	GXO20-06_000162	160329	164801	glutamate synthase large subunit
A.01.01	gltD	GXO20-06_000163	164996	166477	FAD-dependent oxidoreductase
H.03	-	GXO20-06_000164	166720	167094	IS4 family transposase;pseudo=true
H.03		GXO20-06_000165	167131	167706	IS30 family transposase;pseudo=true
G.03	-	GXO20-06_000166	167715	168680	IS1595 family transposase
H.03		GXO20-06_000167	168770	169225	IS30 family transposase;pseudo=true
H.03		GXO20-06_000168	169233	170090	IS4 family transposase;pseudo=true
G.03		GXO20-06_000169	170116	170914	IS5 family transposase
H.03	-	GXO20-06_000170	170963	171106	IS630 family transposase;pseudo=true
G.03	-	GXO20-06_000171	171153	172535	IS5 family transposase
H.03	kduI	GXO20-06_000172	172862	173535	5-dehydro-4-deoxy-D-glucuronate isomerase;pseudo=true
B.04.02	galR	GXO20-06_000173	173937	174995	LacI family DNA-binding transcriptional regulator
B.01.01	-	GXO20-06_000174	175139	175234	xylosidase
B.01.02		GXO20-06_000175	175210	175737	xylosidase
H.03	-	GXO20-06_000176	175676	175807	carboxylesterase family protein;pseudo=true
H.03	-	GXO20-06_000177	175914	176386	metallophosphatase family protein;pseudo=true
C.04.01	glgB	GXO20-06_000178	176560	178743	1,4-alpha-glucan branching protein GlgB
C.04.01	treS	GXO20-06_000179	178755	182105	maltose alpha-D-glucosyltransferase
B.01.01	glgE	GXO20-06_000180	182102	185218	DUF3416 domain-containing protein
H.03		GXO20-06_000181	185978	186805	IS3 family transposase;pseudo=true
H.03	tnpX1	GXO20-06_000182	186894	187082	transposase;pseudo=true
H.03		GXO20-06_000183	187171	188137	IS1595-like element ISXo5 family transposase;pseudo=true
H.03		GXO20-06_000184	188144	189145	IS256 family transposase;pseudo=true
H.03	-	GXO20-06_000185	189175	189624	IS1595 family transposase;pseudo=true
H.03		GXO20-06_000186	189713	190753	IS5 family transposase;pseudo=true
H.03	-	GXO20-06_000187	190892	192268	IS5 family transposase;pseudo=true
G.03	-	GXO20-06_000188	192363	193682	IS701 family transposase
F.10.02	comM	GXO20-06_000189	193839	195359	YifB family Mg chelatase-like AAA ATPase
H.01	-	GXO20-06_000190	195376	195654	accessory factor UbiK family protein
B.04.03	glnK	GXO20-06_000191	195844	196182	P-II family nitrogen regulator
H.01	hya	GXO20-06_000192	196795	198780	beta-N-acetylglucosaminidase domain-containing protein
H.03	-	GXO20-06_000194	198906	199142	hypothetical protein;pseudo=true
D.01.02	-	GXO20-06_000195	199700	200512	porin family protein
C.03.01	-	GXO20-06_000196	200705	201316	PH domain-containing protein
A.04.03	speE	GXO20-06_000197	201733	202590	polyamine aminopropyltransferase
A.04.03	speA	GXO20-06_000198	202828	204714	arginine decarboxylase
G.03		GXO20-06_000199	205287	206663	IS5-like element ISXoo4 family transposase
F.02.05	vgrG	GXO20-06_000200	207068	209791	type VI secretion system tip protein VgrG
H.01	-	GXO20-06_000201	209859	212012	DUF3274 domain-containing protein
H.01		GXO20-06_000202	212009	213700	DUF2875 family protein
F.02.05		GXO20-06_000203	213697	213960	PAAR domain-containing protein
H.03		GXO20-06_000204	214022	216223	DUF3274 domain-containing protein;pseudo=true
H.01	-	GXO20-06_000205	216220	217908	DUF2875 family protein
H.03		GXO20-06_000206	217905	218163	PAAR domain-containing protein;pseudo=true
C.01.01	gidA	GXO20-06_000207	218442	220346	tRNA uridine-5-carboxymethylaminomethyl(34) synthesis enzyme MnmG
H.02		GXO20-06_000208	220607	220786	hypothetical protein
H.02	-	GXO20-06_000209	220920	221387	hypothetical protein
A.01.02	ilvA	GXO20-06_000210	221545	222504	pyridoxal-phosphate dependent enzyme
H.01	-	GXO20-06_000211	222489	223106	YdcF family protein
H.01	-	GXO20-06_000212	223149	223568	nuclear transport factor 2 family protein
A.01.02	lpxO	GXO20-06_000213	223821	224726	lipid A hydroxylase LpxO
A.03.01	bioC	GXO20-06_000214	224975	225859	malonyl-ACP O-methyltransferase BioC
B.03.03	fabG	GXO20-06_000215	225923	226705	SDR family oxidoreductase
A.03.01	bioH	GXO20-06_000216	226750	227511	pimeloyl-ACP methyl ester esterase BioH
H.02	-	GXO20-06_000217	227675	228004	hypothetical protein
H.03	-	GXO20-06_000218	228046	228246	transposase;pseudo=true
H.01	-	GXO20-06_000219	228323	229414	DUF4380 domain-containing protein
F.10.02	mdoG	GXO20-06_000220	229483	231081	glucan biosynthesis protein D
B.04.01	-	GXO20-06_000221	231246	232490	GAF domain-containing protein
A.02.04	tdk	GXO20-06_000222	232942	233571	thymidine kinase
C.01.01	rep	GXO20-06_000223	233778	235754	UvrD-helicase domain-containing protein
H.03	-	GXO20-06_000224	235832	236133	GNAT family N-acetyltransferase;pseudo=true
H.03	-	GXO20-06_000225	236254	236838	DUF4272 domain-containing protein;pseudo=true
H.01	-	GXO20-06_000226	237141	237806	DUF480 domain-containing protein
B.01.02	-	GXO20-06_000227	238144	239103	5'-nucleotidase, lipoprotein e(P4) family
A.02.02	pyrF	GXO20-06_000228	239100	239831	orotidine-5'-phosphate decarboxylase
A.03.16	prnA	GXO20-06_000229	240185	241714	tryptophan 7-halogenase
D.01.01	-	GXO20-06_000230	241824	244856	TonB-dependent receptor
D.01.01	-	GXO20-06_000231	245155	248193	TonB-dependent receptor
B.04.02	galR	GXO20-06_000232	248358	249410	LacI family transcriptional regulator
H.02		GXO20-06_000233	249579	249824	hypothetical protein
H.02		GXO20-06_000234	249823	250788	hypothetical protein
C.04.02	plsB	GXO20-06_000235	250788	253448	glycerol-3-phosphate 1-O-acyltransferase PlsB
H.03		GXO20-06_000236	253648	254628	zinc-binding dehydrogenase;pseudo=true
H.01	-	GXO20-06_000237	255267	255470	YdcH family protein
H.03	-	GXO20-06_000238	255623	255937	hypothetical protein;pseudo=true
H.03	-	GXO20-06_000239	256004	257106	IS3 family transposase;pseudo=true
H.03		GXO20-06_000240	257140	257682	RpiB/LacA/LacB family sugar-phosphate isomerase;pseudo=true
H.03	kduI	GXO20-06_000241	258048	258891	cupin domain-containing protein;pseudo=true
H.01	-	GXO20-06_000242	259113	259757	DUF4375 domain-containing protein
B.01.02	phhA	GXO20-06_000243	259898	260788	phenylalanine 4-monooxygenase
B.04.02	lrp	GXO20-06_000244	260916	261398	Lrp/AsnC family transcriptional regulator
H.03	-	GXO20-06_000245	261689	263285	TonB-dependent receptor;pseudo=true
H.03		GXO20-06_000246	263291	263491	IS30 family transposase;pseudo=true
H.03	-	GXO20-06_000247	263493	264092	transposase;pseudo=true
H.03		GXO20-06_000248	264210	264376	ribonuclease E inhibitor RraB;pseudo=true
C.04.03	apoD	GXO20-06_000249	264434	264967	lipocalin family protein
H.03		GXO20-06_000250	265115	266211	IS5 family transposase;pseudo=true
H.03		GXO20-06_000251	266362	266529	transposase;pseudo=true
H.03		GXO20-06_000252	266654	267614	transposase;pseudo=true
B.03.03	yahK	GXO20-06_000253	267783	268841	NAD(P)-dependent alcohol dehydrogenase
F.03.01	-	GXO20-06_000254	269149	270222	glycoside hydrolase family 5 protein
H.03		GXO20-06_000255	270672	270865	hypothetical protein;pseudo=true
F.03.01	-	GXO20-06_000256	270985	272037	glycoside hydrolase family 5 protein
F.03.01	-	GXO20-06_000258	272685	273815	glycoside hydrolase family 5 protein
G.03		GXO20-06_000259	273984	274952	IS5-like element ISXo1 family transposase
H.03		GXO20-06_000260	275218	276024	IS30 family transposase;pseudo=true
H.01	-	GXO20-06_000261	276299	276688	YchJ family protein
H.02	-	GXO20-06_000262	276896	277102	hypothetical protein
G.03		GXO20-06_000264	277334	278302	IS5-like element ISXo1 family transposase
E.01.03	-	GXO20-06_000265	278556	280718	lytic murein transglycosylase
F.05.03	tetA	GXO20-06_000266	281266	282570	tetracycline resistance MFS efflux pump
A.03.12	-	GXO20-06_000267	282630	283232	biliverdin-producing heme oxygenase
H.01	-	GXO20-06_000268	283229	285133	GAF domain-containing protein
H.03	benE	GXO20-06_000269	285242	286412	benzoate/H(+) symporter BenE family transporter;pseudo=true
H.03		GXO20-06_000275	292470	293572	IS3 family transposase;pseudo=true
H.03		GXO20-06_000276	293639	293929	transposase;pseudo=true
H.03		GXO20-06_000277	294015	294209	transposase;pseudo=true
C.01.04	mutM	GXO20-06_000278	294453	295268	bifunctional DNA-formamidopyrimidine glycosylase/DNA-(apurinic or apyrimidinic site) lyase
G.03		GXO20-06_000279	295615	296577	IS1595-like element ISXo2 family transposase
H.03	-	GXO20-06_000280	296682	297445	IS5 family transposase;pseudo=true
H.03		GXO20-06_000281	297575	298951	IS5 family transposase;pseudo=true
C.04.03	mlaA	GXO20-06_000282	299244	300302	VacJ family lipoprotein
E.01.06	mlaB	GXO20-06_000283	300313	300603	STAS domain-containing protein
F.08.08	mlaC	GXO20-06_000284	300593	301255	ABC transporter substrate-binding protein
F.10.02	mlaD	GXO20-06_000285	301252	301803	outer membrane lipid asymmetry maintenance protein MlaD
F.08.08	mlaE	GXO20-06_000286	301815	302564	MlaE family lipid ABC transporter permease subunit
F.08.08	mlaF	GXO20-06_000287	302564	303358	ATP-binding cassette domain-containing protein
H.02	-	GXO20-06_000288	303743	304030	hypothetical protein
H.01	-	GXO20-06_000289	304049	304606	GNAT family N-acetyltransferase
G.03		GXO20-06_000290	304624	305589	IS1595-like element ISXo5 family transposase
H.03		GXO20-06_000291	305678	306346	IS630 family transposase;pseudo=true
G.03		GXO20-06_000292	306434	307390	IS30-like element IS1112 family transposase
H.03		GXO20-06_000293	307462	308225	IS5 family transposase;pseudo=true
G.03		GXO20-06_000294	308264	309062	IS5 family transposase
G.03	-	GXO20-06_000295	309194	310408	IS4 family transposase
G.03		GXO20-06_000296	310468	311299	IS5 family transposase
G.03		GXO20-06_000297	311461	312696	ISL3 family transposase
H.03		GXO20-06_000298	312749	313835	IS3 family transposase;pseudo=true
H.02		GXO20-06_000299	314095	314523	hypothetical protein
A.01.04	aroQ	GXO20-06_000300	314534	314983	3-dehydroquinate dehydratase
H.02		GXO20-06_000301	314964	315191	hypothetical protein
B.03.03	pvadh	GXO20-06_000302	315499	317253	PQQ-binding-like beta-propeller repeat protein
H.03		GXO20-06_000303	318197	318960	IS5 family transposase;pseudo=true
B.01.02	aroK	GXO20-06_000304	319013	319597	gluconokinase
E.01.09	-	GXO20-06_000305	319755	321137	MFS transporter
F.04.02	-	GXO20-06_000306	321140	323539	NdvB protein
H.01	-	GXO20-06_000307	323643	326285	glycosyl hydrolase 115 family protein
B.04.01	-	GXO20-06_000308	327033	330482	hybrid sensor histidine kinase/response regulator
D.01.01	-	GXO20-06_000309	330675	331259	manganese efflux pump MntP family protein
B.04.02	-	GXO20-06_000310	331736	332512	helix-turn-helix domain-containing protein
E.01.03	fucP	GXO20-06_000311	332693	333994	L-fucose:H+ symporter permease
E.01.03		GXO20-06_000312	333997	334356	L-fucose mutarotase
G.03	-	GXO20-06_000313	334793	336280	IS5 family transposase
H.03	-	GXO20-06_000314	336291	336383	IS200/IS605 family transposase;pseudo=true
G.03		GXO20-06_000315	336473	337438	IS1595-like element ISXo5 family transposase
H.03		GXO20-06_000316	337444	337695	IS200/IS605 family transposase;pseudo=true
F.01.03	xopN	GXO20-06_000317	338265	340427	type III secretion system effector protein
C.03.06	dcp	GXO20-06_000318	340554	342722	peptidyl-dipeptidase Dcp
H.03		GXO20-06_000319	342831	342990	isoaspartyl peptidase/L-asparaginase;pseudo=true
H.03		GXO20-06_000320	343040	343323	hypothetical protein;pseudo=true
C.04.02	-	GXO20-06_000321	343360	343989	lysophosphatidylcholine acyltransferase
C.03.04	yaeJ	GXO20-06_000322	343992	344423	aminoacyl-tRNA hydrolase
H.01	-	GXO20-06_000323	344480	345058	DUF2059 domain-containing protein
C.02.01	truC	GXO20-06_000324	345154	345987	pseudouridylate synthase
H.01	-	GXO20-06_000325	346131	346520	cupin domain-containing protein
A.03.11	ubiB	GXO20-06_000326	346634	348307	ubiquinone biosynthesis regulatory protein kinase UbiB
H.01	ubiJ	GXO20-06_000327	348304	348948	SCP2 sterol-binding domain-containing protein
H.03	ddl	GXO20-06_000328	349183	350283	D-alanine--D-alanine ligase;pseudo=true
H.03	-	GXO20-06_000329	350515	350769	acetyltransferase;pseudo=true
H.03		GXO20-06_000330	350780	352134	IS5 family transposase;pseudo=true
C.03.03	-	GXO20-06_000331	352633	352917	hypothetical protein
G.03		GXO20-06_000333	353269	354067	IS5 family transposase
H.03		GXO20-06_000334	354127	354890	IS5 family transposase;pseudo=true
H.03		GXO20-06_000335	355651	356751	IS3 family transposase;pseudo=true
H.03		GXO20-06_000336	356835	357323	transposase;pseudo=true
H.03		GXO20-06_000337	357442	358760	IS701 family transposase;pseudo=true
G.03		GXO20-06_000338	358844	359809	IS1595-like element ISXo5 family transposase
H.03		GXO20-06_000339	359896	360735	IS701 family transposase;pseudo=true
G.03	-	GXO20-06_000340	360870	361976	IS5 family transposase
G.03		GXO20-06_000341	362119	363354	ISL3-like element ISXoo13 family transposase
H.03	-	GXO20-06_000342	363444	363667	hypothetical protein;pseudo=true
A.02.02	panE	GXO20-06_000343	363781	364719	2-dehydropantoate 2-reductase
A.03.05	-	GXO20-06_000344	364838	365626	DUF3800 domain-containing protein
E.01.02	yadH	GXO20-06_000345	365590	366402	ABC transporter permease
F.08.08	yadG	GXO20-06_000346	366399	367394	ABC transporter ATP-binding protein
B.01.02	-	GXO20-06_000347	367431	368258	ferredoxin--NADP reductase
E.01.04	-	GXO20-06_000348	368343	369344	CDF family Co(II)/Ni(II) efflux transporter DmeF
H.01	-	GXO20-06_000349	369410	369682	metal/formaldehyde-sensitive transcriptional repressor
H.02	-	GXO20-06_000350	369821	369964	hypothetical protein
D.01.01	-	GXO20-06_000351	370168	370755	hypothetical protein
B.04.02	-	GXO20-06_000352	370752	370952	helix-turn-helix transcriptional regulator
C.03.06	-	GXO20-06_000353	371013	372614	alpha/beta hydrolase
E.01.06	natA	GXO20-06_000354	372646	373392	ATP-binding cassette domain-containing protein
E.01.06	natB	GXO20-06_000355	373389	374582	ABC transporter permease
E.01.09	tonB	GXO20-06_000356	374992	376014	energy transducer TonB
A.03.16	prnA	GXO20-06_000357	376154	377719	tryptophan 7-halogenase
H.01		GXO20-06_000358	377730	378743	cupin-like domain-containing protein
D.01.02		GXO20-06_000359	378733	379434	SapC family protein
E.01.08		GXO20-06_000360	379618	382632	TonB-dependent receptor
F.05.02	yghU	GXO20-06_000361	383022	383711	glutathione S-transferase N-terminal domain-containing protein
C.03.06	-	GXO20-06_000362	384136	386373	S9 family peptidase
H.01	-	GXO20-06_000364	386582	388372	DUF885 domain-containing protein
H.02	-	GXO20-06_000365	388472	388930	hypothetical protein
H.03	hemB	GXO20-06_000366	389132	389371	hypothetical protein;pseudo=true
A.03.12	hemB	GXO20-06_000367	389595	390587	porphobilinogen synthase
H.03	-	GXO20-06_000369	390775	391767	NAD-dependent epimerase/dehydratase family protein;pseudo=true
B.04.02	-	GXO20-06_000370	391860	392774	LysR family transcriptional regulator
C.01.04	-	GXO20-06_000371	392902	393654	DNA/RNA non-specific endonuclease
E.01.09	cysJ	GXO20-06_000372	393888	396422	sulfite reductase flavoprotein subunit alpha
D.01.02		GXO20-06_000374	397045	397926	PD40 domain-containing protein
A.01.04	aroE	GXO20-06_000375	397979	398830	shikimate dehydrogenase
D.01.01		GXO20-06_000376	398820	399218	hypothetical protein
H.01		GXO20-06_000377	399253	399402	hypothetical protein
C.01.04	dinG	GXO20-06_000378	399680	401812	ATP-dependent DNA helicase DinG
D.01.01		GXO20-06_000379	402086	402352	hypothetical protein
G.03		GXO20-06_000380	402435	403400	IS1595-like element ISXo5 family transposase
H.02		GXO20-06_000381	403413	403601	hypothetical protein
F.05.01		GXO20-06_000382	403563	404033	HlyD family efflux transporter periplasmic adaptor subunit
F.08.05	katE	GXO20-06_000383	404742	406247	catalase KatB
D.01.01	-	GXO20-06_000384	406306	406881	ankyrin repeat domain-containing protein
H.02	-	GXO20-06_000385	407166	407351	hypothetical protein
D.01.01		GXO20-06_000386	407602	407826	hypothetical protein
C.03.03	dusA	GXO20-06_000387	408289	409293	tRNA dihydrouridine(20/20a) synthase DusA
H.02		GXO20-06_000388	409573	409932	hypothetical protein
F.07.02	phoP	GXO20-06_000389	410004	410687	response regulator transcription factor
F.07.02	phoQ	GXO20-06_000390	410762	412132	two-component sensor histidine kinase
H.01	-	GXO20-06_000391	412253	413842	DUF1800 domain-containing protein
H.01	-	GXO20-06_000392	413962	415146	DUF1501 domain-containing protein
H.03	-	GXO20-06_000393	415299	416054	zinc-dependent peptidase;pseudo=true
H.01	-	GXO20-06_000394	416063	416374	hypothetical protein
B.04.02	birA	GXO20-06_000395	416681	417697	bifunctional biotin--[acetyl-CoA-carboxylase] synthetase/biotin operon repressor
A.03.05	coaX	GXO20-06_000396	417694	418422	type III pantothenate kinase
H.01	-	GXO20-06_000397	418432	419352	SPOR domain-containing protein
A.02.03	tmk	GXO20-06_000399	420161	420844	dTMP kinase
H.01	-	GXO20-06_000400	421324	421620	hypothetical protein
H.01		GXO20-06_000401	421627	421866	hypothetical protein
H.02	-	GXO20-06_000402	421863	422528	hypothetical protein
B.01.02	rocF	GXO20-06_000403	422850	423773	arginase
F.05.01	-	GXO20-06_000404	423881	424033	entericidin A/B family lipoprotein
F.05.01	-	GXO20-06_000405	424097	424231	entericidin A/B family lipoprotein
F.08.01	-	GXO20-06_000406	424472	424681	CsbD family protein
C.03.03	trpS	GXO20-06_000407	424850	426139	tryptophan--tRNA ligase
F.05.03	-	GXO20-06_000408	426192	427214	MBL fold metallo-hydrolase
C.03.06	-	GXO20-06_000409	427677	429329	M28 family peptidase
H.01	-	GXO20-06_000411	429830	430282	hypothetical protein
H.03	-	GXO20-06_000412	430327	431249	drug/metabolite exporter YedA;pseudo=true
D.01.01	rarD	GXO20-06_000413	431246	432154	EamA family transporter RarD
B.01.02	-	GXO20-06_000414	432234	433349	alpha/beta hydrolase
H.03	-	GXO20-06_000415	433576	433875	IS30 family transposase;pseudo=true
B.03.03	cybB	GXO20-06_000416	434050	434583	cytochrome b
F.08.05	katE	GXO20-06_000417	434580	435671	catalase family peroxidase
B.04.04	rpoE	GXO20-06_000418	435836	436351	RNA polymerase sigma factor
B.04.04	-	GXO20-06_000419	436348	437100	anti-sigma factor
C.03.06	pepA	GXO20-06_000420	437154	438524	leucyl aminopeptidase family protein
H.01	-	GXO20-06_000421	438565	439302	HAD family hydrolase
E.01.07	-	GXO20-06_000422	439434	440540	AI-2E family transporter
A.03.11	ubiA	GXO20-06_000424	441676	442575	4-hydroxybenzoate octaprenyltransferase
F.10.02	-	GXO20-06_000425	442831	443556	ComF family protein
A.03.01	bioB	GXO20-06_000426	443606	444640	biotin synthase BioB
A.03.01	bioF	GXO20-06_000427	444564	445937	8-amino-7-oxononanoate synthase
G.03		GXO20-06_000428	446362	447421	IS630 family transposase
A.04.02	fabG	GXO20-06_000429	447600	448337	3-oxoacyl-ACP reductase FabG
H.02	-	GXO20-06_000430	448441	448698	hypothetical protein
A.03.16	-	GXO20-06_000431	448866	450488	NAD(P)/FAD-dependent oxidoreductase
H.01	-	GXO20-06_000432	450485	451306	glycosyltransferase family 2 protein
B.01.03	-	GXO20-06_000433	451303	452076	beta-ketoacyl synthase chain length factor
A.04.02	fabB	GXO20-06_000434	452076	453275	beta-ketoacyl-[acyl-carrier-protein] synthase family protein
D.01.01	-	GXO20-06_000435	453494	453754	YcgL domain-containing protein
D.01.01	-	GXO20-06_000436	453747	457067	ankyrin repeat domain-containing protein
H.01	-	GXO20-06_000437	457094	457423	phosphotyrosine protein phosphatase
B.03.05	-	GXO20-06_000438	457487	459286	glycoside hydrolase family 15 protein
B.03.05	zwf	GXO20-06_000439	459283	461079	glucose-6-phosphate dehydrogenase
G.03		GXO20-06_000440	461560	462879	IS701 family transposase
F.05.02	kefB	GXO20-06_000441	462979	464796	monovalent cation:proton antiporter-2 (CPA2) family protein
E.01.04	mgtE	GXO20-06_000442	465486	466853	magnesium transporter
H.02	-	GXO20-06_000443	466925	467539	hypothetical protein
H.01	yfiQ	GXO20-06_000444	467826	470534	bifunctional acetate--CoA ligase family protein/GNAT family N-acetyltransferase
H.01	-	GXO20-06_000445	470641	471684	DUF475 domain-containing protein
A.02.03	-	GXO20-06_000446	472239	474737	ribonucleoside-diphosphate reductase subunit alpha
A.02.03	-	GXO20-06_000447	474914	475957	ribonucleotide-diphosphate reductase subunit beta
G.01		GXO20-06_000448	476047	476847	ImmA/IrrE family metallo-endopeptidase
A.03.09	-	GXO20-06_000449	476861	477355	flavodoxin
F.05.02	trxA	GXO20-06_000450	477327	477653	thioredoxin family protein
H.03		GXO20-06_000451	477867	478970	IS3 family transposase;pseudo=true
H.03	gctB	GXO20-06_000452	479000	479485	CoA-transferase subunit beta;pseudo=true
B.01.02	pcaF	GXO20-06_000453	479482	480690	3-oxoadipyl-CoA thiolase
B.01.02	pcaH	GXO20-06_000454	480769	481506	protocatechuate 3,4-dioxygenase subunit beta
B.01.02	pcaG	GXO20-06_000455	481511	482053	protocatechuate 3,4-dioxygenase subunit alpha
B.01.02	pcaB	GXO20-06_000457	482554	483906	3-carboxy-cis,cis-muconate cycloisomerase
B.01.02	pcaD	GXO20-06_000458	483917	484699	3-oxoadipate enol-lactonase
B.01.02	pcaC	GXO20-06_000459	484725	485138	4-carboxymuconolactone decarboxylase
H.01		GXO20-06_000460	485409	486248	lysophospholipase
H.03	pcaR	GXO20-06_000461	486596	487457	helix-turn-helix domain-containing protein;pseudo=true
D.01.03	-	GXO20-06_000462	487605	488465	serine protein kinase RIO
H.03	-	GXO20-06_000463	488707	489141	helix-turn-helix domain-containing protein;pseudo=true
B.03.03	sdh	GXO20-06_000464	489433	490188	SDR family NAD(P)-dependent oxidoreductase
H.02	-	GXO20-06_000465	490283	490747	hypothetical protein
E.03.02	-	GXO20-06_000466	490754	491635	SPOR domain-containing protein
C.03.03	argS	GXO20-06_000467	491815	493503	arginine--tRNA ligase
C.01.01	radC	GXO20-06_000468	493591	494304	DNA repair protein RadC
C.01.01	coaBC	GXO20-06_000469	494365	495639	bifunctional phosphopantothenoylcysteine decarboxylase/phosphopantothenate--cysteine ligase CoaBC
A.02.04	dut	GXO20-06_000470	495636	496103	dUTP diphosphatase
D.01.01	-	GXO20-06_000471	496117	498465	phosphomannomutase/phosphoglucomutase
G.03	-	GXO20-06_000472	498573	499115	hypothetical protein
D.01.01	-	GXO20-06_000473	499539	499880	lipid-A-disaccharide synthase N-terminal domain-containing protein
C.04.01	-	GXO20-06_000474	499880	500602	glycosyltransferase family 2 protein
B.02.11	-	GXO20-06_000475	500957	501922	NAD-dependent epimerase/dehydratase family protein
F.05.03	-	GXO20-06_000476	502127	502435	helix-hairpin-helix domain-containing protein
E.03.01	parB	GXO20-06_000477	502471	503400	ParB/RepB/Spo0J family partition protein
E.03.01	parA	GXO20-06_000478	503400	504197	AAA family ATPase
H.02	-	GXO20-06_000479	504311	504991	hypothetical protein
A.02.02	pyrE	GXO20-06_000480	505014	505673	orotate phosphoribosyltransferase
C.01.04	xth	GXO20-06_000481	505801	506601	exodeoxyribonuclease III
H.03		GXO20-06_000482	506679	506762	exodeoxyribonuclease III;pseudo=true
B.04.02	ampG	GXO20-06_000483	507082	508377	MFS transporter
H.02	-	GXO20-06_000484	508436	508663	hypothetical protein
D.02.01	anmK	GXO20-06_000485	508701	509834	anhydro-N-acetylmuramic acid kinase
D.01.01	-	GXO20-06_000486	510205	511623	peptidoglycan DD-metalloendopeptidase family protein
C.03.03	tyrS	GXO20-06_000487	511795	513006	tyrosine--tRNA ligase
H.03		GXO20-06_000493	519036	520138	IS3 family transposase;pseudo=true
B.04.01	-	GXO20-06_000494	520633	522942	response regulator
B.04.01	-	GXO20-06_000495	522943	524913	EAL domain-containing protein
H.01	-	GXO20-06_000496	524952	525578	DUF4126 domain-containing protein
H.02	-	GXO20-06_000497	525686	526474	hypothetical protein
E.03.02	-	GXO20-06_000498	526461	526688	polymer-forming cytoskeletal protein
E.03.02		GXO20-06_000499	526701	526910	polymer-forming cytoskeletal protein
H.03		GXO20-06_000500	526957	527720	IS5 family transposase;pseudo=true
H.01	erpA	GXO20-06_000501	527799	528185	iron-sulfur cluster insertion protein ErpA
H.01	-	GXO20-06_000502	529112	530392	lipase family protein
A.02.01	nudC	GXO20-06_000503	530699	531589	NAD(+) diphosphatase
F.08.08	ampE	GXO20-06_000504	531663	532553	cobalamin biosynthesis protein
H.01	-	GXO20-06_000505	532875	533282	DUF2752 domain-containing protein
D.01.01	-	GXO20-06_000506	533285	533665	CD225/dispanin family protein
C.04.02	-	GXO20-06_000507	534126	536048	MFS transporter
H.03	-	GXO20-06_000508	536149	537022	LysR family transcriptional regulator;pseudo=true
H.03		GXO20-06_000509	537120	538309	MFS transporter;pseudo=true
D.01.01	-	GXO20-06_000510	538440	540653	TIGR01666 family membrane protein
H.01	-	GXO20-06_000511	540879	541460	DUF4276 family protein
E.03.01	-	GXO20-06_000512	541457	542650	AAA family ATPase
A.02.01	purD	GXO20-06_000513	542803	544092	phosphoribosylamine--glycine ligase
H.01		GXO20-06_000514	544113	544727	DUF4276 family protein
H.01		GXO20-06_000515	544727	545962	AAA family ATPase
A.02.01	purH	GXO20-06_000516	546012	547595	bifunctional phosphoribosylaminoimidazolecarboxamide formyltransferase/IMP cyclohydrolase
H.03		GXO20-06_000517	547669	548287	CDP-alcohol phosphatidyltransferase family protein;pseudo=true
B.01.03		GXO20-06_000518	548413	548814	lysophospholipase
H.02		GXO20-06_000519	548842	549075	hypothetical protein
H.01		GXO20-06_000520	549135	550133	class I SAM-dependent methyltransferase family protein
H.03		GXO20-06_000521	550130	550519	serine/threonine protein phosphatase;pseudo=true
H.03		GXO20-06_000522	550525	551490	IS1595-like element ISXo5 family transposase;pseudo=true
H.03		GXO20-06_000523	551579	551770	transposase;pseudo=true
C.01.02	fis	GXO20-06_000524	552175	552447	DNA-binding transcriptional regulator Fis
H.01	-	GXO20-06_000525	552554	553786	DUF3426 domain-containing protein
B.04.02	-	GXO20-06_000526	554110	554487	helix-turn-helix domain-containing protein
H.02	-	GXO20-06_000527	554631	555146	hypothetical protein
C.03.02	prmA	GXO20-06_000529	555293	556234	50S ribosomal protein L11 methyltransferase
H.01	-	GXO20-06_000530	557180	557644	hypothetical protein
H.02		GXO20-06_000531	557713	558105	hypothetical protein
H.02	-	GXO20-06_000532	558102	558467	hypothetical protein
A.04.02	accC	GXO20-06_000533	558606	559973	acetyl-CoA carboxylase biotin carboxylase subunit
C.03.01	-	GXO20-06_000534	560009	560416	four helix bundle protein
A.04.02	accB	GXO20-06_000535	560449	560934	acetyl-CoA carboxylase biotin carboxyl carrier protein
A.01.04	aroQ	GXO20-06_000536	561033	561479	type II 3-dehydroquinate dehydratase
B.03.03	-	GXO20-06_000537	562319	564643	protein-disulfide reductase DsbD
E.01.01	cutA	GXO20-06_000538	564649	564981	divalent-cation tolerance protein CutA
G.03		GXO20-06_000539	565165	566130	IS1595-like element ISXo5 family transposase
G.03		GXO20-06_000541	566598	567917	IS701 family transposase
H.03		GXO20-06_000542	567988	568173	hypothetical protein;pseudo=true
H.03		GXO20-06_000543	568167	568301	IS4 family transposase;pseudo=true
G.03		GXO20-06_000544	568447	568962	IS110 family transposase
C.01.01	-	GXO20-06_000545	569365	571587	primosomal protein N'
H.02	-	GXO20-06_000546	572053	573078	hypothetical protein
H.01	-	GXO20-06_000547	573062	573664	DUF3106 domain-containing protein
H.02	-	GXO20-06_000548	573995	574939	hypothetical protein
F.05.03	norM	GXO20-06_000549	575458	576834	MATE family efflux transporter
C.03.06	sppA	GXO20-06_000550	576919	578820	signal peptide peptidase SppA
H.02	-	GXO20-06_000551	579006	579221	hypothetical protein
B.02.10	-	GXO20-06_000552	579328	580104	SDR family oxidoreductase
H.01	-	GXO20-06_000553	580266	580913	DUF4124 domain-containing protein
H.01	-	GXO20-06_000554	580937	581710	DUF4124 domain-containing protein
C.03.03	tsaC	GXO20-06_000555	581934	582497	threonylcarbamoyl-AMP synthase
C.01.01	topA	GXO20-06_000556	582508	585000	DNA topoisomerase I
H.01		GXO20-06_000557	585183	586457	RDD family protein
F.09.03	pilA	GXO20-06_000558	586499	587221	pilin
H.01	smg;	GXO20-06_000559	587262	587735	DUF494 family protein
C.01.05	dprA	GXO20-06_000560	587778	588920	DNA-processing protein DprA
D.02.01		GXO20-06_000561	588992	590128	LysM peptidoglycan-binding domain-containing protein
C.03.04	def	GXO20-06_000562	590261	590773	peptide deformylase
C.03.03	fmt	GXO20-06_000563	591167	592090	methionyl-tRNA formyltransferase
C.03.02	sun	GXO20-06_000564	592090	593403	16S rRNA (cytosine(967)-C(5))-methyltransferase RsmB
F.04.02		GXO20-06_000565	593454	595175	glycosyltransferase family 39 protein
F.04.02	waaL	GXO20-06_000566	595340	596617	O-antigen ligase family protein
F.04.02	-	GXO20-06_000567	596815	597639	glycosyltransferase family 2 protein
D.02.01	-	GXO20-06_000568	597640	598698	UDP-N-acetylglucosamine 2-epimerase
D.01.01	-	GXO20-06_000569	598864	600330	PH domain-containing protein
D.01.01	-	GXO20-06_000570	600327	600830	PH domain-containing protein
A.03.09	ribA	GXO20-06_000571	600940	602073	GTP cyclohydrolase II RibA
F.10.02	pat	GXO20-06_000572	602316	602837	GNAT family N-acetyltransferase
F.04.02	lpxL	GXO20-06_000574	603037	604053	lauroyl acyltransferase
H.01	dtd	GXO20-06_000575	604052	604492	D-tyrosyl-tRNA(Tyr) deacylase
B.04.04	rpoD	GXO20-06_000576	604601	606475	RNA polymerase sigma factor RpoD
H.02	-	GXO20-06_000577	606668	606988	hypothetical protein
G.03		GXO20-06_000579	607617	608804	integrase
H.02		GXO20-06_000580	609025	609231	hypothetical protein
H.02		GXO20-06_000581	609228	609500	hypothetical protein
H.02		GXO20-06_000582	609497	609742	hypothetical protein
H.03		GXO20-06_000583	609739	609984	hypothetical protein;pseudo=true
H.03		GXO20-06_000584	610225	611325	IS3 family transposase;pseudo=true
H.03		GXO20-06_000585	611357	611497	site-specific DNA-methyltransferase;pseudo=true
H.03		GXO20-06_000586	611678	612914	ISL3 family transposase;pseudo=true
H.02	-	GXO20-06_000587	612983	613372	hypothetical protein
G.03		GXO20-06_000588	613695	614660	IS1595-like element ISXo5 family transposase
H.03		GXO20-06_000589	614748	615326	IS30 family transposase;pseudo=true
H.03	-	GXO20-06_000590	615380	615669	integrase core domain-containing protein;pseudo=true
E.01.06	-	GXO20-06_000591	615899	616621	ABC transporter ATP-binding protein
E.01.06	-	GXO20-06_000592	616632	618068	DUF3526 domain-containing protein
E.01.06	-	GXO20-06_000593	618068	619336	DUF3526 domain-containing protein
D.01.02	-	GXO20-06_000594	619426	621567	TonB-dependent siderophore receptor
H.01	-	GXO20-06_000595	621652	622317	DUF2894 domain-containing protein
D.01.01	-	GXO20-06_000596	622314	622988	OmpA family protein
H.01	-	GXO20-06_000597	622985	625642	DUF802 domain-containing protein
H.01	-	GXO20-06_000598	625653	626390	DUF3348 domain-containing protein
H.02	-	GXO20-06_000599	626729	626941	hypothetical protein
H.02	-	GXO20-06_000600	627390	627611	hypothetical protein
H.03	-	GXO20-06_000601	627621	627971	YkgJ family cysteine cluster protein;pseudo=true
H.02	-	GXO20-06_000602	628327	628491	hypothetical protein
H.03	ybdR	GXO20-06_000603	628576	629274	zinc-binding dehydrogenase;pseudo=true
H.03	-	GXO20-06_000604	629414	629506	IS5/IS1182 family transposase;pseudo=true
G.03		GXO20-06_000605	629579	630377	IS5 family transposase
B.03.03	cydB	GXO20-06_000606	630462	631478	cytochrome d ubiquinol oxidase subunit II
B.03.01	cydA	GXO20-06_000607	631469	632878	cytochrome ubiquinol oxidase subunit I
H.03	-	GXO20-06_000608	633181	633461	hypothetical protein;pseudo=true
B.04.02	-	GXO20-06_000609	633995	635275	sigma-54 dependent transcriptional regulator
H.02	-	GXO20-06_000610	635275	635541	hypothetical protein
B.04.02	-	GXO20-06_000611	635510	635890	response regulator
H.03	cheBR	GXO20-06_000612	636116	637492	methyltransferase;pseudo=true
B.01.02	-	GXO20-06_000613	638195	639409	FAD-binding oxidoreductase
B.04.01	-	GXO20-06_000614	639720	641015	histidine kinase
H.03	-	GXO20-06_000615	641012	641796	LytTR family DNA-binding domain-containing protein;pseudo=true
H.03	-	GXO20-06_000616	641970	642331	hypothetical protein;pseudo=true
E.01.01	-	GXO20-06_000617	642495	644090	APC family permease
H.02	-	GXO20-06_000619	644422	645108	hypothetical protein
H.01	-	GXO20-06_000620	645638	646495	DUF2236 domain-containing protein
C.03.06	pepO	GXO20-06_000621	646834	648903	M13 family metallopeptidase
C.03.05	-	GXO20-06_000622	649054	649749	glycosyltransferase
H.02	-	GXO20-06_000623	649778	649966	hypothetical protein
B.03.03	-	GXO20-06_000624	649990	650985	aldo/keto reductase
B.03.03	wrbA	GXO20-06_000625	651125	651694	flavodoxin family protein
H.01	-	GXO20-06_000626	651810	652088	DoxX family membrane protein
H.01	-	GXO20-06_000627	652186	653004	dioxygenase
A.03.01	-	GXO20-06_000628	653202	654446	putative DNA modification/repair radical SAM protein
C.01.01	dpo	GXO20-06_000629	654453	655901	UdgX family uracil-DNA binding protein
D.01.01	-	GXO20-06_000631	656541	657098	fasciclin domain-containing protein
H.02		GXO20-06_000632	657703	658131	hypothetical protein
E.01.04	-	GXO20-06_000633	658606	660243	Na+/H+ antiporter
F.05.03	-	GXO20-06_000634	660490	661434	ABC transporter ATP-binding protein
F.08.08	-	GXO20-06_000635	661431	662192	ABC transporter permease
F.08.05	-	GXO20-06_000636	662606	662872	DUF3297 family protein
H.02	-	GXO20-06_000637	663038	663574	hypothetical protein
H.01	-	GXO20-06_000638	663703	665610	S8 family serine peptidase
F.06.01	xadB	GXO20-06_000639	665657	668626	YadA-like family protein
B.04.01	-	GXO20-06_000640	668832	670205	two-component sensor histidine kinase
F.07.02	-	GXO20-06_000641	670187	670915	response regulator transcription factor
H.01	-	GXO20-06_000642	671091	671375	DUF4031 domain-containing protein
H.02	-	GXO20-06_000643	671384	671950	hypothetical protein
F.09.02	motB	GXO20-06_000645	672337	673470	flagellar motor protein MotB
F.09.02	motA	GXO20-06_000646	673481	674335	flagellar motor stator protein MotA
H.01	-	GXO20-06_000647	674433	674924	MliC family protein
F.10.02	msrB	GXO20-06_000648	675230	675694	peptide-methionine (R)-S-oxide reductase MsrB
H.02	-	GXO20-06_000649	675975	676400	hypothetical protein
B.04.02	lrp	GXO20-06_000650	676452	676931	Lrp/AsnC ligand binding domain-containing protein
B.03.03	dadA	GXO20-06_000651	677080	678369	D-amino acid dehydrogenase
D.02.01	alr	GXO20-06_000652	678369	679469	alanine racemase
D.01.01		GXO20-06_000653	679872	680453	DUF3016 domain-containing protein
H.02		GXO20-06_000654	680702	681148	hypothetical protein
H.01		GXO20-06_000655	681135	681443	hypothetical protein
B.04.01		GXO20-06_000656	681530	683566	PAS domain S-box protein
H.01		GXO20-06_000658	684051	684359	DUF3247 family protein
B.01.02		GXO20-06_000659	684448	685785	sorbosone dehydrogenase family protein
H.02		GXO20-06_000661	686339	686584	hypothetical protein
C.03.02	rsmC	GXO20-06_000662	686775	687842	methyltransferase
C.03.02	rsuA	GXO20-06_000663	687839	688552	pseudouridine synthase
H.03	-	GXO20-06_000664	688549	689227	HAD family phosphatase;pseudo=true
B.03.03	-	GXO20-06_000665	689363	690169	SDR family oxidoreductase
H.01	-	GXO20-06_000666	690591	691151	DUF1415 domain-containing protein
H.01	-	GXO20-06_000667	691310	692173	lysophospholipase
H.03	-	GXO20-06_000668	692160	693297	response regulator;pseudo=true
H.03	-	GXO20-06_000669	693293	693751	hypothetical protein;pseudo=true
H.01	-	GXO20-06_000670	693897	694382	YajQ family cyclic di-GMP-binding protein
D.01.01	-	GXO20-06_000671	694490	695386	DMT family transporter
E.01.06	metN	GXO20-06_000672	695505	696512	methionine ABC transporter ATP-binding protein
E.01.06	metI	GXO20-06_000673	696509	697204	ABC transporter permease
E.01.06	metQ	GXO20-06_000674	697299	698099	MetQ/NlpA family ABC transporter substrate-binding protein
D.01.01		GXO20-06_000675	698476	699033	DUF1453 family protein
D.01.01	ompW	GXO20-06_000676	699318	700004	outer membrane beta-barrel protein
C.01.01	-	GXO20-06_000677	700146	700706	DNA-deoxyinosine glycosylase
H.01	-	GXO20-06_000678	700888	701646	YggN family protein
B.03.06	aceF	GXO20-06_000679	701776	703569	dihydrolipoyllysine-residue acetyltransferase
H.02	-	GXO20-06_000680	703566	704213	hypothetical protein
B.03.06	lpdA	GXO20-06_000681	704230	706053	dihydrolipoyl dehydrogenase
H.02	-	GXO20-06_000682	706115	706405	hypothetical protein
H.02	-	GXO20-06_000683	706544	707356	hypothetical protein
D.01.01		GXO20-06_000684	707889	708254	hypothetical protein
B.03.08	atpB	GXO20-06_000685	708280	709080	F0F1 ATP synthase subunit A
B.03.08	atpE	GXO20-06_000686	709153	709455	F0F1 ATP synthase subunit C
B.03.08	atpF	GXO20-06_000687	709570	710040	F0F1 ATP synthase subunit B
B.03.08	atpH	GXO20-06_000688	710044	710571	F0F1 ATP synthase subunit delta
B.03.08	atpA	GXO20-06_000689	710619	712166	F0F1 ATP synthase subunit alpha
B.03.08	atpG	GXO20-06_000690	712360	713223	F0F1 ATP synthase subunit gamma
B.03.08	atpD	GXO20-06_000691	713368	714774	F0F1 ATP synthase subunit beta
B.03.08	atpC	GXO20-06_000692	714918	715340	F0F1 ATP synthase subunit epsilon
F.03.02	pheA	GXO20-06_000693	715572	716144	chorismate mutase
D.01.01	-	GXO20-06_000694	716667	717050	GtrA family protein
D.01.01	glmU	GXO20-06_000695	717195	718559	bifunctional UDP-N-acetylglucosamine diphosphorylase/glucosamine-1-phosphate N-acetyltransferase GlmU
H.03	-	GXO20-06_000696	718887	719045	ATP-binding protein;pseudo=true
H.03		GXO20-06_000697	719094	719267	transposase;pseudo=true
G.03		GXO20-06_000698	719285	720250	IS1595-like element ISXo5 family transposase
H.03		GXO20-06_000699	720334	720923	IS5 family transposase;pseudo=true
H.03		GXO20-06_000700	721237	722453	ISL3 family transposase;pseudo=true
H.03	-	GXO20-06_000701	722461	722610	ATP-binding cassette domain-containing protein;pseudo=true
E.01.06	-	GXO20-06_000702	722659	723930	efflux RND transporter periplasmic adaptor subunit
B.02.01	glmS	GXO20-06_000703	724138	725967	glutamine--fructose-6-phosphate transaminase (isomerizing)
H.02	-	GXO20-06_000704	726349	726822	hypothetical protein
H.02	-	GXO20-06_000705	727054	727629	hypothetical protein
H.03		GXO20-06_000706	727662	728425	IS5 family transposase;pseudo=true
G.03		GXO20-06_000707	728541	729575	IS630 family transposase
B.02.10	gloA	GXO20-06_000709	729792	730316	lactoylglutathione lyase
F.05.04	copA	GXO20-06_000710	730473	731579	copper resistance protein B
F.05.04		GXO20-06_000711	731576	733423	copper resistance system multicopper oxidase
F.05.04		GXO20-06_000712	733510	733926	CopL family metal-binding regulatory protein
A.01.03	cysK	GXO20-06_000713	734062	735165	PLP-dependent cysteine synthase family protein
C.03.06	prlC	GXO20-06_000714	735209	737233	M3 family metallopeptidase
H.02		GXO20-06_000715	737407	738228	hypothetical protein
A.04.02	fabB	GXO20-06_000716	738342	739550	beta-ketoacyl-ACP synthase I
A.04.02	fabA	GXO20-06_000717	739550	740065	3-hydroxyacyl-[acyl-carrier-protein] dehydratase FabA
C.01.04	dinP	GXO20-06_000718	740411	741490	DNA polymerase IV
H.01	gph	GXO20-06_000719	741632	742282	phosphoglycolate phosphatase
B.04.02	-	GXO20-06_000720	742594	742992	TfoX/Sxy family protein
B.04.02	-	GXO20-06_000721	742989	743471	GAF domain-containing protein
A.03.01	bioD	GXO20-06_000722	743796	744470	dethiobiotin synthase
H.01		GXO20-06_000723	744585	744920	phasin family protein
A.03.15	queD	GXO20-06_000724	745113	745466	6-carboxytetrahydropterin synthase QueD
C.02.01	rhlE	GXO20-06_000725	745879	747261	DEAD/DEAH box helicase
B.01.02	faaH	GXO20-06_000726	747572	748630	fumarylacetoacetate hydrolase family protein
F.05.02	maiA	GXO20-06_000727	748674	749300	maleylacetoacetate isomerase
F.09.03	pilU	GXO20-06_000728	749639	750772	PilT/PilU family type 4a pilus ATPase
H.01	-	GXO20-06_000729	750871	751254	DUF4398 domain-containing protein
D.01.01	-	GXO20-06_000730	751251	752141	hypothetical protein
H.01	-	GXO20-06_000731	752483	752701	YdcH family protein
A.01.03	cysB	GXO20-06_000732	752943	754313	pyridoxal-phosphate dependent enzyme
A.01.01	metB	GXO20-06_000733	754404	755597	cystathionine gamma-synthase
H.01		GXO20-06_000734	755644	756444	FkbM family methyltransferase
B.02.11		GXO20-06_000735	756479	757555	NAD-dependent epimerase/dehydratase family protein
H.01		GXO20-06_000736	758587	759513	glycosyltransferase
H.02		GXO20-06_000737	759534	759824	hypothetical protein
H.01		GXO20-06_000738	759815	760978	glycosyltransferase
C.04.02		GXO20-06_000739	760984	762036	acyltransferase
G.03		GXO20-06_000740	762123	763442	IS701 family transposase
G.03	-	GXO20-06_000741	763758	764942	IS256 family transposase
H.03	-	GXO20-06_000742	765060	765362	IS5/IS1182 family transposase;pseudo=true
E.01.09		GXO20-06_000743	765472	766785	ABC transporter ATP-binding protein
E.01.06		GXO20-06_000744	766775	767593	ABC transporter permease
B.03.03	etfA	GXO20-06_000745	767816	768757	electron transfer flavoprotein subunit alpha/FixB family protein
B.03.03	etfB	GXO20-06_000746	768757	769503	electron transfer flavoprotein subunit beta/FixA family protein
H.01	rfbB	GXO20-06_000747	769729	770784	dTDP-glucose 4,6-dehydratase
F.04.02	rfbA	GXO20-06_000748	770840	771727	glucose-1-phosphate thymidylyltransferase RfbA
F.04.02	rfbC	GXO20-06_000749	771724	772281	dTDP-4-dehydrorhamnose 3,5-epimerase
F.04.02	rfbD	GXO20-06_000750	772278	773186	dTDP-4-dehydrorhamnose reductase
F.04.02	xanB	GXO20-06_000751	773303	774706	mannose-1-phosphate guanylyltransferase/mannose-6-phosphate isomerase
F.04.02	xanA	GXO20-06_000752	774753	776099	phosphomannomutase/phosphoglucomutase
F.04.02	lpsI	GXO20-06_000753	776233	776964	CoA transferase subunit A
F.04.02	lpsJ	GXO20-06_000754	776964	777593	CoA transferase subunit B
F.04.02	-	GXO20-06_000755	777651	779738	glycoside hydrolase family 99-like domain-containing protein
B.03.03	etf	GXO20-06_000756	779735	781384	electron transfer flavoprotein-ubiquinone oxidoreductase
C.01.01	-	GXO20-06_000757	781500	782108	alpha-ketoglutarate-dependent dioxygenase AlkB
E.01.06	linN	GXO20-06_000758	782659	783303	membrane integrity-associated transporter subunit PqiC
E.01.06	mlaD	GXO20-06_000759	783300	784226	MCE family protein
E.01.06	yrbF	GXO20-06_000760	784229	785071	ABC transporter ATP-binding protein
E.01.06	yrbE	GXO20-06_000761	785157	786269	ABC transporter permease
D.01.01		GXO20-06_000762	786439	787698	threonine/serine exporter
F.07.02	hns	GXO20-06_000763	787760	788221	H-NS histone family protein
C.03.03	proS	GXO20-06_000764	788364	790058	proline--tRNA ligase
H.01		GXO20-06_000765	790170	790574	DUF4124 domain-containing protein
C.04.02	pssA	GXO20-06_000766	790706	791479	CDP-diacylglycerol--serine O-phosphatidyltransferase
D.02.01	-	GXO20-06_000767	791514	791957	alanine acetyltransferase
C.03.02	rimI	GXO20-06_000768	791954	792436	ribosomal protein S18-alanine N-acetyltransferase
G.03		GXO20-06_000769	792995	794314	IS701 family transposase
H.03		GXO20-06_000770	794472	795795	IS701 family transposase;pseudo=true
G.03		GXO20-06_000771	796008	796976	IS5-like element ISXo1 family transposase
G.03	-	GXO20-06_000772	797126	798445	IS701 family transposase
D.02.01	-	GXO20-06_000773	798750	800723	transglycosylase SLT domain-containing protein
F.03.01	pel	GXO20-06_000774	800990	802030	pectate lyase
H.03		GXO20-06_000775	802350	802928	IS701-like element ISXo15 family transposase;pseudo=true
G.03		GXO20-06_000776	802990	803958	IS5-like element ISXo1 family transposase
H.03		GXO20-06_000777	804083	804733	IS701 family transposase;pseudo=true
G.03		GXO20-06_000778	804780	805578	IS5 family transposase
H.03		GXO20-06_000779	805588	806163	transposase;pseudo=true
H.01		GXO20-06_000780	806230	806544	class I SAM-dependent methyltransferase
G.03		GXO20-06_000781	806730	807832	IS3-like element ISXo17 family transposase
H.03		GXO20-06_000782	807891	808217	transposase;pseudo=true
H.03		GXO20-06_000783	808312	808761	isoprenylcysteine carboxylmethyltransferase family protein;pseudo=true
C.03.03	valS	GXO20-06_000784	808769	811711	valine--tRNA ligase
C.01.01	-	GXO20-06_000785	811919	812344	DNA polymerase III subunit chi
H.03	-	GXO20-06_000786	812344	812690	hypothetical protein;pseudo=true
C.03.06	pepA	GXO20-06_000787	812690	814162	leucyl aminopeptidase
E.01.06	lptF	GXO20-06_000788	814270	815352	LPS export ABC transporter permease LptF
E.01.06	lptG	GXO20-06_000789	815349	816455	LPS export ABC transporter permease LptG
D.01.01		GXO20-06_000790	816870	817337	RDD family protein
C.01.03	xerD	GXO20-06_000791	817764	818735	site-specific tyrosine recombinase XerD
F.03.02	dsbC	GXO20-06_000792	819207	820004	DsbC family protein
A.02.01	purL	GXO20-06_000793	820403	824455	phosphoribosylformylglycinamidine synthase
F.06.01	xadA	GXO20-06_000794	825433	829230	YadA-like family protein
H.03		GXO20-06_000795	829354	830203	hypothetical protein;pseudo=true
H.03		GXO20-06_000796	830204	830638	S8 family serine peptidase;pseudo=true
G.03		GXO20-06_000797	830729	831685	IS30 family transposase
C.03.06		GXO20-06_000798	831682	831828	hypothetical protein
C.03.06		GXO20-06_000799	831846	832391	S8 family serine peptidase
F.02.02	xpsE	GXO20-06_000800	832521	834248	type II secretion system ATPase GspE
H.02		GXO20-06_000801	834245	834424	hypothetical protein
F.02.02	xpsF	GXO20-06_000802	834424	835641	type II secretion system F family protein
F.02.02	xpsG	GXO20-06_000803	835909	836340	type II secretion system major pseudopilin GspG
F.02.02	xpsH	GXO20-06_000804	836350	836859	GspH/FimT family pseudopilin
F.02.02	xpsI	GXO20-06_000805	836856	837272	prepilin-type N-terminal cleavage/methylation domain-containing protein
F.02.02	xpsJ	GXO20-06_000806	837269	837904	type II secretion system protein J
F.02.02	xpsK	GXO20-06_000807	837901	838752	general secretion pathway protein GspK
F.02.02	xpsL	GXO20-06_000808	838749	839870	PilN domain-containing protein
F.02.02	xpsM	GXO20-06_000809	839854	840507	type II secretion system protein M
F.02.02	xpsN	GXO20-06_000810	840497	841312	general secretion pathway protein GspN
F.02.02	xpsD	GXO20-06_000811	841309	843621	type II secretion system secretin GspD
H.01		GXO20-06_000812	843618	844457	glycosyltransferase
B.04.02		GXO20-06_000814	844881	845609	UTRA domain-containing protein
E.01.05	pnuC	GXO20-06_000815	845715	846290	nicotinamide riboside transporter PnuC
E.01.08	-	GXO20-06_000817	846666	848828	TonB-dependent receptor
H.01	-	GXO20-06_000818	848864	850021	phosphotransferase
D.02.02	-	GXO20-06_000819	850632	851471	glycosyltransferase family 2 protein
H.03		GXO20-06_000820	851513	852295	IS630 family transposase;pseudo=true
H.03	-	GXO20-06_000821	852302	852409	IS1595 family transposase;pseudo=true
H.03		GXO20-06_000822	852400	852507	IS1595 family transposase;pseudo=true
H.03	-	GXO20-06_000823	852545	852826	transposase;pseudo=true
G.01		GXO20-06_000824	858171	858461	CRISPR-associated endonuclease Cas2
G.01		GXO20-06_000825	858476	859510	type I-C CRISPR-associated endonuclease Cas1c
G.01		GXO20-06_000826	859513	860145	CRISPR-associated protein Cas4
G.01		GXO20-06_000827	860165	861031	type I-C CRISPR-associated protein Cas7/Csd2
G.01		GXO20-06_000828	861028	862872	type I-C CRISPR-associated protein Cas8c/Csd1
G.01		GXO20-06_000829	862869	863543	type I-C CRISPR-associated protein Cas5c
G.01		GXO20-06_000830	863671	865962	CRISPR-associated helicase/endonuclease Cas3
G.03		GXO20-06_000831	866074	867039	IS1595-like element ISXo5 family transposase
E.03.02	maf	GXO20-06_000832	867430	868005	Maf-like protein
C.03.01	-	GXO20-06_000833	868118	868627	DUF177 domain-containing protein
C.03.01	rpmF	GXO20-06_000834	868726	868920	50S ribosomal protein L32
A.04.02	fabH	GXO20-06_000835	869010	869987	ketoacyl-ACP synthase III
H.01	-	GXO20-06_000836	870217	870657	MEKHLA domain-containing protein
A.04.02	fabD	GXO20-06_000837	870935	871879	ACP S-malonyltransferase
A.04.02	fabG	GXO20-06_000838	871962	872705	3-oxoacyl-ACP reductase FabG
A.04.02	acpP	GXO20-06_000839	872910	873149	acyl carrier protein
A.04.02	fabF	GXO20-06_000840	873291	874526	beta-ketoacyl-ACP synthase II
A.01.04	pabB	GXO20-06_000841	874697	876052	aminodeoxychorismate synthase component I
D.02.01	-	GXO20-06_000842	876113	877186	endolytic transglycosylase MltG
C.01.01	holB	GXO20-06_000843	877183	878142	DNA polymerase III subunit delta'
F.09.03	pilZ	GXO20-06_000844	878139	878492	PilZ domain-containing protein
H.02		GXO20-06_000846	879195	879977	hypothetical protein
H.03	-	GXO20-06_000847	880035	880256	hypothetical protein;pseudo=true
C.04.03	-	GXO20-06_000848	880339	880665	hypothetical protein
B.04.02	prpR	GXO20-06_000849	880901	882499	propionate catabolism operon regulatory protein PrpR
B.01.02	prpB	GXO20-06_000850	882645	883541	methylisocitrate lyase
B.01.02	prpC	GXO20-06_000851	883617	884771	2-methylcitrate synthase
F.10.02	acnD	GXO20-06_000852	884959	887550	Fe/S-dependent 2-methylisocitrate dehydratase AcnD
B.04.04	parD	GXO20-06_000853	887634	887801	hypothetical protein
H.01	prpF	GXO20-06_000854	888283	889482	2-methylaconitate cis-trans isomerase PrpF
G.03		GXO20-06_000855	889932	890900	IS5-like element ISXo1 family transposase
E.01.08	-	GXO20-06_000856	891142	893358	TonB-dependent receptor
C.02.01	iunH	GXO20-06_000857	893437	894435	nucleoside hydrolase
H.03	-	GXO20-06_000858	895030	895496	transposase;pseudo=true
G.03		GXO20-06_000859	895570	896538	IS5-like element ISXo1 family transposase
E.01.08	-	GXO20-06_000860	896867	899854	TonB-dependent receptor
D.01.01	-	GXO20-06_000861	900029	900976	glycerophosphodiester phosphodiesterase family protein
H.02	-	GXO20-06_000862	901476	902012	hypothetical protein
G.03		GXO20-06_000863	902083	903402	IS701 family transposase
G.03		GXO20-06_000865	903747	904709	IS30 family transposase
E.01.04	bfr	GXO20-06_000866	904843	905403	bacterioferritin
C.03.04	-	GXO20-06_000867	905446	905928	peroxiredoxin
F.08.02	-	GXO20-06_000868	906091	906567	Hsp20/alpha crystallin family protein
C.03.05	cbpA	GXO20-06_000869	906978	907877	DnaJ domain-containing protein
B.04.02	pilH	GXO20-06_000870	908117	908503	twitching motility response regulator PilH
C.03.06	hflK	GXO20-06_000871	909133	910260	FtsH protease activity modulator HflK
C.03.06	hflC	GXO20-06_000872	910260	911123	protease modulator HflC
D.01.01		GXO20-06_000873	911417	911602	DUF2065 family protein
A.02.01	purA	GXO20-06_000874	911940	913232	adenylosuccinate synthase
C.03.06	pepN	GXO20-06_000875	913558	916230	M1 family metallopeptidase
F.05.01	symE	GXO20-06_000876	916424	916702	type I toxin-antitoxin system SymE family toxin
H.03		GXO20-06_000877	916718	917206	IS1595 family transposase;pseudo=true
G.03	-	GXO20-06_000878	917317	918693	IS5 family transposase
C.02.01	-	GXO20-06_000879	918937	919572	helix-turn-helix domain-containing protein
H.03	-	GXO20-06_000880	919572	920006	hypothetical protein;pseudo=true
D.01.01		GXO20-06_000881	920199	920732	PH domain-containing protein
G.03		GXO20-06_000882	920916	921884	IS5-like element ISXo1 family transposase
D.01.02		GXO20-06_000883	922018	922215	zinc-finger domain-containing protein
D.02.01		GXO20-06_000884	922225	923337	glycosyltransferase
D.01.01		GXO20-06_000885	923318	924652	O-antigen ligase family protein
F.04.02	lpxL	GXO20-06_000886	924886	925806	LpxL/LpxP family Kdo(2)-lipid IV(A) lauroyl/palmitoleoyl acyltransferase
F.04.02	kdtA	GXO20-06_000887	925883	927199	lipid IV(A) 3-deoxy-D-manno-octulosonic acid transferase
F.02.01	raxC	GXO20-06_000888	927472	928851	TolC family outer membrane protein
C.03.04	-	GXO20-06_000889	928872	929528	protein-L-isoaspartate O-methyltransferase
B.04.02	-	GXO20-06_000890	929657	930310	TetR/AcrR family transcriptional regulator
H.02		GXO20-06_000891	930581	931042	hypothetical protein
H.03	-	GXO20-06_000892	931077	931857	GGDEF domain-containing protein;pseudo=true
B.04.02	-	GXO20-06_000893	932102	932986	LysR family transcriptional regulator
A.01.02	leuC	GXO20-06_000894	933107	934555	3-isopropylmalate dehydratase large subunit
A.01.02	leuD	GXO20-06_000895	934623	935270	3-isopropylmalate dehydratase small subunit
H.03	-	GXO20-06_000896	935267	936050	class I SAM-dependent methyltransferase;pseudo=true
A.01.02	leuB	GXO20-06_000897	936087	937160	3-isopropylmalate dehydrogenase
A.01.02	leuA	GXO20-06_000898	937491	939053	2-isopropylmalate synthase
B.01.02	ilvA	GXO20-06_000899	939050	940174	threonine dehydratase
A.01.02	ilvM	GXO20-06_000900	940250	940507	acetolactate synthase
A.01.02	ilvB	GXO20-06_000901	940491	942212	acetolactate synthase 2 catalytic subunit
A.01.02	ilvC	GXO20-06_000902	942256	943257	ketol-acid reductoisomerase
A.03.08	thiC	GXO20-06_000904	944534	946411	phosphomethylpyrimidine synthase ThiC
E.01.09	-	GXO20-06_000905	946837	949188	winged helix-turn-helix domain-containing protein
B.04.02	-	GXO20-06_000906	949299	950192	helix-turn-helix domain-containing protein
E.01.08	-	GXO20-06_000907	950241	953207	TonB-dependent receptor
B.04.01	-	GXO20-06_000909	953822	954970	HDOD domain-containing protein
B.02.10	ppa	GXO20-06_000910	955084	955620	inorganic diphosphatase
H.02	-	GXO20-06_000911	955817	956299	hypothetical protein
H.03		GXO20-06_000912	956592	958533	sodium-translocating pyrophosphatase;pseudo=true
G.03		GXO20-06_000913	958599	959564	IS1595-like element ISXo5 family transposase
B.02.09	hppA	GXO20-06_000914	959561	959737	sodium/proton-translocating pyrophosphatase
H.02	-	GXO20-06_000915	959986	960510	hypothetical protein
H.03		GXO20-06_000916	960654	961619	IS1595-like element ISXo5 family transposase;pseudo=true
H.03		GXO20-06_000917	961708	961899	transposase;pseudo=true
B.03.04	pfkA	GXO20-06_000918	962190	963446	6-phosphofructokinase
F.10.02	adk	GXO20-06_000919	963606	964169	adenylate kinase
D.02.01	mpl	GXO20-06_000920	964527	965894	UDP-N-acetylmuramate:L-alanyl-gamma-D-glutamyl-meso-diaminopimelate ligase
H.01	-	GXO20-06_000921	965894	966490	LON peptidase substrate-binding domain-containing protein
D.01.01	yneE	GXO20-06_000922	966637	967521	hypothetical protein
H.03		GXO20-06_000923	967912	968483	transposase;pseudo=true
G.03		GXO20-06_000924	968493	969291	IS5 family transposase
H.01	gst	GXO20-06_000925	969533	970147	glutathione S-transferase C-terminal domain-containing protein
B.03.07	mdh	GXO20-06_000926	970230	971216	malate dehydrogenase
C.03.04	ppiB	GXO20-06_000927	971332	971826	peptidylprolyl isomerase
E.03.01	typA	GXO20-06_000928	972071	973900	translational GTPase TypA
D.01.01	-	GXO20-06_000929	973970	974389	DUF2127 domain-containing protein
H.03	amiE	GXO20-06_000930	974612	975161	amidase;pseudo=true
D.01.01	-	GXO20-06_000931	975312	976439	mechanosensitive ion channel family protein
A.01.04	aroF	GXO20-06_000932	976540	977922	3-deoxy-7-phosphoheptulonate synthase class II
E.01.08	-	GXO20-06_000933	978170	980293	TonB-dependent receptor
C.03.06	dsbB	GXO20-06_000934	980822	981340	disulfide bond formation protein B
H.03	-	GXO20-06_000935	981594	981983	transposase;pseudo=true
G.03	-	GXO20-06_000936	982047	983149	IS3 family transposase
H.03		GXO20-06_000937	983168	983599	IS5/IS1182 family transposase;pseudo=true
G.03		GXO20-06_000938	983663	984898	ISL3-like element ISXoo13 family transposase
H.03	-	GXO20-06_000939	984913	985485	transposase;pseudo=true
H.01		GXO20-06_000940	985512	986360	S1 family peptidase
G.03		GXO20-06_000941	986679	988055	IS5 family transposase
H.03		GXO20-06_000942	988406	988957	IS3 family transposase;pseudo=true
H.03		GXO20-06_000943	988979	989284	IS5/IS1182 family transposase;pseudo=true
H.03		GXO20-06_000944	989354	990319	IS1595-like element ISXo5 family transposase;pseudo=true
H.03		GXO20-06_000945	990443	991417	IS30 family transposase;pseudo=true
H.03		GXO20-06_000946	991426	991704	IS5/IS1182 family transposase;pseudo=true
G.03		GXO20-06_000947	991711	992946	ISL3-like element ISXoo13 family transposase
H.03		GXO20-06_000948	993010	993819	IS5 family transposase;pseudo=true
G.03		GXO20-06_000949	993929	995248	IS701 family transposase
H.03		GXO20-06_000950	995413	995969	transposase;pseudo=true
G.03		GXO20-06_000951	995994	996917	IS30 family transposase
H.03	rluA	GXO20-06_000952	996934	997830	pseudouridylate synthase;pseudo=true
G.03		GXO20-06_000953	997980	998945	IS1595-like element ISXo5 family transposase
D.02.02	-	GXO20-06_000954	999274	1000824	hypothetical protein
H.03		GXO20-06_000955	1000892	1001655	IS5 family transposase;pseudo=true
H.03		GXO20-06_000956	1001722	1002936	IS4 family transposase;pseudo=true
G.03		GXO20-06_000957	1003025	1004209	IS701 family transposase
G.03		GXO20-06_000958	1004324	1005292	IS5-like element ISXo1 family transposase
E.03.02	-	GXO20-06_000959	1005553	1006014	cell wall hydrolase
H.01	glpQ	GXO20-06_000960	1006563	1006805	DUF4996 domain-containing protein
H.03		GXO20-06_000961	1006799	1007562	IS5 family transposase;pseudo=true
C.04.02		GXO20-06_000962	1007595	1008326	glycerophosphodiester phosphodiesterase family protein
H.03	-	GXO20-06_000963	1008320	1009014	TonB-dependent receptor;pseudo=true
H.03		GXO20-06_000964	1009358	1010104	IS701 family transposase;pseudo=true
G.03	-	GXO20-06_000965	1010146	1010899	IS5 family transposase
G.03		GXO20-06_000966	1010900	1011865	IS1595-like element ISXo5 family transposase
F.10.02	-	GXO20-06_000967	1012129	1013136	isocitrate dehydrogenase
D.01.01	-	GXO20-06_000968	1013280	1014041	Bax inhibitor-1/YccA family protein
H.03		GXO20-06_000973	1014913	1016016	IS3 family transposase;pseudo=true
H.03		GXO20-06_000974	1016044	1016369	ATP-binding protein;pseudo=true
H.03	-	GXO20-06_000975	1016467	1016748	IS5/IS1182 family transposase;pseudo=true
G.03		GXO20-06_000976	1016891	1018267	IS5 family transposase
C.03.05	tig	GXO20-06_000978	1018878	1020170	trigger factor
F.10.02	clpP	GXO20-06_000979	1020263	1020889	ATP-dependent Clp endopeptidase proteolytic subunit ClpP
F.10.02	clpX	GXO20-06_000980	1021014	1022300	ATP-dependent Clp protease ATP-binding subunit ClpX
F.10.02	lon	GXO20-06_000981	1022444	1024915	endopeptidase La
C.01.02	hupB	GXO20-06_000982	1025129	1025401	HU family DNA-binding protein
C.03.04	ppiD	GXO20-06_000986	1026233	1028203	peptidylprolyl isomerase
E.03.01	mltD	GXO20-06_000987	1028909	1030087	transglycosylase SLT domain-containing protein
B.02.10	-	GXO20-06_000988	1030084	1030851	hydroxyacylglutathione hydrolase
H.02	-	GXO20-06_000989	1030864	1031520	hypothetical protein
C.02.03	rnhA	GXO20-06_000990	1031548	1032000	ribonuclease HI
C.01.01	dnaQ	GXO20-06_000991	1032009	1032743	DNA polymerase III subunit epsilon
C.03.04	prpC	GXO20-06_000993	1033179	1033883	protein phosphatase 2C domain-containing protein
H.02		GXO20-06_000995	1034709	1035338	hypothetical protein
H.03		GXO20-06_000996	1035832	1036131	DNA adenine methylase;pseudo=true
H.02	-	GXO20-06_000997	1036230	1036430	hypothetical protein
F.02.05		GXO20-06_000998	1036826	1039549	type VI secretion system tip protein VgrG
H.01		GXO20-06_000999	1039617	1041767	DUF3274 domain-containing protein
H.01		GXO20-06_001000	1041764	1043461	DUF2875 family protein
H.03		GXO20-06_001001	1043458	1043719	PAAR domain-containing protein;pseudo=true
H.01	-	GXO20-06_001002	1043781	1044338	hypothetical protein
G.03		GXO20-06_001003	1044421	1045386	IS1595 family transposase
G.01		GXO20-06_001004	1045485	1046240	site-specific integrase
H.02	-	GXO20-06_001005	1046282	1046686	hypothetical protein
F.04.02	opsX	GXO20-06_001006	1046897	1047946	glycosyltransferase family 9 protein
F.04.02	kdkA	GXO20-06_001007	1047967	1048716	3-deoxy-D-manno-octulosonic acid kinase
F.05.03	-	GXO20-06_001008	1048716	1049465	MBL fold metallo-hydrolase
A.03.04	moaA	GXO20-06_001009	1049465	1050496	GTP 3',8-cyclase MoaA
H.01	-	GXO20-06_001010	1050514	1050873	nuclear transport factor 2 family protein
A.03.04	moaC	GXO20-06_001011	1050898	1051395	cyclic pyranopterin monophosphate synthase MoaC
A.03.04	moaD	GXO20-06_001012	1051392	1051637	MoaD/ThiS family protein
A.03.04	moaE	GXO20-06_001013	1051634	1052080	molybdenum cofactor biosynthesis protein MoaE
C.01.01	dnaX	GXO20-06_001016	1052642	1054738	DNA polymerase III subunit gamma/tau
C.01.01	-	GXO20-06_001017	1054745	1055065	YbaB/EbfC family nucleoid-associated protein
C.01.03	recR	GXO20-06_001018	1055163	1055756	recombination mediator RecR
B.01.02	-	GXO20-06_001019	1055858	1056208	histidine triad nucleotide-binding protein
D.01.01	slp	GXO20-06_001020	1056328	1056861	Slp family lipoprotein
D.01.01	-	GXO20-06_001021	1056858	1058810	DUF3488 and transglutaminase-like domain-containing protein
H.01	-	GXO20-06_001022	1058803	1059759	DUF58 domain-containing protein
B.04.04	moxR	GXO20-06_001023	1059765	1060718	MoxR family ATPase
D.01.01	-	GXO20-06_001024	1060757	1062625	glycosyltransferase family 39 protein
H.03	-	GXO20-06_001025	1062776	1063378	hypothetical protein;pseudo=true
H.03	arsC	GXO20-06_001026	1063397	1063819	arsenate reductase (glutaredoxin);pseudo=true
C.03.04	def	GXO20-06_001027	1064141	1064656	peptide deformylase
F.03.01		GXO20-06_001029	1065173	1065931	cellulase
F.03.01		GXO20-06_001030	1066404	1067150	cellulase
F.03.01	rhiE	GXO20-06_001032	1067767	1069368	rhamnogalacturonase B
H.03	-	GXO20-06_001033	1069729	1070055	hypothetical protein;pseudo=true
G.03		GXO20-06_001034	1070357	1071592	ISL3-like element ISXoo13 family transposase
H.03	-	GXO20-06_001035	1071630	1072298	Appr-1-p processing protein;pseudo=true
G.03		GXO20-06_001036	1072421	1073389	IS5-like element ISXo1 family transposase
H.03		GXO20-06_001037	1073459	1073860	macro domain-containing protein;pseudo=true
H.01	-	GXO20-06_001038	1073857	1074186	DUF4433 domain-containing protein
G.03		GXO20-06_001039	1074289	1075608	IS701 family transposase
H.01		GXO20-06_001040	1075652	1075987	DUF4433 domain-containing protein
A.03.10	grxD	GXO20-06_001041	1076319	1077245	Grx4 family monothiol glutaredoxin
B.01.01		GXO20-06_001042	1077291	1078082	polysaccharide deacetylase family protein
H.01		GXO20-06_001044	1078384	1079055	class I SAM-dependent methyltransferase
H.01		GXO20-06_001045	1079378	1080016	SGNH/GDSL hydrolase family protein
A.01.02	alaA	GXO20-06_001046	1080016	1081287	pyridoxal phosphate-dependent aminotransferase
D.01.01	rsgA	GXO20-06_001047	1081441	1082532	ribosome small subunit-dependent GTPase A
H.01	-	GXO20-06_001048	1082532	1083794	flavohemoglobin expression-modulating QEGLA motif protein
F.10.02	-	GXO20-06_001049	1083947	1084627	type 1 glutamine amidotransferase domain-containing protein
C.04.01	-	GXO20-06_001050	1084794	1086710	amylosucrase
F.10.02	-	GXO20-06_001051	1086745	1089189	TonB-dependent receptor
E.01.03	malY	GXO20-06_001052	1089459	1090790	MFS transporter
B.04.02	-	GXO20-06_001054	1091031	1092062	LacI family DNA-binding transcriptional regulator
A.04.02	phbB	GXO20-06_001055	1092303	1093043	acetoacetyl-CoA reductase
E.01.03	-	GXO20-06_001056	1093155	1094483	CitMHS family transporter
H.03	-	GXO20-06_001057	1094477	1094711	magnesium transporter;pseudo=true
D.01.02	-	GXO20-06_001058	1094711	1095904	OprO/OprP family phosphate-selective porin
B.04.01	tctD	GXO20-06_001059	1096160	1096861	response regulator
B.04.01	tctE	GXO20-06_001060	1096854	1098239	sensor histidine kinase N-terminal domain-containing protein
E.01.06	afuA	GXO20-06_001061	1098239	1099288	ABC transporter substrate-binding protein
B.04.01		GXO20-06_001062	1099328	1099966	response regulator transcription factor
H.01		GXO20-06_001063	1100167	1101021	nuclear transport factor 2 family protein
H.01		GXO20-06_001064	1101018	1101656	aldo/keto reductase
B.04.02		GXO20-06_001065	1101965	1102867	LysR family transcriptional regulator
E.01.06	modA	GXO20-06_001066	1102859	1103626	substrate-binding domain-containing protein
E.01.03	citA	GXO20-06_001067	1103635	1104984	MFS transporter
B.04.03	-	GXO20-06_001068	1105300	1107945	PAS-domain containing protein
D.01.02	oprO_P	GXO20-06_001070	1108267	1109439	porin
E.01.03	dctA	GXO20-06_001071	1109730	1111103	dicarboxylate/amino acid:cation symporter
B.02.03	maeB	GXO20-06_001072	1111301	1113610	NADP-dependent malic enzyme
H.03	-	GXO20-06_001073	1114081	1114185	IS30 family transposase;pseudo=true
G.03	-	GXO20-06_001074	1114339	1115441	IS3 family transposase
H.03		GXO20-06_001075	1115474	1116528	IS3 family transposase;pseudo=true
H.03		GXO20-06_001076	1116580	1116780	IS5/IS1182 family transposase;pseudo=true
A.03.08	thiE	GXO20-06_001077	1116871	1117494	thiamine phosphate synthase
B.03.03	-	GXO20-06_001078	1117518	1117757	rubredoxin
H.01	-	GXO20-06_001079	1117807	1118688	SirB1 family protein
E.01.09	-	GXO20-06_001080	1118838	1119287	DUF192 domain-containing protein
B.02.06	rpiA	GXO20-06_001081	1119438	1120085	ribose-5-phosphate isomerase RpiA
H.01	-	GXO20-06_001082	1120177	1120647	EVE domain-containing protein
A.03.02	-	GXO20-06_001083	1120644	1121234	5-formyltetrahydrofolate cyclo-ligase
B.04.02	zapA	GXO20-06_001085	1121843	1122142	cell division protein ZapA
E.03.02	zapB	GXO20-06_001086	1122139	1122360	TIGR02449 family protein
H.01	-	GXO20-06_001087	1122596	1123138	YecA family protein
C.03.06	pepP	GXO20-06_001088	1123149	1124489	aminopeptidase P N-terminal domain-containing protein
H.03		GXO20-06_001089	1124674	1125075	hypothetical protein;pseudo=true
H.02		GXO20-06_001090	1125007	1125165	hypothetical protein
H.03		GXO20-06_001091	1125197	1125960	IS5 family transposase;pseudo=true
C.03.06	pepQ	GXO20-06_001093	1126193	1127518	Xaa-Pro dipeptidase
F.09.03		GXO20-06_001094	1127717	1128064	PilZ domain-containing protein
A.02.02		GXO20-06_001095	1128061	1130469	DUF1631 domain-containing protein
B.03.03	hemN	GXO20-06_001096	1130648	1131805	radical SAM family heme chaperone HemW
E.01.05	rdgB	GXO20-06_001097	1131821	1132420	RdgB/HAM1 family non-canonical purine NTP pyrophosphatase
H.01		GXO20-06_001098	1132417	1132812	VOC family protein
C.02.03	rph	GXO20-06_001099	1132809	1133534	ribonuclease PH
H.01		GXO20-06_001100	1133644	1134504	YicC family protein
A.02.01	gmk	GXO20-06_001101	1134621	1135232	guanylate kinase
G.03		GXO20-06_001103	1135413	1136211	IS5 family transposase
C.02.01	rpoZ	GXO20-06_001104	1136359	1136658	DNA-directed RNA polymerase subunit omega
F.07.02	spoT	GXO20-06_001105	1136787	1138958	bifunctional (p)ppGpp synthetase/guanosine-3',5'-bis(diphosphate) 3'-pyrophosphohydrolase
C.03.04		GXO20-06_001106	1139038	1139418	RidA family protein
C.01.03	recG	GXO20-06_001107	1139439	1141592	ATP-dependent DNA helicase RecG
A.02.04	iunH	GXO20-06_001108	1141718	1142656	nucleoside hydrolase
C.03.01	rpmE	GXO20-06_001109	1142728	1142970	type B 50S ribosomal protein L31
B.03.07	gltA	GXO20-06_001110	1143184	1144473	citrate synthase
G.03		GXO20-06_001111	1144642	1145961	IS701 family transposase
H.02		GXO20-06_001112	1146327	1146977	hypothetical protein
D.02.01	pbp1a	GXO20-06_001113	1147287	1149716	penicillin-binding protein 1A
F.09.03	pilM	GXO20-06_001114	1149908	1150990	pilus assembly protein PilM
F.09.03	pilN	GXO20-06_001115	1150990	1151748	PilN domain-containing protein
F.09.03	pilO	GXO20-06_001116	1151745	1152410	type 4a pilus biogenesis protein PilO
F.09.03	pilP	GXO20-06_001117	1152407	1152940	pilus assembly protein PilP
F.09.03	pilQ	GXO20-06_001118	1152960	1154909	type IV pilus secretin PilQ family protein
G.03		GXO20-06_001119	1154980	1155778	IS5 family transposase
G.03		GXO20-06_001120	1155921	1157156	ISL3 family transposase
G.03		GXO20-06_001121	1157227	1158261	IS630 family transposase
H.03		GXO20-06_001122	1158287	1158562	transposase;pseudo=true
B.04.02	moxR	GXO20-06_001123	1158884	1159903	MoxR family ATPase
H.01		GXO20-06_001124	1159924	1160886	DUF58 domain-containing protein
H.01		GXO20-06_001125	1160889	1161350	DUF4381 domain-containing protein
H.01	yfbK	GXO20-06_001126	1161347	1162354	VWA domain-containing protein
D.01.01	yfbK	GXO20-06_001127	1162351	1164153	VWA domain-containing protein
D.01.01	-	GXO20-06_001128	1164150	1165907	BatD family protein
H.01	-	GXO20-06_001130	1166203	1166520	DUF3658 domain-containing protein
H.01	-	GXO20-06_001131	1166718	1167998	dicarboxylate/amino acid:cation symporter
B.02.06	tkt	GXO20-06_001132	1168218	1170218	transketolase
H.03		GXO20-06_001133	1170445	1170855	outer membrane receptor protein;pseudo=true
H.01	-	GXO20-06_001134	1171037	1171753	M23 family metallopeptidase
D.02.01	-	GXO20-06_001135	1171756	1172685	L,D-transpeptidase
E.01.08	-	GXO20-06_001136	1173068	1175782	TonB-dependent receptor
C.04.02	-	GXO20-06_001137	1175902	1177077	phosphatidylinositol-specific phospholipase C1-like protein
B.03.03	-	GXO20-06_001138	1177212	1179170	acetyl-CoA hydrolase
F.05.01	-	GXO20-06_001139	1179346	1179993	thermostable hemolysin
A.04.02	-	GXO20-06_001140	1179990	1181489	AMP-binding protein
A.03.12	-	GXO20-06_001141	1181486	1182160	iron-containing redox enzyme family protein
H.01	-	GXO20-06_001142	1182160	1182999	SDR family oxidoreductase
H.03	-	GXO20-06_001143	1182980	1183636	hypothetical protein;pseudo=true
B.04.01	qseB	GXO20-06_001144	1183666	1184364	response regulator transcription factor
B.04.01	qseC	GXO20-06_001145	1184382	1185743	two-component sensor histidine kinase
F.05.03		GXO20-06_001146	1185843	1186208	BlaI/MecI/CopY family transcriptional regulator
E.01.09		GXO20-06_001147	1186198	1187514	TonB family protein
H.02		GXO20-06_001148	1187511	1188095	hypothetical protein
E.01.06	modC	GXO20-06_001149	1188438	1189052	molybdenum ABC transporter ATP-binding protein
E.01.06	modB	GXO20-06_001150	1189052	1189738	molybdate ABC transporter permease subunit
E.01.06	modA	GXO20-06_001151	1189755	1190531	molybdate ABC transporter substrate-binding protein
F.05.03	-	GXO20-06_001152	1190602	1191432	MBL fold metallo-hydrolase
C.01.04	-	GXO20-06_001153	1191446	1192219	S1/P1 nuclease
H.03		GXO20-06_001154	1192568	1193886	IS701 family transposase;pseudo=true
H.03		GXO20-06_001155	1193970	1194562	outer membrane beta-barrel protein;pseudo=true
H.03		GXO20-06_001156	1194681	1195268	outer membrane beta-barrel protein;pseudo=true
H.02		GXO20-06_001157	1195293	1195433	hypothetical protein
B.03.04	gap	GXO20-06_001158	1196090	1197091	type I glyceraldehyde-3-phosphate dehydrogenase
H.03		GXO20-06_001159	1197179	1197439	hypothetical protein;pseudo=true
H.03		GXO20-06_001160	1197479	1198242	IS5 family transposase;pseudo=true
G.03		GXO20-06_001161	1198331	1199296	IS1595 family transposase
F.07.02	colS	GXO20-06_001162	1199406	1200725	HAMP domain-containing histidine kinase
F.07.02	colR	GXO20-06_001163	1201188	1201865	response regulator transcription factor
H.02	-	GXO20-06_001164	1201945	1202334	hypothetical protein
C.03.02	rimK	GXO20-06_001165	1202548	1203465	30S ribosomal protein S6--L-glutamate ligase
G.03		GXO20-06_001166	1203869	1204853	IS5 family transposase
D.01.01	-	GXO20-06_001167	1205029	1207116	VTT domain-containing protein
D.01.03	-	GXO20-06_001168	1207268	1207927	serine/threonine protein kinase
G.03		GXO20-06_001169	1208008	1208806	IS5 family transposase
C.04.03	-	GXO20-06_001170	1208828	1209007	YiiG family protein
H.01	-	GXO20-06_001171	1209026	1209430	YiiG family protein
H.01	-	GXO20-06_001172	1209464	1209823	YiiG family protein
E.01.04	-	GXO20-06_001173	1210067	1210939	ion transporter
A.01.01	argD	GXO20-06_001174	1211012	1212238	acetylornithine transaminase
H.01	-	GXO20-06_001175	1212483	1213100	HAD-IA family hydrolase
H.03	-	GXO20-06_001176	1213760	1214164	TonB-dependent receptor;pseudo=true
E.01.04	-	GXO20-06_001177	1214223	1214567	TonB-dependent receptor
A.03.09	aofH	GXO20-06_001178	1214637	1216244	flavin monoamine oxidase family protein
B.03.03	-	GXO20-06_001179	1216241	1216666	cytochrome c
C.03.04	tdcF	GXO20-06_001180	1216691	1217194	RidA family protein
H.03	hisC	GXO20-06_001181	1217225	1218425	pyridoxal phosphate-dependent aminotransferase;pseudo=true
F.05.04	azu	GXO20-06_001182	1218637	1219086	azurin
H.03	malT	GXO20-06_001183	1219165	1221955	LuxR C-terminal-related transcriptional regulator;pseudo=true
A.03.12	hemL	GXO20-06_001184	1222483	1223772	glutamate-1-semialdehyde 2,1-aminomutase
D.01.02	-	GXO20-06_001185	1224058	1227237	TonB-dependent receptor
G.03		GXO20-06_001186	1227734	1228603	IS30 family transposase
G.03	-	GXO20-06_001187	1228625	1229296	IS3 family transposase
G.03		GXO20-06_001188	1229293	1229469	IS3 family transposase
F.01.02	tal1d	GXO20-06_001189	1229688	1232696	avirulence protein
H.02		GXO20-06_001190	1232920	1233219	hypothetical protein
H.02		GXO20-06_001191	1233223	1233417	hypothetical protein
F.01.02	tal1c	GXO20-06_001192	1233686	1236997	Avirulence protein AvrBs3
H.02		GXO20-06_001193	1237221	1237520	hypothetical protein
H.02		GXO20-06_001194	1237524	1237718	hypothetical protein
F.01.02	tal1b	GXO20-06_001195	1237987	1242411	avirulence protein
H.02		GXO20-06_001196	1242635	1242934	hypothetical protein
H.02		GXO20-06_001197	1242938	1243132	hypothetical protein
F.01.02	tal1a	GXO20-06_001198	1243401	1247117	avirulence protein
H.03		GXO20-06_001199	1247249	1247899	IS30 family transposase;pseudo=true
H.03	-	GXO20-06_001200	1247908	1248234	hypothetical protein;pseudo=true
H.02		GXO20-06_001201	1248292	1248525	hypothetical protein
A.03.12	hemE	GXO20-06_001202	1248589	1249653	uroporphyrinogen decarboxylase
H.01	-	GXO20-06_001203	1249668	1249919	WGR domain-containing protein
A.01.04	aroB	GXO20-06_001204	1250221	1251333	3-dehydroquinate synthase
A.01.04	aroK	GXO20-06_001205	1251330	1251872	shikimate kinase
A.03.06	pdxH	GXO20-06_001206	1252039	1252638	pyridoxamine 5'-phosphate oxidase
H.01	-	GXO20-06_001207	1252819	1253235	YjfI family protein
H.01	-	GXO20-06_001208	1253248	1254021	PspA/IM30 family protein
E.01.09	-	GXO20-06_001209	1254047	1255129	potassium channel protein
H.01	-	GXO20-06_001210	1255126	1255803	YjfK family protein
D.01.01	-	GXO20-06_001211	1255841	1256245	DUF350 domain-containing protein
C.04.03	-	GXO20-06_001212	1256258	1256830	DUF1190 domain-containing protein
H.01	-	GXO20-06_001213	1256832	1257998	glutathionylspermidine synthase family protein
H.03	-	GXO20-06_001214	1258465	1259877	MFS transporter;pseudo=true
B.04.02	soxR	GXO20-06_001215	1259978	1260424	redox-sensitive transcriptional activator SoxR
C.03.06	-	GXO20-06_001216	1260644	1262650	M1 family metallopeptidase
E.01.08	-	GXO20-06_001217	1263697	1266855	TonB-dependent receptor
H.01	sapC	GXO20-06_001218	1267187	1267939	SapC family protein
H.01	-	GXO20-06_001219	1267950	1268996	cupin-like domain-containing protein
A.03.16	prnA	GXO20-06_001220	1269037	1270554	tryptophan 7-halogenase
F.05.03	-	GXO20-06_001221	1270592	1271596	MBL fold metallo-hydrolase
H.02	-	GXO20-06_001222	1271741	1272139	hypothetical protein
F.10.01	-	GXO20-06_001223	1272702	1274099	trypsin-like peptidase domain-containing protein
E.01.01	-	GXO20-06_001224	1274554	1275936	APC family permease
B.04.02	sdiA	GXO20-06_001225	1276129	1276893	LuxR family transcriptional regulator
C.03.06	laaA	GXO20-06_001226	1277207	1278148	proline iminopeptidase-family hydrolase
E.01.01	-	GXO20-06_001228	1278904	1280292	amino acid permease
H.03	-	GXO20-06_001229	1280574	1280699	peptidase;pseudo=true
G.03		GXO20-06_001230	1280714	1281949	ISL3-like element ISXoo13 family transposase
B.03.03	cydA	GXO20-06_001231	1282336	1283736	cytochrome ubiquinol oxidase subunit I
B.03.01	cydB	GXO20-06_001232	1283736	1284752	cytochrome d ubiquinol oxidase subunit II
H.01	-	GXO20-06_001233	1284813	1285610	prolyl oligopeptidase family serine peptidase
E.01.04	mgtE	GXO20-06_001234	1285767	1287128	magnesium transporter
E.01.03	ptsI	GXO20-06_001235	1287416	1289146	phosphoenolpyruvate--protein phosphotransferase
E.01.03	-	GXO20-06_001236	1289205	1289474	HPr family phosphocarrier protein
E.01.03	-	GXO20-06_001237	1289467	1289859	PTS fructose IIA subunit family protein
B.04.04	yhbJ	GXO20-06_001238	1290386	1291258	RNase adapter RapZ
E.01.03		GXO20-06_001239	1291255	1292205	HPr(Ser) kinase/phosphatase
B.04.04	ptsN	GXO20-06_001240	1292202	1292660	PTS sugar transporter subunit IIA
B.04.04	yfiA	GXO20-06_001241	1292682	1292999	ribosome-associated translation inhibitor RaiA
B.04.04	rpoN	GXO20-06_001242	1293087	1294526	RNA polymerase factor sigma-54
E.01.06	lptB	GXO20-06_001243	1294567	1295286	LPS export ABC transporter ATP-binding protein
F.04.02	lptA	GXO20-06_001244	1295286	1295834	lipopolysaccharide transport periplasmic protein LptA
F.04.02	lptC	GXO20-06_001245	1295812	1296387	LPS export ABC transporter periplasmic protein LptC
F.04.02	kdsC	GXO20-06_001246	1296384	1296932	HAD hydrolase family protein
H.01	kdsD	GXO20-06_001247	1296981	1297982	KpsF/GutQ family sugar-phosphate isomerase
H.01	-	GXO20-06_001248	1298037	1298264	BolA/IbaG family iron-sulfur metabolism protein
D.02.01	murA	GXO20-06_001249	1298503	1299777	UDP-N-acetylglucosamine 1-carboxyvinyltransferase
D.01.01	-	GXO20-06_001250	1299774	1300097	EF-hand domain-containing protein
G.03		GXO20-06_001251	1300805	1302040	ISL3-like element ISXoo13 family transposase
H.01	-	GXO20-06_001252	1302508	1303188	DUF3108 domain-containing protein
H.01	-	GXO20-06_001253	1303192	1304019	DUF3108 domain-containing protein
A.02.01	purN	GXO20-06_001254	1304085	1304753	phosphoribosylglycinamide formyltransferase
D.01.01	yjdF	GXO20-06_001255	1304740	1305357	DUF2238 domain-containing protein
H.02	-	GXO20-06_001256	1305380	1305841	hypothetical protein
A.02.01	purM	GXO20-06_001257	1305855	1306988	phosphoribosylformylglycinamidine cyclo-ligase
H.01	-	GXO20-06_001258	1307011	1308123	DUF2066 domain-containing protein
D.01.01	-	GXO20-06_001259	1308120	1309286	AI-2E family transporter
C.01.01	had	GXO20-06_001260	1309283	1309984	DnaA regulatory inactivator Hda
D.02.01	murU	GXO20-06_001261	1310151	1310861	nucleotidyltransferase family protein
H.01	-	GXO20-06_001262	1310858	1311877	phosphotransferase
D.01.01	-	GXO20-06_001263	1311935	1312207	GlsB/YeaQ/YmgE family stress response membrane protein
G.03		GXO20-06_001264	1312432	1313489	IS630 family transposase
A.01.02	dapE	GXO20-06_001265	1313809	1315302	M20 family metallopeptidase
E.01.05		GXO20-06_001266	1315427	1315834	helix-hairpin-helix domain-containing protein
H.03		GXO20-06_001267	1316373	1317611	IS3 family transposase;pseudo=true
H.01	-	GXO20-06_001268	1317546	1318655	HutD family protein
H.03		GXO20-06_001269	1318738	1319178	transposase;pseudo=true
H.03		GXO20-06_001270	1319345	1320311	IS1595-like element ISXo5 family transposase;pseudo=true
H.03		GXO20-06_001271	1320360	1320431	glycoside hydrolase family 16 protein;pseudo=true
H.03		GXO20-06_001272	1320472	1320621	transposase;pseudo=true
B.01.01		GXO20-06_001273	1320809	1322392	alpha-N-arabinofuranosidase
B.02.10	galM	GXO20-06_001274	1322640	1323689	galactose mutarotase
D.01.01		GXO20-06_001275	1323977	1324768	cytochrome c biogenesis protein CcsA
G.03		GXO20-06_001276	1324998	1325963	IS1595-like element ISXo5 family transposase
F.02.06	ffh	GXO20-06_001277	1326265	1327641	signal recognition particle protein
B.03.03	ncd2	GXO20-06_001279	1329214	1330284	nitronate monooxygenase
H.01		GXO20-06_001280	1330275	1331072	aminotransferase class IV family protein
C.03.01	rpsP	GXO20-06_001281	1331182	1331439	30S ribosomal protein S16
C.03.02	rimM	GXO20-06_001282	1331483	1331995	ribosome maturation factor RimM
C.03.03	trmD	GXO20-06_001283	1332061	1332840	tRNA (guanosine(37)-N1)-methyltransferase TrmD
C.03.01	rplS	GXO20-06_001284	1332964	1333371	50S ribosomal protein L19
F.05.03		GXO20-06_001286	1333997	1335487	MATE family efflux transporter
F.08.02	hslR	GXO20-06_001287	1335828	1336235	RNA-binding S4 domain-containing protein
H.03		GXO20-06_001288	1336370	1336537	IS701 family transposase;pseudo=true
G.03		GXO20-06_001289	1336655	1337869	IS4-like element ISXo14 family transposase
H.03		GXO20-06_001290	1337889	1339128	IS701 family transposase;pseudo=true
H.01		GXO20-06_001291	1339195	1339470	glutathione transferase
C.01.04		GXO20-06_001292	1339500	1339805	GIY-YIG nuclease family protein
C.03.06	clpB	GXO20-06_001293	1340251	1342836	ATP-dependent chaperone ClpB
H.02		GXO20-06_001294	1342961	1343872	hypothetical protein
H.02		GXO20-06_001295	1343903	1344052	hypothetical protein
H.03		GXO20-06_001296	1344147	1345247	IS3 family transposase;pseudo=true
H.03		GXO20-06_001297	1345311	1346096	IS5-like element ISXoo5 family transposase;pseudo=true
H.03	-	GXO20-06_001298	1346107	1346457	transposase;pseudo=true
H.03	-	GXO20-06_001299	1346453	1346602	IS3 family transposase;pseudo=true
F.08.08	btuB	GXO20-06_001300	1347111	1348988	TonB-dependent vitamin B12 receptor
H.03		GXO20-06_001302	1349215	1350534	IS701 family transposase;pseudo=true
H.02		GXO20-06_001303	1350761	1351354	hypothetical protein
H.02		GXO20-06_001304	1351354	1351953	hypothetical protein
A.03.13	cobO	GXO20-06_001305	1351950	1352561	cob(I)yrinic acid a,c-diamide adenosyltransferase
H.03	cobP	GXO20-06_001306	1352634	1353087	adenosylcobinamide kinase;pseudo=true
A.03.13		GXO20-06_001307	1353075	1353596	bifunctional adenosylcobinamide kinase/adenosylcobinamide-phosphate guanylyltransferase
A.03.13		GXO20-06_001308	1353593	1354639	nicotinate-nucleotide--dimethylbenzimidazole phosphoribosyltransferase
H.01	phpB	GXO20-06_001309	1354636	1355226	histidine phosphatase family protein
A.03.13	cobS	GXO20-06_001310	1355223	1355957	adenosylcobinamide-GDP ribazoletransferase
A.01.02	lysA	GXO20-06_001312	1356132	1357328	type III PLP-dependent enzyme
E.01.09		GXO20-06_001313	1357325	1359094	iron transporter
E.01.07		GXO20-06_001314	1359072	1360268	MFS transporter
E.01.07		GXO20-06_001315	1360265	1362067	IucA/IucC family siderophore biosynthesis protein
E.01.07		GXO20-06_001316	1362064	1363290	siderophore biosynthesis protein PvsA
E.01.04	fecA	GXO20-06_001317	1363526	1365667	TonB-dependent siderophore receptor
B.01.02	hpaI	GXO20-06_001318	1365668	1366429	4-hydroxy-2-oxovalerate aldolase
H.03		GXO20-06_001319	1366574	1367674	IS3 family transposase;pseudo=true
E.01.04	-	GXO20-06_001320	1367838	1369535	Kef family K(+) transporter
H.03		GXO20-06_001321	1370035	1370488	hypothetical protein;pseudo=true
E.01.04	-	GXO20-06_001322	1370635	1373034	TonB-dependent receptor
E.01.04	-	GXO20-06_001323	1373367	1375754	TonB-dependent receptor
E.01.01	-	GXO20-06_001324	1376028	1376468	VOC family protein
E.01.04	-	GXO20-06_001326	1376932	1379319	TonB-dependent receptor
E.01.06	-	GXO20-06_001327	1379499	1381415	ABC-F family ATP-binding cassette domain-containing protein
H.01	-	GXO20-06_001329	1381688	1382113	YcxB family protein
B.04.02	ampR	GXO20-06_001330	1382137	1382982	LysR family transcriptional regulator AmpR
H.03	penP	GXO20-06_001331	1383083	1384023	class A beta-lactamase;pseudo=true
F.05.03		GXO20-06_001332	1384093	1384911	alpha/beta hydrolase
G.03		GXO20-06_001333	1384994	1386469	IS5-like element ISXoo5 family transposase
H.03	-	GXO20-06_001334	1386697	1387011	DUF805 domain-containing protein;pseudo=true
H.02		GXO20-06_001335	1387022	1387303	hypothetical protein
F.01.01	hrpG	GXO20-06_001336	1387521	1388312	response regulator transcription factor
H.02	-	GXO20-06_001337	1388768	1388938	hypothetical protein
F.01.01	hrpX	GXO20-06_001338	1389149	1390504	helix-turn-helix transcriptional regulator
F.08.02	hsp90	GXO20-06_001339	1390717	1392585	ATP-binding protein
H.02	-	GXO20-06_001340	1392610	1394934	hypothetical protein
H.03		GXO20-06_001341	1395533	1396228	transposase;pseudo=true
H.03		GXO20-06_001342	1396240	1397045	IS3 family transposase;pseudo=true
H.03	-	GXO20-06_001343	1397114	1397569	transposase;pseudo=true
G.03		GXO20-06_001344	1397724	1398908	IS256 family transposase
A.01.01		GXO20-06_001345	1399000	1400352	glutamine synthetase family protein
A.01.02		GXO20-06_001346	1400418	1401353	homoserine O-succinyltransferase
E.01.01		GXO20-06_001347	1401420	1402019	LysE family translocator
B.01.04	puuD	GXO20-06_001348	1402054	1402914	gamma-glutamyl-gamma-aminobutyrate hydrolase family protein
C.04.02		GXO20-06_001349	1402932	1403972	fatty acid desaturase family protein
A.03.06		GXO20-06_001350	1403999	1405321	PLP-dependent transferase
B.01.02	phnW	GXO20-06_001351	1405321	1406475	2-aminoethylphosphonate--pyruvate transaminase
H.02		GXO20-06_001352	1406753	1407019	hypothetical protein
H.03	-	GXO20-06_001353	1407574	1407732	integrase core domain-containing protein;pseudo=true
G.03	-	GXO20-06_001354	1407740	1408756	IS1595-like element ISXo5 family transposase
H.03		GXO20-06_001355	1408793	1409742	IS3 family transposase;pseudo=true
H.03		GXO20-06_001356	1409810	1410154	transposase;pseudo=true
H.03	-	GXO20-06_001357	1410226	1410495	transposase;pseudo=true
B.01.02	-	GXO20-06_001358	1410641	1410970	non-heme iron oxygenase ferredoxin subunit
H.01	-	GXO20-06_001359	1410967	1411506	GNAT family N-acetyltransferase
A.01.02	iscS	GXO20-06_001360	1411764	1413008	cysteine desulfurase
E.01.09	sufD	GXO20-06_001361	1413005	1414267	Fe-S cluster assembly protein SufD
E.01.09	sufC	GXO20-06_001362	1414267	1415031	Fe-S cluster assembly ATPase SufC
E.01.09	sufB	GXO20-06_001363	1415289	1416746	Fe-S cluster assembly protein SufB
B.04.04	rrf2	GXO20-06_001364	1416762	1417220	SUF system Fe-S cluster assembly regulator
H.01	-	GXO20-06_001365	1417392	1417859	SET domain-containing protein-lysine N-methyltransferase
H.01	pfpI	GXO20-06_001366	1417964	1418182	peptidase
H.01	pfpI	GXO20-06_001368	1418289	1418669	DJ-1/PfpI family protein
H.01		GXO20-06_001369	1418787	1419383	DUF1439 domain-containing protein
H.02	-	GXO20-06_001370	1419439	1419795	hypothetical protein
H.01	-	GXO20-06_001371	1420039	1420380	DUF3861 domain-containing protein
C.03.06	-	GXO20-06_001372	1420438	1421079	M23 family metallopeptidase
C.01.02	-	GXO20-06_001373	1421185	1421610	HU family DNA-binding protein
H.03		GXO20-06_001374	1422255	1423574	IS701 family transposase;pseudo=true
A.01.01	proC	GXO20-06_001375	1423645	1424505	pyrroline-5-carboxylate reductase
H.01	yggS	GXO20-06_001376	1424549	1425241	YggS family pyridoxal phosphate-dependent enzyme
F.09.03	pilT	GXO20-06_001377	1425605	1426642	type IV pilus twitching motility protein PilT
F.09.03	pilU	GXO20-06_001378	1426756	1427886	PilT/PilU family type 4a pilus ATPase
D.01.01	-	GXO20-06_001379	1428158	1428832	YitT family protein
H.03	-	GXO20-06_001381	1429167	1429419	DUF72 domain-containing protein;pseudo=true
C.01.01	tag	GXO20-06_001382	1429456	1430028	DNA-3-methyladenine glycosylase I
H.03	-	GXO20-06_001383	1430025	1431221	hypothetical protein;pseudo=true
B.04.02	algH	GXO20-06_001384	1431297	1431863	YqgE/AlgH family protein
C.03.02	ruvX	GXO20-06_001385	1431856	1432323	Holliday junction resolvase RuvX
A.02.02	pyrB	GXO20-06_001386	1432337	1433284	aspartate carbamoyltransferase catalytic subunit
F.08.05	osmC	GXO20-06_001388	1433731	1434165	OsmC family protein
D.01.01	-	GXO20-06_001389	1434318	1434917	glycine zipper 2TM domain-containing protein
H.01	-	GXO20-06_001390	1435203	1436084	PhzF family phenazine biosynthesis protein
H.03	-	GXO20-06_001391	1436116	1436999	PhzF family phenazine biosynthesis protein;pseudo=true
A.01.02	lysAC	GXO20-06_001392	1437182	1439791	bifunctional aspartate kinase/diaminopimelate decarboxylase
H.02	-	GXO20-06_001393	1439775	1440233	hypothetical protein
H.01	-	GXO20-06_001394	1440230	1441585	endonuclease domain-containing protein
D.02.01	murD	GXO20-06_001395	1441566	1442972	UDP-N-acetylmuramoyl-L-alanine--D-glutamate ligase
B.01.02	-	GXO20-06_001396	1443289	1444083	dienelactone hydrolase family protein
A.03.11	ispB	GXO20-06_001397	1444268	1445266	polyprenyl synthetase family protein
C.01.02	ssb	GXO20-06_001398	1445542	1446078	single-stranded DNA-binding protein
B.04.02	-	GXO20-06_001399	1446361	1447908	sensor domain-containing diguanylate cyclase
H.03	-	GXO20-06_001400	1448139	1449136	NAD(P)-dependent alcohol dehydrogenase;pseudo=true
H.03		GXO20-06_001401	1449207	1450265	IS701 family transposase;pseudo=true
G.03		GXO20-06_001402	1450355	1451320	IS1595 family transposase
H.03	-	GXO20-06_001403	1451327	1451464	ankyrin repeat domain-containing protein;pseudo=true
F.08.07	-	GXO20-06_001404	1451672	1452376	HAD family hydrolase
H.01	-	GXO20-06_001406	1452914	1453138	putative selenoprotein
F.08.07	cstA	GXO20-06_001407	1453138	1455210	carbon starvation protein A
C.01.02	-	GXO20-06_001408	1455442	1456299	pirin family protein
H.03	yhfA	GXO20-06_001409	1456333	1456788	OsmC family protein;pseudo=true
F.02.05	vgrG	GXO20-06_001410	1456915	1459737	type VI secretion system tip protein VgrG
H.01	-	GXO20-06_001411	1459792	1460652	DUF4123 domain-containing protein
H.01	-	GXO20-06_001412	1460721	1461299	DUF3304 domain-containing protein
H.01	-	GXO20-06_001413	1461289	1462701	DUF2235 domain-containing protein
F.02.05		GXO20-06_001414	1462711	1465134	type VI secretion system tip protein VgrG
G.03		GXO20-06_001415	1465242	1466210	IS5-like element ISXo1 family transposase
H.01	-	GXO20-06_001416	1466321	1467238	DUF4123 domain-containing protein
H.01	-	GXO20-06_001417	1467454	1467837	DUF3304 domain-containing protein
H.01		GXO20-06_001418	1468232	1468780	DUF3304 domain-containing protein
H.01		GXO20-06_001419	1469175	1469732	DUF3304 domain-containing protein
H.01	-	GXO20-06_001420	1469782	1471890	DUF2235 domain-containing protein
F.02.05		GXO20-06_001421	1471912	1473813	type VI secretion system Vgr family protein
H.01		GXO20-06_001422	1473868	1474728	DUF4123 domain-containing protein
H.01		GXO20-06_001423	1474797	1475345	DUF3304 domain-containing protein
G.03		GXO20-06_001424	1475356	1476324	IS5-like element ISXo1 family transposase
H.01	-	GXO20-06_001425	1476999	1477232	DUF3304 domain-containing protein
H.02	-	GXO20-06_001426	1477229	1477381	hypothetical protein
H.01	-	GXO20-06_001427	1477453	1478019	DUF3304 domain-containing protein
H.02		GXO20-06_001428	1478016	1478168	hypothetical protein
H.01	-	GXO20-06_001429	1478222	1478809	DUF3304 domain-containing protein
H.02	-	GXO20-06_001430	1478806	1478958	hypothetical protein
H.01	-	GXO20-06_001431	1479027	1479596	DUF3304 domain-containing protein
H.01	-	GXO20-06_001432	1479593	1482001	DUF2235 domain-containing protein
H.02	-	GXO20-06_001433	1482346	1482807	hypothetical protein
C.01.02	-	GXO20-06_001434	1483054	1483944	pirin family protein
H.02	-	GXO20-06_001435	1484122	1484640	hypothetical protein
C.01.04	-	GXO20-06_001436	1484712	1485425	deoxyribonuclease V
B.03.04	gpmA	GXO20-06_001437	1485529	1486278	2,3-diphosphoglycerate-dependent phosphoglycerate mutase
H.02		GXO20-06_001439	1486639	1486890	hypothetical protein
H.01		GXO20-06_001440	1487223	1489280	M13 family peptidase
H.03		GXO20-06_001441	1489499	1491059	phospholipase D family protein;pseudo=true
F.09.01	cheB	GXO20-06_001442	1491228	1492367	chemotaxis response regulator protein-glutamate methylesterase
F.09.01	cheR	GXO20-06_001443	1492364	1493170	protein-glutamate O-methyltransferase CheR
F.07.02	-	GXO20-06_001444	1493175	1494458	EAL domain-containing response regulator
F.09.01	cheW	GXO20-06_001445	1494485	1495000	chemotaxis protein CheW
F.09.01	mcp	GXO20-06_001446	1495011	1497167	methyl-accepting chemotaxis protein
F.09.01	cheA	GXO20-06_001447	1497235	1499232	chemotaxis protein CheA
B.04.04		GXO20-06_001448	1499251	1499580	STAS domain-containing protein
H.02		GXO20-06_001449	1499620	1499838	hypothetical protein
C.01.04	mfd	GXO20-06_001450	1500070	1503534	transcription-repair coupling factor
H.01	yfiQ	GXO20-06_001451	1503937	1504479	GNAT family N-acetyltransferase
C.03.02	rlmJ	GXO20-06_001452	1504891	1505799	23S rRNA (adenine(2030)-N(6))-methyltransferase RlmJ
G.03		GXO20-06_001453	1506145	1506943	IS5 family transposase
B.04.01	creC	GXO20-06_001454	1507087	1507806	two-component sensor histidine kinase
G.03		GXO20-06_001455	1507962	1508997	IS630 family transposase
C.03.06	-	GXO20-06_001456	1509017	1509829	C1 family peptidase
D.01.01	-	GXO20-06_001457	1510565	1510948	inner membrane CreD family protein
H.03		GXO20-06_001458	1511073	1511147	GNAT family N-acetyltransferase;pseudo=true
G.03		GXO20-06_001459	1511116	1512285	IS5 family transposase
G.03		GXO20-06_001460	1512280	1513338	IS630 family transposase
C.03.06		GXO20-06_001461	1513399	1514211	C1 family peptidase
D.01.01		GXO20-06_001462	1514727	1515110	inner membrane CreD family protein
G.03		GXO20-06_001463	1515242	1516405	IS5 family transposase
C.03.06		GXO20-06_001464	1516436	1517248	C1 family peptidase
H.01	-	GXO20-06_001465	1517479	1518066	GNAT family acetyltransferase
H.03		GXO20-06_001466	1518184	1518360	nitrilase;pseudo=true
G.03		GXO20-06_001467	1518365	1519321	IS30-like element IS1112a family transposase
B.01.02	-	GXO20-06_001468	1519395	1520126	nitrilase
H.03	-	GXO20-06_001469	1520148	1521259	DUF3616 domain-containing protein;pseudo=true
C.03.03	gltX	GXO20-06_001470	1521328	1522731	glutamate--tRNA ligase
F.07.02	zur	GXO20-06_001471	1522745	1523251	transcriptional repressor
F.05.04		GXO20-06_001473	1523657	1524115	cupin domain-containing protein
H.03		GXO20-06_001474	1524251	1524670	AraC family transcriptional regulator;pseudo=true
H.02	-	GXO20-06_001475	1524893	1525096	hypothetical protein
H.03		GXO20-06_001476	1525112	1525276	IS30 family transposase;pseudo=true
H.03	-	GXO20-06_001477	1525282	1526229	IS5 family transposase;pseudo=true
H.03		GXO20-06_001478	1526351	1526545	IS5/IS1182 family transposase;pseudo=true
H.01	-	GXO20-06_001479	1526658	1527143	DUF456 domain-containing protein
F.08.04	cspA	GXO20-06_001480	1527371	1527586	cold-shock protein
D.01.02	slyB	GXO20-06_001481	1527837	1528316	glycine zipper 2TM domain-containing protein
B.03.03		GXO20-06_001482	1528448	1528876	cytochrome c
A.03.04		GXO20-06_001483	1528949	1529779	tRNA threonylcarbamoyladenosine dehydratase
H.01	tatD	GXO20-06_001484	1529841	1530608	TatD family hydrolase
H.02		GXO20-06_001485	1530608	1530823	hypothetical protein
D.01.01		GXO20-06_001486	1530969	1531760	glycine zipper 2TM domain-containing protein
B.01.02		GXO20-06_001487	1531906	1533081	acyl-CoA dehydrogenase family protein
H.03		GXO20-06_001488	1533163	1535189	DUF3857 domain-containing protein;pseudo=true
F.05.02	gst	GXO20-06_001489	1535315	1535953	glutathione S-transferase family protein
A.01.02	asnB	GXO20-06_001490	1536129	1538069	asparagine synthase (glutamine-hydrolyzing)
E.01.01	chrR	GXO20-06_001491	1538286	1538840	NAD(P)H-dependent oxidoreductase
C.01.01	dnaB	GXO20-06_001492	1539062	1540492	replicative DNA helicase
C.01.04	phrB	GXO20-06_001493	1540595	1542013	DNA photolyase family protein
D.02.02	-	GXO20-06_001495	1542430	1543155	OmpA family protein
H.01	-	GXO20-06_001496	1543254	1543664	SDR family oxidoreductase
G.03		GXO20-06_001497	1543716	1544687	IS30 family transposase
E.01.08	-	GXO20-06_001498	1544914	1547295	TonB-dependent receptor
H.03	-	GXO20-06_001499	1547686	1549723	TonB-dependent receptor;pseudo=true
D.01.01	-	GXO20-06_001500	1549924	1550334	MerC domain-containing protein
C.03.02	-	GXO20-06_001501	1550634	1550816	30S ribosomal protein THX
B.03.03	-	GXO20-06_001502	1550949	1551989	zinc-dependent alcohol dehydrogenase family protein
E.01.09	-	GXO20-06_001503	1552062	1553507	chloride channel protein
A.02.04	-	GXO20-06_001504	1553634	1554932	ectonucleotide pyrophosphatase/phosphodiesterase
C.01.04	ogt	GXO20-06_001505	1555189	1555734	methylated-DNA--[protein]-cysteine S-methyltransferase
C.01.04	ada	GXO20-06_001506	1555731	1557194	helix-turn-helix domain-containing protein
H.03	-	GXO20-06_001507	1557341	1558578	hypothetical protein;pseudo=true
H.02	-	GXO20-06_001508	1558655	1558909	hypothetical protein
H.01	-	GXO20-06_001509	1559312	1559845	DUF4019 domain-containing protein
D.01.01	-	GXO20-06_001510	1559871	1560272	MAPEG family protein
H.03	-	GXO20-06_001511	1560241	1560469	hypothetical protein;pseudo=true
C.03.01	ybcJ	GXO20-06_001512	1560621	1560863	RNA-binding S4 domain-containing protein
H.03	-	GXO20-06_001513	1560900	1561552	hypothetical protein;pseudo=true
H.03	-	GXO20-06_001514	1561582	1561994	sigma-70 family RNA polymerase sigma factor;pseudo=true
C.02.01	deaD	GXO20-06_001515	1562228	1564132	DEAD/DEAH box helicase
B.04.01	-	GXO20-06_001516	1564396	1566792	EAL domain-containing protein
C.02.01	rsuA	GXO20-06_001517	1566942	1567664	pseudouridine synthase
D.01.01	-	GXO20-06_001518	1567852	1568799	DMT family transporter
H.03	-	GXO20-06_001520	1569209	1570042	DUF72 domain-containing protein;pseudo=true
C.02.03	rraA	GXO20-06_001521	1570615	1571115	ribonuclease E activity regulator RraA
F.05.03	-	GXO20-06_001522	1571057	1572733	serine hydrolase
E.01.04	-	GXO20-06_001523	1572880	1574145	cation:proton antiporter
B.04.01	-	GXO20-06_001524	1574204	1575397	HAMP domain-containing protein
B.04.01	adeR	GXO20-06_001525	1575394	1576083	response regulator
D.01.02	-	GXO20-06_001526	1576189	1577658	efflux transporter outer membrane subunit
D.01.01	-	GXO20-06_001527	1577678	1578514	MipA/OmpV family protein
E.01.09	-	GXO20-06_001528	1578540	1579643	efflux RND transporter periplasmic adaptor subunit
F.05.03	-	GXO20-06_001529	1579640	1582696	efflux RND transporter permease subunit
G.02	-	GXO20-06_001530	1582762	1583352	plasmid pRiA4b ORF-3 family protein
E.01.06	vcaM	GXO20-06_001531	1583484	1585316	ABC transporter ATP-binding protein/permease
H.03		GXO20-06_001532	1585392	1586155	IS5 family transposase;pseudo=true
G.03		GXO20-06_001533	1586198	1587517	IS701 family transposase
G.03	-	GXO20-06_001534	1587655	1588690	IS5 family transposase
F.02.05	-	GXO20-06_001535	1588815	1593305	RHS repeat protein
H.02	-	GXO20-06_001536	1593302	1593793	hypothetical protein
G.03		GXO20-06_001537	1593845	1594813	IS5-like element ISXo1 family transposase
H.02		GXO20-06_001538	1594962	1595261	hypothetical protein
H.02		GXO20-06_001539	1595258	1595587	hypothetical protein
H.03	-	GXO20-06_001540	1595664	1597097	RHS repeat-associated core domain-containing protein;pseudo=true
H.02	-	GXO20-06_001541	1597103	1597471	hypothetical protein
G.03		GXO20-06_001542	1597618	1598586	IS5-like element ISXo1 family transposase
G.03		GXO20-06_001543	1598801	1599769	IS5-like element ISXo1 family transposase
H.03		GXO20-06_001544	1599865	1600032	IS701 family transposase;pseudo=true
H.03		GXO20-06_001545	1600150	1600371	IS4 family transposase;pseudo=true
G.03		GXO20-06_001546	1600461	1601417	IS30-like element IS1112a family transposase
H.02		GXO20-06_001547	1601401	1601703	hypothetical protein
G.03		GXO20-06_001548	1602264	1603583	IS701 family transposase
A.03.05	coaE	GXO20-06_001549	1603654	1604262	dephospho-CoA kinase
F.09.03	pilD	GXO20-06_001550	1604276	1605139	A24 family peptidase
F.02.02	pilC	GXO20-06_001551	1605146	1606405	type II secretion system F family protein
F.09.03	pilA	GXO20-06_001552	1606760	1607185	pilin
D.01.01	eptA	GXO20-06_001553	1607320	1608909	phosphoethanolamine transferase
H.01		GXO20-06_001554	1608890	1609549	hypothetical protein
D.01.01		GXO20-06_001555	1609519	1611045	hypothetical protein
F.09.03	pilB	GXO20-06_001556	1611080	1612813	type IV-A pilus assembly ATPase PilB
H.03		GXO20-06_001557	1612822	1613331	Fic family protein;pseudo=true
H.01		GXO20-06_001558	1613393	1613599	DUF2559 family protein
B.04.01	pilR	GXO20-06_001559	1613672	1615123	sigma-54 dependent transcriptional regulator
B.04.01	pilS	GXO20-06_001560	1615394	1617007	HAMP domain-containing histidine kinase
B.03.07	sucC	GXO20-06_001561	1617241	1618410	ADP-forming succinate--CoA ligase subunit beta
B.03.07	sucD	GXO20-06_001562	1618435	1619310	succinate--CoA ligase subunit alpha
H.02		GXO20-06_001563	1619630	1619926	hypothetical protein
A.03.07	-	GXO20-06_001564	1620358	1622013	NAD+ synthase
F.10.02	bamD	GXO20-06_001565	1622171	1623052	outer membrane protein assembly factor BamD
C.03.02	rluD	GXO20-06_001566	1623173	1624168	23S rRNA pseudouridine(1911/1915/1917) synthase RluD
D.02.01	yfiH	GXO20-06_001567	1624176	1624982	peptidoglycan editing factor PgeF
H.01	-	GXO20-06_001568	1624985	1625509	DUF4166 domain-containing protein
D.01.01	-	GXO20-06_001569	1625484	1625864	DUF393 domain-containing protein
F.08.03	otsA	GXO20-06_001570	1626114	1627481	alpha,alpha-trehalose-phosphate synthase (UDP-forming)
B.01.01	-	GXO20-06_001571	1627478	1629256	glycoside hydrolase family 15 protein
F.08.03	otsB	GXO20-06_001572	1629301	1630059	trehalose-phosphatase
F.01.03	xopY	GXO20-06_001573	1630285	1630833	type III secretion system effector protein
E.01.04	-	GXO20-06_001574	1631382	1633817	TonB-dependent receptor
C.04.03	-	GXO20-06_001575	1634053	1634526	DUF3574 domain-containing protein
B.03.04	yeaD	GXO20-06_001576	1634622	1635698	aldose 1-epimerase family protein
D.01.01	-	GXO20-06_001577	1636144	1637745	hypothetical protein
H.03		GXO20-06_001578	1637831	1638043	transposase;pseudo=true
C.01.04	-	GXO20-06_001579	1638050	1639381	endonuclease/exonuclease/phosphatase family protein
C.03.04	ate1	GXO20-06_001580	1639335	1640249	arginyltransferase
H.01	-	GXO20-06_001581	1640310	1640891	calcium-binding protein
G.03		GXO20-06_001582	1640934	1641732	IS5 family transposase
H.02	-	GXO20-06_001583	1641877	1642362	hypothetical protein
B.04.04	-	GXO20-06_001584	1642587	1643330	sigma-70 family RNA polymerase sigma factor
F.10.02	-	GXO20-06_001585	1643442	1643945	DUF2007 domain-containing protein
C.04.02	tesB	GXO20-06_001586	1644173	1645078	acyl-CoA thioesterase II
A.04.02	-	GXO20-06_001587	1645149	1645919	enoyl-CoA hydratase/isomerase family protein
F.05.04	-	GXO20-06_001588	1645943	1646407	copper chaperone PCu(A)C
C.04.02	ybgC	GXO20-06_001589	1646521	1646928	acyl-CoA thioesterase
C.01.04	uvrA	GXO20-06_001590	1646925	1649891	excinuclease ABC subunit UvrA
C.03.01	rplU	GXO20-06_001591	1650184	1650504	50S ribosomal protein L21
C.03.01	rpmA	GXO20-06_001592	1650517	1650777	50S ribosomal protein L27
H.01	obgE	GXO20-06_001593	1651010	1652062	GTPase ObgE
C.03.01	rpsT	GXO20-06_001594	1652154	1652423	30S ribosomal protein S20
F.10.02	mviN	GXO20-06_001595	1652540	1654144	murein biosynthesis integral membrane protein MurJ
A.03.09	ribF	GXO20-06_001596	1654343	1655359	bifunctional riboflavin kinase/FAD synthetase
C.03.03	ileS	GXO20-06_001597	1655366	1658197	isoleucine--tRNA ligase
D.01.02	lspA	GXO20-06_001598	1658512	1659012	signal peptidase II
B.01.03	ispH	GXO20-06_001599	1659101	1660051	4-hydroxy-3-methylbut-2-enyl diphosphate reductase
B.03.01	cyoA	GXO20-06_001601	1660565	1661500	ubiquinol oxidase subunit II
B.03.01	cyoB	GXO20-06_001602	1661500	1663500	cytochrome o ubiquinol oxidase subunit I
B.03.01	cyoC	GXO20-06_001603	1663497	1664129	cytochrome o ubiquinol oxidase subunit III
B.03.01	cyoD	GXO20-06_001604	1664129	1664464	cytochrome o ubiquinol oxidase subunit IV
H.01		GXO20-06_001605	1664631	1666511	tetratricopeptide repeat protein
F.02.05	vgrG	GXO20-06_001606	1666736	1668982	type VI secretion system tip protein VgrG
H.02		GXO20-06_001607	1669006	1670625	hypothetical protein
F.02.05		GXO20-06_001608	1670769	1675352	type IV secretion protein Rhs
H.01		GXO20-06_001609	1675342	1675941	SUKH-4 family immunity protein
H.03	-	GXO20-06_001610	1675975	1677615	RHS repeat protein;pseudo=true
G.03		GXO20-06_001611	1677677	1678779	IS3 family transposase
H.03		GXO20-06_001612	1678806	1680398	hypothetical protein;pseudo=true
H.03		GXO20-06_001613	1680395	1680598	hypothetical protein;pseudo=true
C.01.04	mutS	GXO20-06_001614	1680669	1683290	DNA mismatch repair protein MutS
H.03		GXO20-06_001615	1683993	1685093	IS3 family transposase;pseudo=true
H.03		GXO20-06_001616	1685163	1685812	transposase;pseudo=true
C.01.04	radA	GXO20-06_001617	1686193	1687584	DNA repair protein RadA
H.03		GXO20-06_001618	1687669	1688771	IS3 family transposase;pseudo=true
D.01.01		GXO20-06_001619	1688976	1690532	glycosyltransferase family 39 protein
H.03	plcC	GXO20-06_001620	1690796	1692945	phospholipase C, phosphocholine-specific;pseudo=true
E.01.01		GXO20-06_001621	1693116	1694354	MFS transporter
B.04.02		GXO20-06_001622	1694795	1695088	zinc ribbon domain-containing protein
H.01		GXO20-06_001623	1695586	1696362	DUF3011 domain-containing protein
C.03.03	aspS	GXO20-06_001624	1696520	1698286	aspartate--tRNA ligase
H.01		GXO20-06_001625	1698798	1699325	GNAT family N-acetyltransferase
H.01		GXO20-06_001626	1699425	1700102	alpha/beta hydrolase
B.04.02		GXO20-06_001627	1700192	1700920	YebC/PmpR family DNA-binding transcriptional regulator
C.01.03	ruvC	GXO20-06_001628	1701035	1701559	crossover junction endodeoxyribonuclease RuvC
C.01.03	ruvA	GXO20-06_001629	1701717	1702301	Holliday junction branch migration protein RuvA
E.01.04	kup	GXO20-06_001630	1702501	1704408	potassium transporter Kup
C.01.03	ruvB	GXO20-06_001631	1704537	1705574	Holliday junction branch migration DNA helicase RuvB
C.04.02	ybgC	GXO20-06_001632	1705627	1706085	tol-pal system-associated acyl-CoA thioesterase
F.10.02	tolQ	GXO20-06_001633	1706097	1706876	protein TolQ
F.10.02	tolR	GXO20-06_001634	1707033	1707482	protein TolR
E.01.09	tolA	GXO20-06_001635	1707472	1708512	cell envelope integrity protein TolA
F.10.02	tolB	GXO20-06_001636	1708772	1710091	Tol-Pal system beta propeller repeat protein TolB
D.01.01	pal	GXO20-06_001637	1710149	1710667	peptidoglycan-associated lipoprotein Pal
E.03.01	-	GXO20-06_001638	1710674	1711492	tol-pal system protein YbgF
C.03.05	queE	GXO20-06_001639	1711535	1712218	7-carboxy-7-deazaguanine synthase QueE
C.02.01	rluF	GXO20-06_001640	1713452	1714162	rRNA pseudouridine synthase
H.02		GXO20-06_001641	1714397	1714603	hypothetical protein
H.03	mcp	GXO20-06_001642	1714759	1715819	methyl-accepting chemotaxis protein;pseudo=true
E.01.01	lysE	GXO20-06_001643	1716397	1716975	LysE/ArgO family amino acid transporter
H.03		GXO20-06_001644	1717123	1718439	IS701 family transposase;pseudo=true
H.03	-	GXO20-06_001645	1718510	1719392	IS630 family transposase;pseudo=true
G.03		GXO20-06_001646	1719512	1720747	ISL3-like element ISXoo13 family transposase
H.03		GXO20-06_001647	1720798	1721561	IS5 family transposase;pseudo=true
G.03	-	GXO20-06_001648	1721628	1723004	IS5 family transposase
B.04.02	queC	GXO20-06_001650	1723383	1724057	7-cyano-7-deazaguanine synthase QueC
G.03		GXO20-06_001652	1724302	1725486	integrase
H.02		GXO20-06_001653	1725486	1725707	hypothetical protein
H.02		GXO20-06_001654	1725704	1725910	hypothetical protein
H.02		GXO20-06_001655	1725907	1726179	hypothetical protein
H.02		GXO20-06_001656	1726176	1726421	hypothetical protein
H.02		GXO20-06_001657	1726418	1726663	hypothetical protein
H.02		GXO20-06_001658	1726686	1726862	hypothetical protein
H.02		GXO20-06_001659	1726855	1727265	hypothetical protein
H.02		GXO20-06_001660	1727491	1727769	hypothetical protein
H.02		GXO20-06_001661	1727766	1727984	hypothetical protein
H.01		GXO20-06_001662	1728293	1730989	toprim domain-containing protein
H.02		GXO20-06_001663	1730999	1731211	hypothetical protein
H.02		GXO20-06_001664	1731208	1731486	hypothetical protein
H.01		GXO20-06_001665	1731497	1731817	ogr/Delta-like zinc finger family protein
H.01		GXO20-06_001666	1731820	1732077	DNA-binding protein
H.01		GXO20-06_001667	1732149	1732586	helix-turn-helix domain-containing protein
G.01		GXO20-06_001668	1733247	1734233	phage late control D family protein
G.01		GXO20-06_001669	1734230	1734631	phage tail protein
G.01		GXO20-06_001670	1734644	1737514	phage tail tape measure protein
G.01		GXO20-06_001671	1737547	1737660	GpE family phage tail protein
G.01		GXO20-06_001672	1737669	1737971	phage tail assembly protein
G.01		GXO20-06_001673	1738017	1738526	phage major tail tube protein
G.01		GXO20-06_001674	1738557	1739723	phage tail sheath subtilisin-like domain-containing protein
G.01		GXO20-06_001675	1739735	1740094	GPW/gp25 family protein
G.01		GXO20-06_001676	1740091	1740654	phage baseplate assembly protein V
G.01		GXO20-06_001677	1740715	1741293	phage tail protein
G.01		GXO20-06_001678	1741301	1742806	phage tail protein
G.01		GXO20-06_001679	1742816	1743361	phage tail protein I
G.01		GXO20-06_001680	1743354	1744244	baseplate J/gp47 family protein
H.03		GXO20-06_001681	1744478	1745241	IS5 family transposase;pseudo=true
G.03		GXO20-06_001682	1745360	1746328	IS5-like element ISXo1 family transposase
H.02		GXO20-06_001683	1746727	1747128	hypothetical protein
H.02		GXO20-06_001684	1747362	1747646	hypothetical protein
G.01		GXO20-06_001685	1747927	1748373	phage virion morphogenesis protein
G.01		GXO20-06_001686	1748361	1748780	phage tail protein
H.02		GXO20-06_001687	1748777	1749265	hypothetical protein
H.01		GXO20-06_001688	1749265	1749903	glycoside hydrolase family 19 protein
G.01		GXO20-06_001689	1749903	1750178	phage holin family protein
G.01		GXO20-06_001690	1750171	1750527	phage holin family protein
G.01		GXO20-06_001691	1750532	1750741	tail protein X
G.01		GXO20-06_001692	1750741	1751208	head completion/stabilization protein
G.01		GXO20-06_001693	1751308	1752027	terminase endonuclease subunit
G.01		GXO20-06_001694	1752031	1753047	phage major capsid protein, P2 family
G.01		GXO20-06_001695	1753094	1753936	GPO family capsid scaffolding protein
G.01		GXO20-06_001696	1754079	1755842	terminase ATPase subunit family protein
G.01		GXO20-06_001697	1755842	1756864	phage portal protein
H.01		GXO20-06_001698	1756890	1757135	Com family DNA-binding transcriptional regulator
G.03	-	GXO20-06_001699	1757053	1757754	site-specific DNA-methyltransferase
H.01		GXO20-06_001700	1757821	1758567	immunity 52 family protein
F.05.01		GXO20-06_001701	1758564	1759271	restriction endonuclease fold toxin 5 domain-containing protein
H.02		GXO20-06_001702	1759285	1759626	hypothetical protein
H.01		GXO20-06_001703	1759607	1760164	DUF4123 domain-containing protein
F.02.05		GXO20-06_001704	1760113	1760514	PAAR domain-containing protein
H.01		GXO20-06_001705	1761653	1762939	Y-family DNA polymerase
H.02		GXO20-06_001706	1763167	1763502	hypothetical protein
B.04.01		GXO20-06_001707	1764209	1764613	response regulator
H.02		GXO20-06_001708	1764692	1765189	hypothetical protein
C.01.03	recQ	GXO20-06_001709	1765328	1767124	DNA helicase RecQ
F.10.02	dpsA	GXO20-06_001710	1767681	1768226	DNA starvation/stationary phase protection protein
C.01.01	hrpA	GXO20-06_001711	1768328	1772449	ATP-dependent RNA helicase HrpA
E.01.08		GXO20-06_001712	1772670	1775306	TonB-dependent receptor
H.03	-	GXO20-06_001713	1775408	1776447	glucokinase;pseudo=true
H.01	-	GXO20-06_001714	1776748	1778262	PhoPQ-regulated protein
H.03		GXO20-06_001715	1778433	1779196	IS5 family transposase;pseudo=true
H.01	-	GXO20-06_001716	1779507	1780019	hypothetical protein
A.03.11	pqqE	GXO20-06_001717	1780082	1781200	pyrroloquinoline quinone biosynthesis protein PqqE
A.03.11	pqqD	GXO20-06_001718	1781197	1781475	pyrroloquinoline quinone biosynthesis peptide chaperone PqqD
A.03.11	pqqC	GXO20-06_001719	1781472	1782224	pyrroloquinoline-quinone synthase PqqC
A.03.11	pqqB	GXO20-06_001720	1782221	1783120	pyrroloquinoline quinone biosynthesis protein PqqB
A.03.11	pqqA	GXO20-06_001721	1783204	1783284	pyrroloquinoline quinone precursor peptide PqqA
F.07.02	relA	GXO20-06_001722	1783574	1785760	bifunctional (p)ppGpp synthetase/guanosine-3',5'-bis(diphosphate) 3'-pyrophosphohydrolase
H.01		GXO20-06_001723	1786050	1787492	hypothetical protein
H.01		GXO20-06_001724	1787825	1789927	glycosyltransferase
F.05.03	mrcB	GXO20-06_001725	1790169	1792613	penicillin-binding protein 1B
C.04.03		GXO20-06_001726	1792627	1793151	hypothetical protein
C.01.01	dinG	GXO20-06_001727	1793351	1795378	ATP-dependent DNA helicase
C.03.03	tsaB	GXO20-06_001728	1795392	1796111	tRNA (adenosine(37)-N6)-threonylcarbamoyltransferase complex dimerization subunit type 1 TsaB
B.04.04	draG	GXO20-06_001729	1796108	1797022	ADP-ribosylglycohydrolase family protein
E.01.09	tonB	GXO20-06_001730	1797317	1798192	TonB family protein
F.05.02	gshB	GXO20-06_001731	1798189	1799139	glutathione synthase
F.09.03	pilG	GXO20-06_001732	1799389	1799790	twitching motility response regulator PilG
F.09.03	pilH	GXO20-06_001733	1799808	1800170	response regulator
F.09.03	pilI	GXO20-06_001734	1800170	1800700	chemotaxis protein CheW
F.09.02	pilJ	GXO20-06_001735	1800740	1802776	methyl-accepting chemotaxis protein
F.09.03	pilL	GXO20-06_001736	1802890	1809816	Hpt domain-containing protein
F.09.01	chpB	GXO20-06_001737	1809824	1811026	chemotaxis protein
F.09.01	chpC	GXO20-06_001738	1811060	1811536	chemotaxis protein CheW
C.03.02	rimJ	GXO20-06_001739	1811787	1812410	GNAT family N-acetyltransferase
G.03	-	GXO20-06_001740	1812422	1813504	IS630 family transposase
H.03	yfbK	GXO20-06_001741	1814733	1816240	VWA domain-containing protein;pseudo=true
H.03		GXO20-06_001742	1816747	1817708	IS1595-like element ISXo2 family transposase;pseudo=true
H.01	aga	GXO20-06_001743	1818126	1819190	isoaspartyl peptidase/L-asparaginase
F.05.04	cutC	GXO20-06_001744	1819187	1819918	copper homeostasis protein CutC
F.01.03	xopL	GXO20-06_001745	1819943	1821631	type III effector protein XopL
F.03.02		GXO20-06_001746	1822043	1823146	exo-alpha-sialidase
H.03		GXO20-06_001747	1823526	1823633	RebB family R body protein;pseudo=true
G.03		GXO20-06_001748	1823646	1824881	ISL3-like element ISXoo13 family transposase
H.03		GXO20-06_001749	1824945	1825166	RebB family R body protein;pseudo=true
H.02		GXO20-06_001750	1825224	1825424	hypothetical protein
F.01.03	xopK	GXO20-06_001751	1826042	1828573	type III secretion system effector protein XopK
B.01.01	bgaB	GXO20-06_001752	1828623	1830464	beta-galactosidase
H.01		GXO20-06_001754	1830744	1833086	GH92 family glycosyl hydrolase
F.02.06		GXO20-06_001755	1833222	1834685	glycoside hydrolase family 125 protein
H.02		GXO20-06_001756	1834922	1835224	hypothetical protein
H.03		GXO20-06_001757	1835396	1835672	hypothetical protein;pseudo=true
F.05.01		GXO20-06_001758	1835669	1836040	M23 family metallopeptidase
H.02		GXO20-06_001759	1836042	1836269	hypothetical protein
H.02		GXO20-06_001760	1836323	1836724	hypothetical protein
H.02		GXO20-06_001761	1836802	1837080	hypothetical protein
F.05.01	raxA	GXO20-06_001762	1837077	1838321	HlyD family efflux transporter periplasmic adaptor subunit
H.02		GXO20-06_001763	1838767	1838937	hypothetical protein
H.02		GXO20-06_001764	1839016	1840134	hypothetical protein
H.02		GXO20-06_001765	1840131	1840802	hypothetical protein
H.02		GXO20-06_001766	1841038	1841220	hypothetical protein
H.03		GXO20-06_001767	1841291	1841593	rhomboid family intramembrane serine protease;pseudo=true
H.03		GXO20-06_001768	1841597	1842833	ISL3 family transposase;pseudo=true
F.02.01	cvaB	GXO20-06_001769	1842942	1845056	peptidase domain-containing ABC transporter
F.03.01	bglX	GXO20-06_001770	1845202	1847871	glycoside hydrolase family 3 C-terminal domain-containing protein
B.01.01	-	GXO20-06_001771	1848076	1850757	glycoside hydrolase family 2 protein
D.01.02	-	GXO20-06_001772	1850779	1853229	family 20 glycosylhydrolase
B.01.01	-	GXO20-06_001774	1853627	1854694	glycosyl hydrolase
B.01.01	-	GXO20-06_001775	1854698	1856383	alpha-L-fucosidase
E.01.08	-	GXO20-06_001776	1856591	1859284	TonB-dependent receptor
B.03.04	glk	GXO20-06_001777	1860006	1861004	glucokinase
C.03.02	rsmE	GXO20-06_001778	1861306	1862040	16S rRNA (uracil(1498)-N(3))-methyltransferase
A.03.01	bioA	GXO20-06_001779	1862031	1863449	adenosylmethionine--8-amino-7-oxononanoate transaminase
C.01.04	nudE	GXO20-06_001780	1863491	1864039	ADP compounds hydrolase NudE
B.02.12	cysQ	GXO20-06_001781	1864036	1864836	3'(2'),5'-bisphosphate nucleotidase CysQ
H.01	mazG	GXO20-06_001782	1865079	1866098	nucleoside triphosphate pyrophosphohydrolase
H.03		GXO20-06_001783	1866095	1866432	YnfA family protein;pseudo=true
D.01.01		GXO20-06_001785	1866730	1867695	SPFH/Band 7/PHB domain protein
D.01.02	ybbJ	GXO20-06_001786	1867699	1868133	NfeD family protein
B.02.10	gcvT	GXO20-06_001787	1868306	1869415	glycine cleavage system aminomethyltransferase GcvT
B.02.10	gcvH	GXO20-06_001788	1869552	1869947	glycine cleavage system protein GcvH
H.02		GXO20-06_001789	1870329	1870604	hypothetical protein
H.02		GXO20-06_001790	1870962	1871429	hypothetical protein
F.05.03	ampC	GXO20-06_001791	1872316	1873659	beta-lactamase family protein
H.02		GXO20-06_001792	1873772	1873945	hypothetical protein
H.03		GXO20-06_001793	1874024	1875568	MFS transporter;pseudo=true
H.01		GXO20-06_001794	1875670	1876023	DUF1304 domain-containing protein
B.01.03	fadE	GXO20-06_001795	1876418	1878892	acyl-CoA dehydrogenase
B.01.02		GXO20-06_001796	1878889	1879782	alpha/beta hydrolase
B.04.02		GXO20-06_001797	1879919	1880527	TetR/AcrR family transcriptional regulator
E.01.08		GXO20-06_001798	1880636	1883545	TonB-dependent receptor
H.02		GXO20-06_001799	1883793	1884629	hypothetical protein
F.08.02	hslO	GXO20-06_001800	1884783	1885673	Hsp33 family molecular chaperone HslO
D.02.01	mtgA	GXO20-06_001801	1885748	1886485	monofunctional biosynthetic peptidoglycan transglycosylase
D.02.01		GXO20-06_001802	1886488	1887534	glycosyltransferase family 2 protein
H.03		GXO20-06_001803	1887494	1887922	CBS domain-containing protein;pseudo=true
H.03		GXO20-06_001804	1888054	1888401	transposase;pseudo=true
H.03	yhjG	GXO20-06_001805	1888395	1889347	AsmA family protein;pseudo=true
F.05.01	hlyI	GXO20-06_001806	1889406	1890050	hemolysin III family protein
C.03.04	prfC	GXO20-06_001807	1890126	1891730	peptide chain release factor 3
H.01		GXO20-06_001808	1891863	1892762	M23 family metallopeptidase
A.01.02	metX	GXO20-06_001809	1893081	1894112	homoserine O-succinyltransferase
A.01.02	metB	GXO20-06_001810	1894109	1895326	O-succinylhomoserine (thiol)-lyase
H.03		GXO20-06_001811	1895323	1896418	homoserine dehydrogenase;pseudo=true
B.01.02	sdaA	GXO20-06_001812	1897094	1898476	L-serine ammonia-lyase
H.01		GXO20-06_001813	1898564	1898797	glutaredoxin family protein
F.08.04		GXO20-06_001814	1898883	1899272	excalibur calcium-binding domain-containing protein
H.01		GXO20-06_001815	1899597	1900166	YceI family protein
B.03.03	cybB	GXO20-06_001816	1900176	1900739	cytochrome b
H.01		GXO20-06_001817	1900736	1901398	YceI family protein
B.04.01		GXO20-06_001818	1901495	1905070	response regulator
B.04.01		GXO20-06_001819	1905366	1908923	response regulator
B.04.01		GXO20-06_001820	1909070	1912570	response regulator
E.01.07		GXO20-06_001821	1912595	1912768	MFS transporter
H.03	-	GXO20-06_001822	1912886	1913489	integrase core domain-containing protein;pseudo=true
H.03		GXO20-06_001823	1913537	1913946	transposase;pseudo=true
B.01.01		GXO20-06_001824	1914101	1916032	alpha-L-fucosidase
G.03		GXO20-06_001825	1916199	1916552	hypothetical protein
H.03		GXO20-06_001826	1916791	1917476	DUF4982 domain-containing protein;pseudo=true
B.01.01	lacZ	GXO20-06_001827	1917573	1918379	beta-galactosidase
H.03		GXO20-06_001828	1918614	1920075	TonB-dependent receptor;pseudo=true
B.04.02		GXO20-06_001829	1920412	1921797	DUF2083 domain-containing protein
B.01.02	mmsA	GXO20-06_001830	1921936	1923441	CoA-acylating methylmalonate-semialdehyde dehydrogenase
B.01.03		GXO20-06_001831	1923452	1924633	acyl-CoA dehydrogenase family protein
A.04.02		GXO20-06_001832	1924630	1925427	enoyl-CoA hydratase
A.04.02		GXO20-06_001833	1925427	1926599	enoyl-CoA hydratase/isomerase family protein
B.01.02	mmsB	GXO20-06_001834	1926759	1927661	3-hydroxyisobutyrate dehydrogenase
F.05.04	czcD	GXO20-06_001835	1927900	1928865	cation diffusion facilitator family transporter
B.01.03	fadJ	GXO20-06_001836	1929082	1931163	enoyl-CoA hydratase/isomerase family protein
B.04.04	rpoE	GXO20-06_001837	1931400	1932020	RNA polymerase sigma factor RpoE
B.04.02		GXO20-06_001838	1932017	1932916	sigma-E factor negative regulatory protein
C.03.06	degP	GXO20-06_001839	1933026	1934612	DegQ family serine endoprotease
F.02.06	lepA	GXO20-06_001840	1934793	1936583	translation elongation factor 4
F.02.06	lepB	GXO20-06_001841	1936690	1937490	signal peptidase I
H.01		GXO20-06_001842	1937521	1937898	DUF4845 domain-containing protein
C.02.03	rnc	GXO20-06_001843	1937888	1938568	ribonuclease III
E.03.01	era	GXO20-06_001844	1938565	1939464	GTPase Era
C.01.04	recO	GXO20-06_001845	1939688	1940410	DNA repair protein RecO
B.04.01		GXO20-06_001846	1940559	1941281	response regulator
C.03.02	rumA	GXO20-06_001847	1941440	1942774	23S rRNA (uracil(1939)-C(5))-methyltransferase RlmD
H.01		GXO20-06_001848	1942949	1943446	CYTH domain-containing protein
G.03		GXO20-06_001849	1943542	1944777	ISL3-like element ISXoo13 family transposase
G.03		GXO20-06_001850	1945006	1946382	IS5 family transposase
B.02.10		GXO20-06_001851	1946502	1947185	DsbA family oxidoreductase
H.01		GXO20-06_001852	1947202	1948236	FAD-dependent oxidoreductase
C.01.04		GXO20-06_001853	1948417	1949994	cryptochrome/photolyase family protein
B.02.01	nagZ	GXO20-06_001854	1950112	1951116	beta-N-acetylhexosaminidase
A.02.04	hprT	GXO20-06_001855	1951116	1951670	hypoxanthine-guanine phosphoribosyltransferase
A.02.04	mtiP	GXO20-06_001856	1951756	1952508	S-methyl-5'-thioinosine phosphorylase
F.08.04	cspA	GXO20-06_001857	1952595	1952801	cold-shock protein
H.03		GXO20-06_001858	1952896	1954137	FAD-dependent monooxygenase;pseudo=true
H.01		GXO20-06_001860	1954312	1954956	ligase-associated DNA damage response endonuclease PdeM
C.01.01	lhr	GXO20-06_001861	1954946	1957447	ligase-associated DNA damage response DEXH box helicase
C.01.01		GXO20-06_001862	1957444	1959048	ATP-dependent DNA ligase
H.02		GXO20-06_001863	1959045	1959278	hypothetical protein
C.02.01		GXO20-06_001864	1959275	1960297	ligase-associated DNA damage response exonuclease
H.01	-	GXO20-06_001865	1960634	1960999	hypothetical protein
E.03.02	-	GXO20-06_001866	1960996	1961586	polymer-forming cytoskeletal protein
B.04.01	-	GXO20-06_001867	1961684	1963393	GGDEF domain-containing protein
H.02	-	GXO20-06_001868	1963502	1963828	hypothetical protein
D.01.02	-	GXO20-06_001869	1964058	1964402	hypothetical protein
A.04.02	atoB	GXO20-06_001870	1964525	1965700	acetyl-CoA C-acyltransferase
F.02.04	-	GXO20-06_001871	1965856	1968684	S8 family serine peptidase
B.01.02	-	GXO20-06_001872	1968745	1969845	Glu/Leu/Phe/Val dehydrogenase
H.01	-	GXO20-06_001874	1970314	1970841	DUF45 domain-containing protein
D.01.01	-	GXO20-06_001875	1971243	1971416	DUF1328 domain-containing protein
H.01	-	GXO20-06_001876	1971577	1971831	DUF2789 domain-containing protein
C.01.02	-	GXO20-06_001877	1972006	1972272	DksA/TraR family C4-type zinc finger protein
E.01.09	-	GXO20-06_001878	1972463	1973029	mechanosensitive ion channel family protein
H.03		GXO20-06_001879	1973214	1974428	IS4 family transposase;pseudo=true
G.03		GXO20-06_001880	1974517	1975836	IS701 family transposase
H.02	-	GXO20-06_001882	1976229	1976414	hypothetical protein
F.08.02	yegD	GXO20-06_001883	1976604	1977980	Hsp70 family protein
C.03.04	slyD	GXO20-06_001884	1978120	1978593	peptidylprolyl isomerase
H.03		GXO20-06_001885	1978769	1980017	ISL3 family transposase;pseudo=true
E.01.04		GXO20-06_001886	1980265	1981314	cation diffusion facilitator family transporter
E.01.02	phnA	GXO20-06_001887	1981429	1981764	alkylphosphonate utilization protein
H.02		GXO20-06_001888	1982053	1982343	hypothetical protein
B.03.03	nemA	GXO20-06_001889	1983234	1984352	alkene reductase
E.01.07	ydhP	GXO20-06_001890	1984573	1985784	MFS transporter
H.03		GXO20-06_001891	1986251	1987465	IS4 family transposase;pseudo=true
H.01		GXO20-06_001892	1987707	1988162	PA2169 family four-helix-bundle protein
C.03.02	ligT	GXO20-06_001893	1988436	1989038	RNA 2',3'-cyclic phosphodiesterase
H.02		GXO20-06_001894	1989074	1989682	hypothetical protein
H.01		GXO20-06_001895	1989742	1989936	oxidoreductase-like domain-containing protein
F.10.02		GXO20-06_001896	1990006	1991376	virulence factor family protein
H.03		GXO20-06_001898	1991661	1992423	IS5 family transposase;pseudo=true
F.05.03	fmtC	GXO20-06_001899	1992815	1995379	bifunctional lysylphosphatidylglycerol flippase/synthetase MprF
H.03		GXO20-06_001900	1995448	1996349	DUF998 domain-containing protein;pseudo=true
H.01		GXO20-06_001901	1996360	1996707	RidA family protein
D.01.01	cfa	GXO20-06_001902	1996869	1997939	cyclopropane-fatty-acyl-phospholipid synthase family protein
D.01.01		GXO20-06_001903	1997957	1998739	DUF1295 domain-containing protein
D.01.01		GXO20-06_001904	1998736	1999281	DUF2878 domain-containing protein
C.04.02	cfa	GXO20-06_001905	1999278	2000573	cyclopropane-fatty-acyl-phospholipid synthase family protein
E.03.01		GXO20-06_001906	2000570	2001454	DUF1365 domain-containing protein
B.03.03		GXO20-06_001907	2001454	2002704	FAD-dependent oxidoreductase
C.04.02		GXO20-06_001908	2002701	2003699	acyl-CoA desaturase
B.04.04		GXO20-06_001909	2003927	2004760	anti-sigma factor
B.04.04	rpoE	GXO20-06_001910	2004757	2005320	sigma-70 family RNA polymerase sigma factor
H.01		GXO20-06_001911	2005379	2005747	DUF4345 domain-containing protein
H.02		GXO20-06_001912	2005833	2006615	hypothetical protein
B.03.03	rnfB	GXO20-06_001913	2007234	2007662	Rnf electron transport complex subunit RnfB
B.03.03		GXO20-06_001914	2007664	2008260	HAD-IB family hydrolase
C.03.03	metG	GXO20-06_001915	2008468	2010552	methionine--tRNA ligase
H.01		GXO20-06_001916	2010777	2011226	DUF2147 domain-containing protein
H.03	yaeR	GXO20-06_001917	2011480	2011868	VOC family protein;pseudo=true
G.03		GXO20-06_001918	2011990	2013048	IS630 family transposase
E.01.01	mmuP	GXO20-06_001919	2013319	2014716	S-methylmethionine permease
A.01.02	mmuM	GXO20-06_001920	2014713	2015690	homocysteine S-methyltransferase
H.01		GXO20-06_001921	2015872	2017809	DUF885 family protein
D.01.01	-	GXO20-06_001923	2018230	2019006	queuosine precursor transporter
H.01	-	GXO20-06_001924	2019011	2019685	DUF502 domain-containing protein
H.03	-	GXO20-06_001925	2019919	2021158	hypothetical protein;pseudo=true
G.03		GXO20-06_001926	2021316	2022692	IS5 family transposase
F.05.01	symE	GXO20-06_001927	2022732	2023127	type I toxin-antitoxin system SymE family toxin
H.03		GXO20-06_001928	2023170	2024210	IS5-like element ISXoo5 family transposase;pseudo=true
H.03		GXO20-06_001929	2024299	2025265	IS1595-like element ISXo5 family transposase;pseudo=true
H.03		GXO20-06_001930	2025272	2025712	transposase;pseudo=true
H.03	-	GXO20-06_001931	2025824	2026375	hypothetical protein;pseudo=true
B.01.02	-	GXO20-06_001933	2026767	2028110	polyhydroxyalkanoate depolymerase
H.01	-	GXO20-06_001934	2028251	2028853	class I SAM-dependent methyltransferase
H.01		GXO20-06_001935	2028927	2029373	CopD family protein
H.02		GXO20-06_001936	2029451	2029717	hypothetical protein
H.01		GXO20-06_001937	2030539	2031828	DUF3526 domain-containing protein
H.01		GXO20-06_001938	2031819	2033231	DUF3526 domain-containing protein
E.01.09		GXO20-06_001939	2033228	2033965	ABC transporter ATP-binding protein
E.01.08		GXO20-06_001940	2033965	2036145	TonB-dependent receptor
H.03	-	GXO20-06_001941	2036424	2036874	transposase;pseudo=true
A.04.02	accA	GXO20-06_001942	2036985	2037944	acetyl-CoA carboxylase carboxyltransferase subunit alpha
C.01.01	dnaE	GXO20-06_001943	2038120	2041710	DNA polymerase III subunit alpha
C.02.03	rnhB	GXO20-06_001944	2042168	2042908	ribonuclease HII
F.04.02	lpxB	GXO20-06_001945	2042905	2044161	lipid-A-disaccharide synthase
D.02.02	lpxA	GXO20-06_001946	2044200	2044991	acyl-ACP--UDP-N-acetylglucosamine O-acyltransferase
A.04.02	fabZ	GXO20-06_001947	2045015	2045476	3-hydroxyacyl-ACP dehydratase FabZ
D.02.02	lpxD	GXO20-06_001948	2045473	2046486	UDP-3-O-(3-hydroxymyristoyl)glucosamine N-acyltransferase
F.04.02	bamA	GXO20-06_001949	2046886	2049252	outer membrane protein assembly factor BamA
D.01.02	rseP	GXO20-06_001950	2049336	2050682	RIP metalloprotease RseP
A.03.08	dxr	GXO20-06_001951	2050709	2051899	1-deoxy-D-xylulose-5-phosphate reductoisomerase
A.04.02	cdsA	GXO20-06_001952	2051902	2052729	phosphatidate cytidylyltransferase
D.02.01	uppS	GXO20-06_001953	2052726	2053487	di-trans,poly-cis-decaprenylcistransferase
C.03.04	frr	GXO20-06_001954	2053505	2054062	ribosome recycling factor
B.02.08	pyrH	GXO20-06_001955	2054243	2054965	UMP kinase
B.04.02		GXO20-06_001956	2055022	2055399	HDOD domain-containing protein
C.03.04	tsf	GXO20-06_001957	2055527	2056405	translation elongation factor Ts
C.03.01	rpsB	GXO20-06_001958	2056575	2057378	30S ribosomal protein S2
D.01.02	fimC	GXO20-06_001959	2057754	2058479	fimbria/pilus periplasmic chaperone
H.02		GXO20-06_001960	2058482	2058814	hypothetical protein
H.01		GXO20-06_001961	2058861	2059895	spore coat U domain-containing protein
F.06.01	fimD	GXO20-06_001962	2059892	2062243	fimbria/pilus outer membrane usher protein
D.01.02	fimC	GXO20-06_001963	2062260	2063030	molecular chaperone
F.06.01		GXO20-06_001964	2063039	2063590	spore coat U domain-containing protein
C.03.04	map	GXO20-06_001965	2063883	2064659	type I methionyl aminopeptidase
C.03.04	glnD	GXO20-06_001966	2064656	2067265	[protein-PII] uridylyltransferase
A.01.02	dapD	GXO20-06_001967	2067282	2068478	2,3,4,5-tetrahydropyridine-2,6-dicarboxylate N-succinyltransferase
H.03		GXO20-06_001968	2068475	2068944	hypothetical protein;pseudo=true
F.05.04		GXO20-06_001969	2068941	2069297	Spx/MgsR family RNA polymerase-binding regulatory protein
A.01.05	-	GXO20-06_001970	2069294	2069794	GNAT family N-acetyltransferase
A.01.02	dapE	GXO20-06_001971	2069799	2070929	succinyl-diaminopimelate desuccinylase
A.01.02	asnB	GXO20-06_001972	2071224	2072918	asparagine synthase B
H.01	-	GXO20-06_001973	2072987	2074039	right-handed parallel beta-helix repeat-containing protein
E.01.09	-	GXO20-06_001974	2074470	2076596	TonB-dependent siderophore receptor
F.05.03	-	GXO20-06_001975	2077159	2079576	penicillin acylase family protein
E.01.04	bfr	GXO20-06_001976	2079723	2080208	bacterioferritin
C.01.01	parC	GXO20-06_001977	2080664	2082907	DNA topoisomerase IV subunit A
H.03	-	GXO20-06_001978	2082968	2083815	helix-turn-helix transcriptional regulator;pseudo=true
B.04.02	-	GXO20-06_001979	2083937	2084377	MarR family transcriptional regulator
F.05.03	-	GXO20-06_001980	2084419	2085891	AdeC/AdeK/OprM family multidrug efflux complex outer membrane factor
F.05.03	emrA	GXO20-06_001981	2085902	2087095	efflux RND transporter periplasmic adaptor subunit
F.05.03	emrB	GXO20-06_001982	2087102	2088682	DHA2 family efflux MFS transporter permease subunit
H.01		GXO20-06_001983	2088733	2089467	beta-lactamase family protein
H.03		GXO20-06_001984	2089464	2090228	IS5 family transposase;pseudo=true
H.02	-	GXO20-06_001985	2090423	2090671	hypothetical protein
H.03		GXO20-06_001986	2091027	2092034	IS3 family transposase;pseudo=true
H.03		GXO20-06_001987	2092117	2093082	IS1595 family transposase;pseudo=true
H.03		GXO20-06_001988	2093161	2094126	IS30 family transposase;pseudo=true
H.02		GXO20-06_001989	2094183	2094446	hypothetical protein
H.01		GXO20-06_001990	2094689	2095681	glycosyl transferase
B.02.10	dxs	GXO20-06_001991	2095718	2097634	1-deoxy-D-xylulose-5-phosphate synthase
H.01	-	GXO20-06_001992	2098032	2098721	HNH endonuclease
B.01.03	-	GXO20-06_001993	2098987	2100780	acyl-CoA dehydrogenase C-terminal domain-containing protein
H.01	-	GXO20-06_001994	2100818	2101294	LEA type 2 family protein
H.03	-	GXO20-06_001995	2101339	2101863	S8 family serine peptidase;pseudo=true
C.03.04	smpB	GXO20-06_001996	2102007	2102510	SsrA-binding protein SmpB
F.05.01	-	GXO20-06_001997	2102571	2103002	type II toxin-antitoxin system RatA family toxin
H.01	-	GXO20-06_001998	2103016	2103291	RnfH family protein
D.01.02	bamE	GXO20-06_001999	2103638	2104033	outer membrane protein assembly factor BamE
F.07.02	fur	GXO20-06_002000	2104138	2104548	ferric iron uptake transcriptional regulator
C.01.03	recN	GXO20-06_002001	2104991	2106655	DNA repair protein RecN
F.07.02	hrcA	GXO20-06_002002	2106793	2107824	heat-inducible transcriptional repressor HrcA
C.03.05	grpE	GXO20-06_002003	2107925	2108443	nucleotide exchange factor GrpE
C.03.05	dnaK	GXO20-06_002004	2108585	2110510	molecular chaperone DnaK
C.03.05	dnaJ	GXO20-06_002005	2110670	2111800	molecular chaperone DnaJ
A.03.06	pdxK	GXO20-06_002006	2112329	2113237	pyridoxal kinase
A.01.04	tyrA2	GXO20-06_002007	2113234	2114355	prephenate dehydrogenase
G.03		GXO20-06_002008	2114725	2116044	IS701 family transposase
E.01.07		GXO20-06_002009	2116379	2117305	TolC family protein
B.04.02	oxyR	GXO20-06_002010	2117435	2118040	LysR family transcriptional regulator
H.03		GXO20-06_002011	2118042	2118137	LysR family transcriptional regulator;pseudo=true
F.02.01		GXO20-06_002013	2118379	2120148	ATP-binding cassette domain-containing protein
A.03.07	-	GXO20-06_002014	2120145	2120747	IMPACT family protein
A.03.16	-	GXO20-06_002015	2121006	2121599	TIGR00730 family Rossman fold protein
B.03.07	lpdA	GXO20-06_002016	2121798	2123234	dihydrolipoyl dehydrogenase
B.03.07	sucB	GXO20-06_002017	2123476	2124678	dihydrolipoyllysine-residue succinyltransferase
B.03.07	sucA	GXO20-06_002018	2124721	2127549	2-oxoglutarate dehydrogenase E1 component
H.01	-	GXO20-06_002019	2127730	2128662	GNAT family N-acetyltransferase
B.04.02	ycfD	GXO20-06_002020	2128659	2130158	cupin domain-containing protein
F.03.01	htrA	GXO20-06_002021	2130470	2130760	PDZ domain-containing protein
H.01	-	GXO20-06_002023	2131040	2131540	DUF3060 domain-containing protein
A.02.01	purB	GXO20-06_002024	2131782	2133149	adenylosuccinate lyase
H.03	-	GXO20-06_002025	2133347	2134200	CAP domain-containing protein;pseudo=true
H.03	-	GXO20-06_002026	2134202	2135122	hemolysin family protein;pseudo=true
H.03		GXO20-06_002027	2135098	2136157	IS630 family transposase;pseudo=true
H.03		GXO20-06_002028	2136172	2136935	IS5 family transposase;pseudo=true
H.03		GXO20-06_002029	2137248	2138264	IS30 family transposase;pseudo=true
B.03.07	fumC	GXO20-06_002030	2138387	2139790	class II fumarate hydratase
H.02	-	GXO20-06_002031	2139913	2140335	hypothetical protein
H.03	-	GXO20-06_002032	2140721	2140912	YggN family protein;pseudo=true
H.01	-	GXO20-06_002033	2140968	2141798	DUF4097 domain-containing protein
E.01.06	-	GXO20-06_002034	2141808	2142794	ABC transporter permease
F.05.03	-	GXO20-06_002035	2142791	2143666	ABC transporter ATP-binding protein
F.07.02	ytrA	GXO20-06_002036	2143663	2144025	GntR family transcriptional regulator
H.02	-	GXO20-06_002037	2144028	2144276	hypothetical protein
E.01.07	-	GXO20-06_002038	2144412	2144969	glutathione peroxidase
C.03.04	fkpA	GXO20-06_002039	2145061	2146026	FKBP-type peptidyl-prolyl cis-trans isomerase
F.04.01	-	GXO20-06_002040	2146052	2147401	UDP-glucose/GDP-mannose dehydrogenase family protein
H.01	slyX	GXO20-06_002041	2147394	2147630	protein SlyX
H.01	-	GXO20-06_002042	2147631	2148383	DUF2058 family protein
H.01	-	GXO20-06_002043	2148717	2149562	transporter
B.04.02	galR	GXO20-06_002044	2149703	2150878	LacI family DNA-binding transcriptional regulator
E.01.03	fucP	GXO20-06_002045	2150892	2152202	L-fucose:H+ symporter permease
B.01.02	-	GXO20-06_002046	2152199	2153185	carbohydrate kinase
H.01	-	GXO20-06_002047	2153182	2154387	AGE family epimerase/isomerase
A.01.02	metH	GXO20-06_002048	2154774	2157527	methionine synthase
A.01.02	metH	GXO20-06_002049	2157670	2158809	homocysteine S-methyltransferase family protein
B.04.02	arsR	GXO20-06_002050	2158806	2159801	metalloregulator ArsR/SmtB family transcription factor
B.01.03	-	GXO20-06_002051	2159890	2161071	acyl-CoA dehydrogenase family protein
B.01.03	-	GXO20-06_002052	2161071	2161211	acyl-CoA dehydrogenase
C.04.01	-	GXO20-06_002054	2161505	2163028	acetylhydrolase
F.10.02	rnr	GXO20-06_002056	2163595	2166123	ribonuclease R
G.03		GXO20-06_002057	2166334	2167132	IS5 family transposase
H.03	-	GXO20-06_002059	2167495	2167870	GFA family protein;pseudo=true
C.03.03	rlmB	GXO20-06_002060	2168203	2168970	23S rRNA (guanosine(2251)-2'-O)-methyltransferase RlmB
H.02	-	GXO20-06_002061	2168972	2169319	hypothetical protein
G.03		GXO20-06_002062	2169478	2170446	IS5-like element ISXo1 family transposase
H.03		GXO20-06_002063	2170659	2171792	IS701-like element ISXo15 family transposase;pseudo=true
G.03		GXO20-06_002064	2171799	2172764	IS1595-like element ISXo5 family transposase
H.03		GXO20-06_002065	2172853	2173044	transposase;pseudo=true
G.03		GXO20-06_002066	2173209	2174393	IS256 family transposase
G.03		GXO20-06_002067	2174448	2175923	IS5 family transposase
D.01.01	-	GXO20-06_002068	2176245	2176427	cold shock domain-containing protein
A.01.02	metX	GXO20-06_002069	2176576	2177775	homoserine O-acetyltransferase
H.03	-	GXO20-06_002070	2177970	2178572	IS701 family transposase;pseudo=true
G.03		GXO20-06_002071	2178636	2179604	IS5-like element ISXo1 family transposase
G.03		GXO20-06_002072	2179804	2181123	IS701 family transposase
G.03		GXO20-06_002073	2181273	2182241	IS5-like element ISXo1 family transposase
H.03		GXO20-06_002074	2182367	2182513	transposase;pseudo=true
G.03		GXO20-06_002075	2182521	2183319	IS5 family transposase
G.03		GXO20-06_002076	2183545	2184510	IS1595-like element ISXo5 family transposase
H.03		GXO20-06_002077	2184516	2185002	transposase;pseudo=true
H.03		GXO20-06_002078	2185223	2185936	IS4 family transposase;pseudo=true
H.03		GXO20-06_002079	2186037	2186612	IS701-like element ISXo15 family transposase;pseudo=true
G.03		GXO20-06_002080	2186740	2187705	IS1595-like element ISXo5 family transposase
H.03		GXO20-06_002081	2187794	2188532	IS5 family transposase;pseudo=true
H.03		GXO20-06_002082	2188528	2188674	transposase;pseudo=true
G.03		GXO20-06_002083	2188737	2189705	IS5-like element ISXo1 family transposase
H.03		GXO20-06_002084	2189832	2190434	IS701 family transposase;pseudo=true
H.03		GXO20-06_002085	2190529	2190849	transposase;pseudo=true
G.03	-	GXO20-06_002086	2190882	2191984	IS3 family transposase
D.02.02	tonB	GXO20-06_002087	2192171	2192638	energy transducer TonB
E.01.09	tonB	GXO20-06_002088	2192999	2193658	energy transducer TonB
C.03.03	serS	GXO20-06_002089	2193770	2195119	serine--tRNA ligase
G.03		GXO20-06_002091	2195269	2196067	IS5 family transposase
G.03		GXO20-06_002092	2196507	2197826	IS701 family transposase
G.03		GXO20-06_002093	2198039	2199007	IS5-like element ISXo1 family transposase
[truncated: 2,464 more rows]

## Sheet: Comparison
Table S2-3 Genome alignment results
Categorical Code	Gene name	GX2001_CDS	Start	End	Annotation	SNPs and Indels													GX2006_CDS	start	end	Annotation	SNPs and Indels													GX2001_CDS	GX2006_genome											GX2006_CDS	GX2001_genome
						POS	TYPE	REF	ALT	EVIDENCE	FTYPE	STRAND	NT_POS	AA_POS	EFFECT	LOCUS_TAG	GENE	PRODUCT					POS	TYPE	REF	ALT	EVIDENCE	FTYPE	STRAND	NT_POS	AA_POS	EFFECT	LOCUS_TAG	GENE	PRODUCT
C.01.01	dnaA	GX2001_000001	4	1332	chromosomal replication initiator protein DnaA	#N/A	#N/A	#N/A	#N/A	#N/A	#N/A	#N/A	#N/A	#N/A	#N/A	#N/A	#N/A	#N/A	GX2006_000001	4	1332	chromosomal replication initiator protein DnaA	#N/A	#N/A	#N/A	#N/A	#N/A	#N/A	#N/A	#N/A	#N/A	#N/A	#N/A	#N/A	#N/A	GX2001_000001	GX2006	100	1329	0	0	1	1329	4	1332	0	2455	GX2006_000001	GX2001
C.01.01	dnaN	GX2001_000002	1610	2710	DNA polymerase III subunit beta	#N/A	#N/A	#N/A	#N/A	#N/A	#N/A	#N/A	#N/A	#N/A	#N/A	#N/A	#N/A	#N/A	GX2006_000002	1610	2710	DNA polymerase III subunit beta	#N/A	#N/A	#N/A	#N/A	#N/A	#N/A	#N/A	#N/A	#N/A	#N/A	#N/A	#N/A	#N/A	GX2001_000002	GX2006	100	1101	0	0	1	1101	1610	2710	0	2034	GX2006_000002	GX2001
C.01.01	recF	GX2001_000003	3962	5068	DNA replication/repair protein RecF	#N/A	#N/A	#N/A	#N/A	#N/A	#N/A	#N/A	#N/A	#N/A	#N/A	#N/A	#N/A	#N/A	GX2006_000003	3962	5068	DNA replication/repair protein RecF	#N/A	#N/A	#N/A	#N/A	#N/A	#N/A	#N/A	#N/A	#N/A	#N/A	#N/A	#N/A	#N/A	GX2001_000003	GX2006	100	1107	0	0	1	1107	3962	5068	0	2045	GX2006_000003	GX2001
C.01.01	gyrB	GX2001_000004	5184	7628	DNA topoisomerase (ATP-hydrolyzing) subunit B	#N/A	#N/A	#N/A	#N/A	#N/A	#N/A	#N/A	#N/A	#N/A	#N/A	#N/A	#N/A	#N/A	GX2006_000004	5184	7628	DNA topoisomerase (ATP-hydrolyzing) subunit B	#N/A	#N/A	#N/A	#N/A	#N/A	#N/A	#N/A	#N/A	#N/A	#N/A	#N/A	#N/A	#N/A	GX2001_000004	GX2006	100	2445	0	0	1	2445	5184	7628	0	4516	GX2006_000004	GX2001
D.01.01		GX2001_000005	7696	8532	CPBP family intramembrane metalloprotease	#N/A	#N/A	#N/A	#N/A	#N/A	#N/A	#N/A	#N/A	#N/A	#N/A	#N/A	#N/A	#N/A	GX2006_000005	7696	8532	CPBP family intramembrane metalloprotease	#N/A	#N/A	#N/A	#N/A	#N/A	#N/A	#N/A	#N/A	#N/A	#N/A	#N/A	#N/A	#N/A	GX2001_000005	GX2006	100	837	0	0	1	837	7696	8532	0	1546	GX2006_000005	GX2001
C.03.06		GX2001_000006	8719	9525	M48 family metallopeptidase	#N/A	#N/A	#N/A	#N/A	#N/A	#N/A	#N/A	#N/A	#N/A	#N/A	#N/A	#N/A	#N/A	GX2006_000006	8719	9525	M48 family metallopeptidase	#N/A	#N/A	#N/A	#N/A	#N/A	#N/A	#N/A	#N/A	#N/A	#N/A	#N/A	#N/A	#N/A	GX2001_000006	GX2006	100	807	0	0	1	807	8719	9525	0	1491	GX2006_000006	GX2001
H.01		GX2001_000007	9802	10995	tetratricopeptide repeat protein	#N/A	#N/A	#N/A	#N/A	#N/A	#N/A	#N/A	#N/A	#N/A	#N/A	#N/A	#N/A	#N/A	GX2006_000007	9802	10995	tetratricopeptide repeat protein	#N/A	#N/A	#N/A	#N/A	#N/A	#N/A	#N/A	#N/A	#N/A	#N/A	#N/A	#N/A	#N/A	GX2001_000007	GX2006	100	1194	0	0	1	1194	9802	10995	0	2206	GX2006_000007	GX2001
E.01.09	tonB	GX2001_000008	11263	11820	energy transducer TonB	#N/A	#N/A	#N/A	#N/A	#N/A	#N/A	#N/A	#N/A	#N/A	#N/A	#N/A	#N/A	#N/A	GX2006_000008	11263	11820	energy transducer TonB	#N/A	#N/A	#N/A	#N/A	#N/A	#N/A	#N/A	#N/A	#N/A	#N/A	#N/A	#N/A	#N/A	GX2001_000008	GX2006	100	558	0	0	1	558	11263	11820	0	1031	GX2006_000008	GX2001
F.10.02	exbB	GX2001_000009	11905	12666	TonB-system energizer ExbB	#N/A	#N/A	#N/A	#N/A	#N/A	#N/A	#N/A	#N/A	#N/A	#N/A	#N/A	#N/A	#N/A	GX2006_000009	11905	12666	TonB-system energizer ExbB	#N/A	#N/A	#N/A	#N/A	#N/A	#N/A	#N/A	#N/A	#N/A	#N/A	#N/A	#N/A	#N/A	GX2001_000009	GX2006	100	762	0	0	1	762	11905	12666	0	1408	GX2006_000009	GX2001
F.10.02	exbD	GX2001_000010	12713	13135	biopolymer transporter ExbD	#N/A	#N/A	#N/A	#N/A	#N/A	#N/A	#N/A	#N/A	#N/A	#N/A	#N/A	#N/A	#N/A	GX2006_000010	12713	13135	biopolymer transporter ExbD	#N/A	#N/A	#N/A	#N/A	#N/A	#N/A	#N/A	#N/A	#N/A	#N/A	#N/A	#N/A	#N/A	GX2001_000010	GX2006	100	423	0	0	1	423	12713	13135	0	782	GX2006_000010	GX2001
F.10.02	exbD	GX2001_000011	13139	13552	biopolymer transporter ExbD	#N/A	#N/A	#N/A	#N/A	#N/A	#N/A	#N/A	#N/A	#N/A	#N/A	#N/A	#N/A	#N/A	GX2006_000011	13139	13552	biopolymer transporter ExbD	#N/A	#N/A	#N/A	#N/A	#N/A	#N/A	#N/A	#N/A	#N/A	#N/A	#N/A	#N/A	#N/A	GX2001_000011	GX2006	100	414	0	0	1	414	13139	13552	0	765	GX2006_000011	GX2001
A.03.06	pdxJ	GX2001_000012	13848	14615	pyridoxine 5'-phosphate synthase	#N/A	#N/A	#N/A	#N/A	#N/A	#N/A	#N/A	#N/A	#N/A	#N/A	#N/A	#N/A	#N/A	GX2006_000012	13848	14615	pyridoxine 5'-phosphate synthase	#N/A	#N/A	#N/A	#N/A	#N/A	#N/A	#N/A	#N/A	#N/A	#N/A	#N/A	#N/A	#N/A	GX2001_000012	GX2006	100	768	0	0	1	768	13848	14615	0	1419	GX2006_000012	GX2001
H.02		GX2001_000013	14626	14895	hypothetical protein	#N/A	#N/A	#N/A	#N/A	#N/A	#N/A	#N/A	#N/A	#N/A	#N/A	#N/A	#N/A	#N/A	GX2006_000013	14626	14895	hypothetical protein	#N/A	#N/A	#N/A	#N/A	#N/A	#N/A	#N/A	#N/A	#N/A	#N/A	#N/A	#N/A	#N/A	GX2001_000013	GX2006	100	270	0	0	1	270	14626	14895	4.6e-142	499	GX2006_000013	GX2001
A.04.02	cls	GX2001_000014	14970	16430	cardiolipin synthase	#N/A	#N/A	#N/A	#N/A	#N/A	#N/A	#N/A	#N/A	#N/A	#N/A	#N/A	#N/A	#N/A	GX2006_000014	14970	16430	cardiolipin synthase	#N/A	#N/A	#N/A	#N/A	#N/A	#N/A	#N/A	#N/A	#N/A	#N/A	#N/A	#N/A	#N/A	GX2001_000014	GX2006	100	1461	0	0	1	1461	14970	16430	0	2699	GX2006_000014	GX2001
H.03		GX2001_000015	16812	17037	hypothetical protein;pseudo=true	#N/A	#N/A	#N/A	#N/A	#N/A	#N/A	#N/A	#N/A	#N/A	#N/A	#N/A	#N/A	#N/A	GX2006_000015	16812	17037	hypothetical protein;pseudo=true	#N/A	#N/A	#N/A	#N/A	#N/A	#N/A	#N/A	#N/A	#N/A	#N/A	#N/A	#N/A	#N/A	GX2001_000015	GX2006	100	226	0	0	1	226	16812	17037	1.09e-117	418	GX2006_000015	GX2001
B.02.03	fbp	GX2001_000016	17077	18087	class 1 fructose-bisphosphatase	#N/A	#N/A	#N/A	#N/A	#N/A	#N/A	#N/A	#N/A	#N/A	#N/A	#N/A	#N/A	#N/A	GX2006_000016	17077	18087	class 1 fructose-bisphosphatase	#N/A	#N/A	#N/A	#N/A	#N/A	#N/A	#N/A	#N/A	#N/A	#N/A	#N/A	#N/A	#N/A	GX2001_000016	GX2006	100	1011	0	0	1	1011	17077	18087	0	1868	GX2006_000016	GX2001
A.01.04	aspC	GX2001_000017	18359	19561	aspartate/tyrosine/aromatic aminotransferase	#N/A	#N/A	#N/A	#N/A	#N/A	#N/A	#N/A	#N/A	#N/A	#N/A	#N/A	#N/A	#N/A	GX2006_000017	18359	19561	aspartate/tyrosine/aromatic aminotransferase	#N/A	#N/A	#N/A	#N/A	#N/A	#N/A	#N/A	#N/A	#N/A	#N/A	#N/A	#N/A	#N/A	GX2001_000017	GX2006	100	1203	0	0	1	1203	18359	19561	0	2222	GX2006_000017	GX2001
E.01.09	-	GX2001_000018	19703	21841	TonB-dependent receptor	#N/A	#N/A	#N/A	#N/A	#N/A	#N/A	#N/A	#N/A	#N/A	#N/A	#N/A	#N/A	#N/A	GX2006_000018	19703	21841	TonB-dependent receptor	#N/A	#N/A	#N/A	#N/A	#N/A	#N/A	#N/A	#N/A	#N/A	#N/A	#N/A	#N/A	#N/A	GX2001_000018	GX2006	100	2139	0	0	1	2139	19703	21841	0	3951	GX2006_000018	GX2001
H.02	-	GX2001_000019	22052	22345	hypothetical protein	#N/A	#N/A	#N/A	#N/A	#N/A	#N/A	#N/A	#N/A	#N/A	#N/A	#N/A	#N/A	#N/A	GX2006_000019	22052	22345	hypothetical protein	#N/A	#N/A	#N/A	#N/A	#N/A	#N/A	#N/A	#N/A	#N/A	#N/A	#N/A	#N/A	#N/A	GX2001_000019	GX2006	100	294	0	0	1	294	22052	22345	2.3e-155	544	GX2006_000019	GX2001
H.02	-	GX2001_000020	22377	22874	hypothetical protein	#N/A	#N/A	#N/A	#N/A	#N/A	#N/A	#N/A	#N/A	#N/A	#N/A	#N/A	#N/A	#N/A	GX2006_000020	22377	22874	hypothetical protein	#N/A	#N/A	#N/A	#N/A	#N/A	#N/A	#N/A	#N/A	#N/A	#N/A	#N/A	#N/A	#N/A	GX2001_000020	GX2006	100	498	0	0	1	498	22377	22874	0	920	GX2006_000020	GX2001
G.03	-	GX2001_000021	23121	24101	IS5 family transposase	#N/A	#N/A	#N/A	#N/A	#N/A	#N/A	#N/A	#N/A	#N/A	#N/A	#N/A	#N/A	#N/A	GX2006_000021	23121	24101	IS5 family transposase	#N/A	#N/A	#N/A	#N/A	#N/A	#N/A	#N/A	#N/A	#N/A	#N/A	#N/A	#N/A	#N/A	GX2001_000021	GX2006	100	981	0	0	1	981	23121	24101	0	1812	GX2006_000021	GX2001
B.03.02	-	GX2001_000022	24149	25315	FMN-dependent L-lactate dehydrogenase LldD	#N/A	#N/A	#N/A	#N/A	#N/A	#N/A	#N/A	#N/A	#N/A	#N/A	#N/A	#N/A	#N/A	GX2006_000022	24149	25315	FMN-dependent L-lactate dehydrogenase LldD	#N/A	#N/A	#N/A	#N/A	#N/A	#N/A	#N/A	#N/A	#N/A	#N/A	#N/A	#N/A	#N/A	GX2001_000022	GX2006	100	1167	0	0	1	1167	24149	25315	0	2156	GX2006_000022	GX2001
F.05.01	-	GX2001_000023	25462	26028	phosphatidylethanolamine N-methyltransferase family protein	#N/A	#N/A	#N/A	#N/A	#N/A	#N/A	#N/A	#N/A	#N/A	#N/A	#N/A	#N/A	#N/A	GX2006_000023	25462	26028	phosphatidylethanolamine N-methyltransferase family protein	#N/A	#N/A	#N/A	#N/A	#N/A	#N/A	#N/A	#N/A	#N/A	#N/A	#N/A	#N/A	#N/A	GX2001_000023	GX2006	100	567	0	0	1	567	25462	26028	0	1048	GX2006_000023	GX2001
H.03		GX2001_000024	26089	26355	sensor histidine kinase;pseudo=true	#N/A	#N/A	#N/A	#N/A	#N/A	#N/A	#N/A	#N/A	#N/A	#N/A	#N/A	#N/A	#N/A	GX2006_000024	26089	26355	sensor histidine kinase;pseudo=true	#N/A	#N/A	#N/A	#N/A	#N/A	#N/A	#N/A	#N/A	#N/A	#N/A	#N/A	#N/A	#N/A	GX2001_000024	GX2006	100	267	0	0	1	267	26089	26355	2.11e-140	494	GX2006_000024	GX2001
H.03	-	GX2001_000025	26358	27221	winged helix-turn-helix domain-containing protein;pseudo=true	#N/A	#N/A	#N/A	#N/A	#N/A	#N/A	#N/A	#N/A	#N/A	#N/A	#N/A	#N/A	#N/A	GX2006_000025	26358	27221	winged helix-turn-helix domain-containing protein;pseudo=true	#N/A	#N/A	#N/A	#N/A	#N/A	#N/A	#N/A	#N/A	#N/A	#N/A	#N/A	#N/A	#N/A	GX2001_000025	GX2006	100	864	0	0	1	864	26358	27221	0	1596	GX2006_000025	GX2001
A.04.02	-	GX2001_000026	27503	28711	trans-2-enoyl-CoA reductase family protein	#N/A	#N/A	#N/A	#N/A	#N/A	#N/A	#N/A	#N/A	#N/A	#N/A	#N/A	#N/A	#N/A	GX2006_000026	27503	28711	trans-2-enoyl-CoA reductase family protein	#N/A	#N/A	#N/A	#N/A	#N/A	#N/A	#N/A	#N/A	#N/A	#N/A	#N/A	#N/A	#N/A	GX2001_000026	GX2006	100	1209	0	0	1	1209	27503	28711	0	2233	GX2006_000026	GX2001
H.03		GX2001_000027	28887	29125	hypothetical protein;pseudo=true	#N/A	#N/A	#N/A	#N/A	#N/A	#N/A	#N/A	#N/A	#N/A	#N/A	#N/A	#N/A	#N/A	GX2006_000027	28887	29125	hypothetical protein;pseudo=true	#N/A	#N/A	#N/A	#N/A	#N/A	#N/A	#N/A	#N/A	#N/A	#N/A	#N/A	#N/A	#N/A	GX2001_000027	GX2006	100	239	0	0	1	239	28887	29125	6.88e-125	442	GX2006_000027	GX2001
F.03.01	kdgK	GX2001_000028	29339	30361	sugar kinase	#N/A	#N/A	#N/A	#N/A	#N/A	#N/A	#N/A	#N/A	#N/A	#N/A	#N/A	#N/A	#N/A	GX2006_000028	29339	30361	sugar kinase	#N/A	#N/A	#N/A	#N/A	#N/A	#N/A	#N/A	#N/A	#N/A	#N/A	#N/A	#N/A	#N/A	GX2001_000028	GX2006	100	1023	0	0	1	1023	29339	30361	0	1890	GX2006_000028	GX2001
H.03		GX2001_000029	30648	31001	hypothetical protein;pseudo=true	#N/A	#N/A	#N/A	#N/A	#N/A	#N/A	#N/A	#N/A	#N/A	#N/A	#N/A	#N/A	#N/A	GX2006_000029	30648	31001	hypothetical protein;pseudo=true	#N/A	#N/A	#N/A	#N/A	#N/A	#N/A	#N/A	#N/A	#N/A	#N/A	#N/A	#N/A	#N/A	GX2001_000029	GX2006	100	354	0	0	1	354	30648	31001	0	654	GX2006_000029	GX2001
G.03	-	GX2001_000030	31184	32152	IS5-like element ISXo1 family transposase	#N/A	#N/A	#N/A	#N/A	#N/A	#N/A	#N/A	#N/A	#N/A	#N/A	#N/A	#N/A	#N/A	GX2006_000030	31184	32152	IS5-like element ISXo1 family transposase	#N/A	#N/A	#N/A	#N/A	#N/A	#N/A	#N/A	#N/A	#N/A	#N/A	#N/A	#N/A	#N/A	GX2001_000030	GX2006	100	969	0	0	1	969	31184	32152	0	1790	GX2006_000030	GX2001
H.02		GX2001_000031	32640	33776	hypothetical protein	#N/A	#N/A	#N/A	#N/A	#N/A	#N/A	#N/A	#N/A	#N/A	#N/A	#N/A	#N/A	#N/A	GX2006_000031	32640	33776	hypothetical protein	#N/A	#N/A	#N/A	#N/A	#N/A	#N/A	#N/A	#N/A	#N/A	#N/A	#N/A	#N/A	#N/A	GX2001_000031	GX2006	100	1137	0	0	1	1137	32640	33776	0	2100	GX2006_000031	GX2001
E.01.09		GX2001_000032	33773	34480	ABC transporter ATP-binding protein	#N/A	#N/A	#N/A	#N/A	#N/A	#N/A	#N/A	#N/A	#N/A	#N/A	#N/A	#N/A	#N/A	GX2006_000032	33773	34480	ABC transporter ATP-binding protein	#N/A	#N/A	#N/A	#N/A	#N/A	#N/A	#N/A	#N/A	#N/A	#N/A	#N/A	#N/A	#N/A	GX2001_000032	GX2006	100	708	0	0	1	708	33773	34480	0	1308	GX2006_000032	GX2001
H.03	-	GX2001_000033	34668	35072	IS5/IS1182 family transposase;pseudo=true	#N/A	#N/A	#N/A	#N/A	#N/A	#N/A	#N/A	#N/A	#N/A	#N/A	#N/A	#N/A	#N/A	GX2006_000033	34668	35072	IS5/IS1182 family transposase;pseudo=true	#N/A	#N/A	#N/A	#N/A	#N/A	#N/A	#N/A	#N/A	#N/A	#N/A	#N/A	#N/A	#N/A	GX2001_000033	GX2006	100	405	0	0	1	405	34668	35072	0	749	GX2006_000033	GX2001
G.03	-	GX2001_000034	35082	36458	IS5 family transposase	#N/A	#N/A	#N/A	#N/A	#N/A	#N/A	#N/A	#N/A	#N/A	#N/A	#N/A	#N/A	#N/A	GX2006_000034	35082	36458	IS5 family transposase	#N/A	#N/A	#N/A	#N/A	#N/A	#N/A	#N/A	#N/A	#N/A	#N/A	#N/A	#N/A	#N/A	GX2001_000034	GX2006	100	1377	0	0	1	1377	35082	36458	0	2543	GX2006_000034	GX2001
H.03		GX2001_000035	36574	37662	IS5 family transposase;pseudo=true	#N/A	#N/A	#N/A	#N/A	#N/A	#N/A	#N/A	#N/A	#N/A	#N/A	#N/A	#N/A	#N/A	GX2006_000035	36574	37662	IS5 family transposase;pseudo=true	#N/A	#N/A	#N/A	#N/A	#N/A	#N/A	#N/A	#N/A	#N/A	#N/A	#N/A	#N/A	#N/A	GX2001_000035	GX2006	100	1089	0	0	1	1089	36574	37662	0	2012	GX2006_000035	GX2001
H.03	-	GX2001_000036	37779	38042	2-oxo acid dehydrogenase subunit E2;pseudo=true	#N/A	#N/A	#N/A	#N/A	#N/A	#N/A	#N/A	#N/A	#N/A	#N/A	#N/A	#N/A	#N/A	GX2006_000036	37779	38042	2-oxo acid dehydrogenase subunit E2;pseudo=true	#N/A	#N/A	#N/A	#N/A	#N/A	#N/A	#N/A	#N/A	#N/A	#N/A	#N/A	#N/A	#N/A	GX2001_000036	GX2006	100	264	0	0	1	264	37779	38042	9.71e-139	488	GX2006_000036	GX2001
H.03		GX2001_000037	38130	39095	IS1595 family transposase;pseudo=true	#N/A	#N/A	#N/A	#N/A	#N/A	#N/A	#N/A	#N/A	#N/A	#N/A	#N/A	#N/A	#N/A	GX2006_000037	38130	39095	IS1595 family transposase;pseudo=true	#N/A	#N/A	#N/A	#N/A	#N/A	#N/A	#N/A	#N/A	#N/A	#N/A	#N/A	#N/A	#N/A	GX2001_000037	GX2006	100	966	0	0	1	966	38130	39095	0	1784	GX2006_000037	GX2001
H.03		GX2001_000038	39091	39417	2-oxo acid dehydrogenase subunit E2;pseudo=true	#N/A	#N/A	#N/A	#N/A	#N/A	#N/A	#N/A	#N/A	#N/A	#N/A	#N/A	#N/A	#N/A	GX2006_000038	39091	39417	2-oxo acid dehydrogenase subunit E2;pseudo=true	#N/A	#N/A	#N/A	#N/A	#N/A	#N/A	#N/A	#N/A	#N/A	#N/A	#N/A	#N/A	#N/A	GX2001_000038	GX2006	100	327	0	0	1	327	39091	39417	1.16e-173	604	GX2006_000038	GX2001
H.02	-	GX2001_000039	39471	39713	hypothetical protein	#N/A	#N/A	#N/A	#N/A	#N/A	#N/A	#N/A	#N/A	#N/A	#N/A	#N/A	#N/A	#N/A	GX2006_000039	39471	39713	hypothetical protein	#N/A	#N/A	#N/A	#N/A	#N/A	#N/A	#N/A	#N/A	#N/A	#N/A	#N/A	#N/A	#N/A	GX2001_000039	GX2006	100	243	0	0	1	243	39471	39713	4.19e-127	449	GX2006_000039	GX2001
F.01.03	xopW	GX2001_000040	39655	39978	type III effector protein XopW	#N/A	#N/A	#N/A	#N/A	#N/A	#N/A	#N/A	#N/A	#N/A	#N/A	#N/A	#N/A	#N/A	GX2006_000040	39655	39978	type III effector protein XopW	#N/A	#N/A	#N/A	#N/A	#N/A	#N/A	#N/A	#N/A	#N/A	#N/A	#N/A	#N/A	#N/A	GX2001_000040	GX2006	100	324	0	0	1	324	39655	39978	5.36e-172	599	GX2006_000040	GX2001
G.03		GX2001_000041	40444	41424	IS5 family transposase	#N/A	#N/A	#N/A	#N/A	#N/A	#N/A	#N/A	#N/A	#N/A	#N/A	#N/A	#N/A	#N/A	GX2006_000041	40444	41424	IS5 family transposase	#N/A	#N/A	#N/A	#N/A	#N/A	#N/A	#N/A	#N/A	#N/A	#N/A	#N/A	#N/A	#N/A	GX2001_000041	GX2006	100	981	0	0	1	981	40444	41424	0	1812	GX2006_000041	GX2001
C.02.01	-	GX2001_000042	42043	43332	DEAD/DEAH box helicase	#N/A	#N/A	#N/A	#N/A	#N/A	#N/A	#N/A	#N/A	#N/A	#N/A	#N/A	#N/A	#N/A	GX2006_000042	42043	43332	DEAD/DEAH box helicase	#N/A	#N/A	#N/A	#N/A	#N/A	#N/A	#N/A	#N/A	#N/A	#N/A	#N/A	#N/A	#N/A	GX2001_000042	GX2006	100	1290	0	0	1	1290	42043	43332	0	2383	GX2006_000042	GX2001
H.02	-	GX2001_000043	43772	44107	hypothetical protein	#N/A	#N/A	#N/A	#N/A	#N/A	#N/A	#N/A	#N/A	#N/A	#N/A	#N/A	#N/A	#N/A	GX2006_000043	43772	44107	hypothetical protein	#N/A	#N/A	#N/A	#N/A	#N/A	#N/A	#N/A	#N/A	#N/A	#N/A	#N/A	#N/A	#N/A	GX2001_000043	GX2006	100	336	0	0	1	336	43772	44107	1.19e-178	621	GX2006_000043	GX2001
F.02.03	virK	GX2001_000044	44382	44813	VirK family protein	#N/A	#N/A	#N/A	#N/A	#N/A	#N/A	#N/A	#N/A	#N/A	#N/A	#N/A	#N/A	#N/A	GX2006_000044	44382	44813	VirK family protein	#N/A	#N/A	#N/A	#N/A	#N/A	#N/A	#N/A	#N/A	#N/A	#N/A	#N/A	#N/A	#N/A	GX2001_000044	GX2006	100	432	0	0	1	432	44382	44813	0	798	GX2006_000044	GX2001
H.02		GX2001_000045	44975	45127	hypothetical protein	#N/A	#N/A	#N/A	#N/A	#N/A	#N/A	#N/A	#N/A	#N/A	#N/A	#N/A	#N/A	#N/A	GX2006_000045	44975	45127	hypothetical protein	#N/A	#N/A	#N/A	#N/A	#N/A	#N/A	#N/A	#N/A	#N/A	#N/A	#N/A	#N/A	#N/A	GX2001_000045	GX2006	100	153	0	0	1	153	44975	45127	2.69e-77	283	GX2006_000045	GX2001
H.01	-	GX2001_000046	45162	46571	FAD/NAD(P)-binding protein	#N/A	#N/A	#N/A	#N/A	#N/A	#N/A	#N/A	#N/A	#N/A	#N/A	#N/A	#N/A	#N/A	GX2006_000046	45162	46571	FAD/NAD(P)-binding protein	#N/A	#N/A	#N/A	#N/A	#N/A	#N/A	#N/A	#N/A	#N/A	#N/A	#N/A	#N/A	#N/A	GX2001_000046	GX2006	100	1410	0	0	1	1410	45162	46571	0	2604	GX2006_000046	GX2001
H.02		GX2001_000047	46849	47064	hypothetical protein	#N/A	#N/A	#N/A	#N/A	#N/A	#N/A	#N/A	#N/A	#N/A	#N/A	#N/A	#N/A	#N/A	GX2006_000047	46849	47064	hypothetical protein	#N/A	#N/A	#N/A	#N/A	#N/A	#N/A	#N/A	#N/A	#N/A	#N/A	#N/A	#N/A	#N/A	GX2001_000047	GX2006	100	216	0	0	1	216	46849	47064	3.76e-112	399	GX2006_000047	GX2001
H.02		GX2001_000048	47889	48149	hypothetical protein	#N/A	#N/A	#N/A	#N/A	#N/A	#N/A	#N/A	#N/A	#N/A	#N/A	#N/A	#N/A	#N/A	GX2006_000048	47889	48149	hypothetical protein	#N/A	#N/A	#N/A	#N/A	#N/A	#N/A	#N/A	#N/A	#N/A	#N/A	#N/A	#N/A	#N/A	GX2001_000048	GX2006	100	261	0	0	1	261	47889	48149	4.46e-137	483	GX2006_000048	GX2001
H.02		GX2001_000049	48166	48498	hypothetical protein	#N/A	#N/A	#N/A	#N/A	#N/A	#N/A	#N/A	#N/A	#N/A	#N/A	#N/A	#N/A	#N/A	GX2006_000049	48166	48498	hypothetical protein	#N/A	#N/A	#N/A	#N/A	#N/A	#N/A	#N/A	#N/A	#N/A	#N/A	#N/A	#N/A	#N/A	GX2001_000049	GX2006	100	333	0	0	1	333	48166	48498	5.48e-177	616	GX2006_000049	GX2001
H.03		GX2001_000050	48900	48956	hypothetical protein;pseudo=true	#N/A	#N/A	#N/A	#N/A	#N/A	#N/A	#N/A	#N/A	#N/A	#N/A	#N/A	#N/A	#N/A	GX2006_000050	48900	48956	hypothetical protein;pseudo=true	#N/A	#N/A	#N/A	#N/A	#N/A	#N/A	#N/A	#N/A	#N/A	#N/A	#N/A	#N/A	#N/A	GX2001_000050	GX2006	100	57	0	0	1	57	48900	48956	1.79e-24	106	GX2006_000050	GX2001
H.03		GX2001_000051	49072	49296	IS701 family transposase;pseudo=true	#N/A	#N/A	#N/A	#N/A	#N/A	#N/A	#N/A	#N/A	#N/A	#N/A	#N/A	#N/A	#N/A	GX2006_000051	49072	49296	IS701 family transposase;pseudo=true	#N/A	#N/A	#N/A	#N/A	#N/A	#N/A	#N/A	#N/A	#N/A	#N/A	#N/A	#N/A	#N/A	GX2001_000051	GX2006	100	225	0	0	1	225	49072	49296	3.9e-117	416	GX2006_000051	GX2001
G.03		GX2001_000052	49364	50332	IS5-like element ISXo1 family transposase	#N/A	#N/A	#N/A	#N/A	#N/A	#N/A	#N/A	#N/A	#N/A	#N/A	#N/A	#N/A	#N/A	GX2006_000052	49364	50332	IS5-like element ISXo1 family transposase	#N/A	#N/A	#N/A	#N/A	#N/A	#N/A	#N/A	#N/A	#N/A	#N/A	#N/A	#N/A	#N/A	GX2001_000052	GX2006	100	969	0	0	1	969	49364	50332	0	1790	GX2006_000052	GX2001
G.03		GX2001_000053	50476	51690	IS4-like element ISXo14 family transposase	#N/A	#N/A	#N/A	#N/A	#N/A	#N/A	#N/A	#N/A	#N/A	#N/A	#N/A	#N/A	#N/A	GX2006_000053	50476	51690	IS4-like element ISXo14 family transposase	#N/A	#N/A	#N/A	#N/A	#N/A	#N/A	#N/A	#N/A	#N/A	#N/A	#N/A	#N/A	#N/A	GX2001_000053	GX2006	100	1215	0	0	1	1215	50476	51690	0	2244	GX2006_000053	GX2001
H.03		GX2001_000054	51808	52167	IS701 family transposase;pseudo=true	#N/A	#N/A	#N/A	#N/A	#N/A	#N/A	#N/A	#N/A	#N/A	#N/A	#N/A	#N/A	#N/A	GX2006_000054	51808	52167	IS701 family transposase;pseudo=true	#N/A	#N/A	#N/A	#N/A	#N/A	#N/A	#N/A	#N/A	#N/A	#N/A	#N/A	#N/A	#N/A	GX2001_000054	GX2006	100	360	0	0	1	360	51808	52167	0	665	GX2006_000054	GX2001
G.03	-	GX2001_000055	52211	53009	IS5 family transposase	#N/A	#N/A	#N/A	#N/A	#N/A	#N/A	#N/A	#N/A	#N/A	#N/A	#N/A	#N/A	#N/A	GX2006_000055	52211	53009	IS5 family transposase	#N/A	#N/A	#N/A	#N/A	#N/A	#N/A	#N/A	#N/A	#N/A	#N/A	#N/A	#N/A	#N/A	GX2001_000055	GX2006	100	799	0	0	1	799	52211	53009	0	1476	GX2006_000055	GX2001
H.03		GX2001_000056	53017	53763	IS701 family transposase;pseudo=true	#N/A	#N/A	#N/A	#N/A	#N/A	#N/A	#N/A	#N/A	#N/A	#N/A	#N/A	#N/A	#N/A	GX2006_000056	53017	53763	IS701 family transposase;pseudo=true	#N/A	#N/A	#N/A	#N/A	#N/A	#N/A	#N/A	#N/A	#N/A	#N/A	#N/A	#N/A	#N/A	GX2001_000056	GX2006	100	747	0	0	1	747	53017	53763	0	1380	GX2006_000056	GX2001
H.03	-	GX2001_000057	53835	54629	RHS repeat protein;pseudo=true	#N/A	#N/A	#N/A	#N/A	#N/A	#N/A	#N/A	#N/A	#N/A	#N/A	#N/A	#N/A	#N/A	GX2006_000057	53835	54629	RHS repeat protein;pseudo=true	#N/A	#N/A	#N/A	#N/A	#N/A	#N/A	#N/A	#N/A	#N/A	#N/A	#N/A	#N/A	#N/A	GX2001_000057	GX2006	100	795	0	0	1	795	53835	54629	0	1469	GX2006_000057	GX2001
G.03		GX2001_000058	54724	55689	IS1595-like element ISXo5 family transposase	#N/A	#N/A	#N/A	#N/A	#N/A	#N/A	#N/A	#N/A	#N/A	#N/A	#N/A	#N/A	#N/A	GX2006_000058	54724	55689	IS1595-like element ISXo5 family transposase	#N/A	#N/A	#N/A	#N/A	#N/A	#N/A	#N/A	#N/A	#N/A	#N/A	#N/A	#N/A	#N/A	GX2001_000058	GX2006	100	966	0	0	1	966	54724	55689	0	1784	GX2006_000058	GX2001
H.01	-	GX2001_000059	55686	55964	RHS repeat protein	#N/A	#N/A	#N/A	#N/A	#N/A	#N/A	#N/A	#N/A	#N/A	#N/A	#N/A	#N/A	#N/A	GX2006_000059	55686	55964	RHS repeat protein	#N/A	#N/A	#N/A	#N/A	#N/A	#N/A	#N/A	#N/A	#N/A	#N/A	#N/A	#N/A	#N/A	GX2001_000059	GX2006	100	279	0	0	1	279	55686	55964	4.73e-147	516	GX2006_000059	GX2001
G.03	-	GX2001_000060	56045	57496	IS701 family transposase	#N/A	#N/A	#N/A	#N/A	#N/A	#N/A	#N/A	#N/A	#N/A	#N/A	#N/A	#N/A	#N/A	GX2006_000060	56045	57496	IS701 family transposase	#N/A	#N/A	#N/A	#N/A	#N/A	#N/A	#N/A	#N/A	#N/A	#N/A	#N/A	#N/A	#N/A	GX2001_000060	GX2006	100	1452	0	0	1	1452	56045	57496	0	2682	GX2006_000060	GX2001
H.01	-	GX2001_000061	57544	58590	methylamine utilization protein	#N/A	#N/A	#N/A	#N/A	#N/A	#N/A	#N/A	#N/A	#N/A	#N/A	#N/A	#N/A	#N/A	GX2006_000061	57544	58590	methylamine utilization protein	#N/A	#N/A	#N/A	#N/A	#N/A	#N/A	#N/A	#N/A	#N/A	#N/A	#N/A	#N/A	#N/A	GX2001_000061	GX2006	100	1047	0	0	1	1047	57544	58590	0	1934	GX2006_000061	GX2001
H.02	-	GX2001_000063	58731	59228	hypothetical protein	#N/A	#N/A	#N/A	#N/A	#N/A	#N/A	#N/A	#N/A	#N/A	#N/A	#N/A	#N/A	#N/A	GX2006_000063	58731	59228	hypothetical protein	#N/A	#N/A	#N/A	#N/A	#N/A	#N/A	#N/A	#N/A	#N/A	#N/A	#N/A	#N/A	#N/A	GX2001_000063	GX2006	100	498	0	0	1	498	58731	59228	0	920	GX2006_000063	GX2001
D.02.01	-	GX2001_000064	59392	60024	NAD(P)H-binding protein	#N/A	#N/A	#N/A	#N/A	#N/A	#N/A	#N/A	#N/A	#N/A	#N/A	#N/A	#N/A	#N/A	GX2006_000064	59392	60024	NAD(P)H-binding protein	#N/A	#N/A	#N/A	#N/A	#N/A	#N/A	#N/A	#N/A	#N/A	#N/A	#N/A	#N/A	#N/A	GX2001_000064	GX2006	100	633	0	0	1	633	59392	60024	0	1170	GX2006_000064	GX2001
B.01.01	glgX	GX2001_000065	60041	62203	glycogen debranching protein GlgX	#N/A	#N/A	#N/A	#N/A	#N/A	#N/A	#N/A	#N/A	#N/A	#N/A	#N/A	#N/A	#N/A	GX2006_000065	60041	62203	glycogen debranching protein GlgX	#N/A	#N/A	#N/A	#N/A	#N/A	#N/A	#N/A	#N/A	#N/A	#N/A	#N/A	#N/A	#N/A	GX2001_000065	GX2006	100	2163	0	0	1	2163	60041	62203	0	3995	GX2006_000065	GX2001
H.01	-	GX2001_000066	62318	62503	DUF2934 domain-containing protein	#N/A	#N/A	#N/A	#N/A	#N/A	#N/A	#N/A	#N/A	#N/A	#N/A	#N/A	#N/A	#N/A	GX2006_000066	62318	62503	DUF2934 domain-containing protein	#N/A	#N/A	#N/A	#N/A	#N/A	#N/A	#N/A	#N/A	#N/A	#N/A	#N/A	#N/A	#N/A	GX2001_000066	GX2006	100	186	0	0	1	186	62318	62503	1.51e-95	344	GX2006_000066	GX2001
B.01.01	treY	GX2001_000067	62526	65129	malto-oligosyltrehalose synthase	#N/A	#N/A	#N/A	#N/A	#N/A	#N/A	#N/A	#N/A	#N/A	#N/A	#N/A	#N/A	#N/A	GX2006_000067	62526	65129	malto-oligosyltrehalose synthase	#N/A	#N/A	#N/A	#N/A	#N/A	#N/A	#N/A	#N/A	#N/A	#N/A	#N/A	#N/A	#N/A	GX2001_000067	GX2006	100	2604	0	0	1	2604	62526	65129	0	4809	GX2006_000067	GX2001
C.04.01	malQ	GX2001_000068	65126	67015	4-alpha-glucanotransferase	#N/A	#N/A	#N/A	#N/A	#N/A	#N/A	#N/A	#N/A	#N/A	#N/A	#N/A	#N/A	#N/A	GX2006_000068	65126	67015	4-alpha-glucanotransferase	#N/A	#N/A	#N/A	#N/A	#N/A	#N/A	#N/A	#N/A	#N/A	#N/A	#N/A	#N/A	#N/A	GX2001_000068	GX2006	100	1890	0	0	1	1890	65126	67015	0	3491	GX2006_000068	GX2001
B.01.01	treZ	GX2001_000069	67072	68829	malto-oligosyltrehalose trehalohydrolase	#N/A	#N/A	#N/A	#N/A	#N/A	#N/A	#N/A	#N/A	#N/A	#N/A	#N/A	#N/A	#N/A	GX2006_000069	67072	68829	malto-oligosyltrehalose trehalohydrolase	#N/A	#N/A	#N/A	#N/A	#N/A	#N/A	#N/A	#N/A	#N/A	#N/A	#N/A	#N/A	#N/A	GX2001_000069	GX2006	100	1758	0	0	1	1758	67072	68829	0	3247	GX2006_000069	GX2001
C.04.01	glgB	GX2001_000070	68832	71066	1,4-alpha-glucan branching enzyme	#N/A	#N/A	#N/A	#N/A	#N/A	#N/A	#N/A	#N/A	#N/A	#N/A	#N/A	#N/A	#N/A	GX2006_000070	68832	71066	1,4-alpha-glucan branching enzyme	#N/A	#N/A	#N/A	#N/A	#N/A	#N/A	#N/A	#N/A	#N/A	#N/A	#N/A	#N/A	#N/A	GX2001_000070	GX2006	100	2235	0	0	1	2235	68832	71066	0	4128	GX2006_000070	GX2001
C.04.01	glgA	GX2001_000071	71063	72646	glycogen synthase GlgA	#N/A	#N/A	#N/A	#N/A	#N/A	#N/A	#N/A	#N/A	#N/A	#N/A	#N/A	#N/A	#N/A	GX2006_000071	71063	72646	glycogen synthase GlgA	#N/A	#N/A	#N/A	#N/A	#N/A	#N/A	#N/A	#N/A	#N/A	#N/A	#N/A	#N/A	#N/A	GX2001_000071	GX2006	100	1584	0	0	1	1584	71063	72646	0	2926	GX2006_000071	GX2001
B.04.02	-	GX2001_000072	73120	74748	diguanylate cyclase	#N/A	#N/A	#N/A	#N/A	#N/A	#N/A	#N/A	#N/A	#N/A	#N/A	#N/A	#N/A	#N/A	GX2006_000072	73120	74748	diguanylate cyclase	#N/A	#N/A	#N/A	#N/A	#N/A	#N/A	#N/A	#N/A	#N/A	#N/A	#N/A	#N/A	#N/A	GX2001_000072	GX2006	100	1629	0	0	1	1629	73120	74748	0	3009	GX2006_000072	GX2001
H.01	-	GX2001_000073	74745	76109	glycoside hydrolase family 10 protein	#N/A	#N/A	#N/A	#N/A	#N/A	#N/A	#N/A	#N/A	#N/A	#N/A	#N/A	#N/A	#N/A	GX2006_000073	74745	76109	glycoside hydrolase family 10 protein	#N/A	#N/A	#N/A	#N/A	#N/A	#N/A	#N/A	#N/A	#N/A	#N/A	#N/A	#N/A	#N/A	GX2001_000073	GX2006	100	1365	0	0	1	1365	74745	76109	0	2521	GX2006_000073	GX2001
H.01	-	GX2001_000074	76302	77243	DUF808 domain-containing protein	#N/A	#N/A	#N/A	#N/A	#N/A	#N/A	#N/A	#N/A	#N/A	#N/A	#N/A	#N/A	#N/A	GX2006_000074	76302	77243	DUF808 domain-containing protein	#N/A	#N/A	#N/A	#N/A	#N/A	#N/A	#N/A	#N/A	#N/A	#N/A	#N/A	#N/A	#N/A	GX2001_000074	GX2006	100	942	0	0	1	942	76302	77243	0	1740	GX2006_000074	GX2001
E.01.06	-	GX2001_000075	77301	79208	AarF/ABC1/UbiB kinase family protein	#N/A	#N/A	#N/A	#N/A	#N/A	#N/A	#N/A	#N/A	#N/A	#N/A	#N/A	#N/A	#N/A	GX2006_000075	77301	79208	AarF/ABC1/UbiB kinase family protein	#N/A	#N/A	#N/A	#N/A	#N/A	#N/A	#N/A	#N/A	#N/A	#N/A	#N/A	#N/A	#N/A	GX2001_000075	GX2006	100	1908	0	0	1	1908	77301	79208	0	3524	GX2006_000075	GX2001
H.03	-	GX2001_000076	79215	79804	IS5 family transposase;pseudo=true	#N/A	#N/A	#N/A	#N/A	#N/A	#N/A	#N/A	#N/A	#N/A	#N/A	#N/A	#N/A	#N/A	GX2006_000076	79215	79804	IS5 family transposase;pseudo=true	#N/A	#N/A	#N/A	#N/A	#N/A	#N/A	#N/A	#N/A	#N/A	#N/A	#N/A	#N/A	#N/A	GX2001_000076	GX2006	100	590	0	0	1	590	79215	79804	0	1090	GX2006_000076	GX2001
H.03		GX2001_000077	79888	80854	IS1595-like element ISXo5 family transposase;pseudo=true	#N/A	#N/A	#N/A	#N/A	#N/A	#N/A	#N/A	#N/A	#N/A	#N/A	#N/A	#N/A	#N/A	GX2006_000077	79888	80854	IS1595-like element ISXo5 family transposase;pseudo=true	#N/A	#N/A	#N/A	#N/A	#N/A	#N/A	#N/A	#N/A	#N/A	#N/A	#N/A	#N/A	#N/A	GX2001_000077	GX2006	100	967	0	0	1	967	79888	80854	0	1786	GX2006_000077	GX2001
H.03		GX2001_000078	80866	81045	transposase;pseudo=true	#N/A	#N/A	#N/A	#N/A	#N/A	#N/A	#N/A	#N/A	#N/A	#N/A	#N/A	#N/A	#N/A	GX2006_000078	80866	81045	transposase;pseudo=true	#N/A	#N/A	#N/A	#N/A	#N/A	#N/A	#N/A	#N/A	#N/A	#N/A	#N/A	#N/A	#N/A	GX2001_000078	GX2006	100	180	0	0	1	180	80866	81045	3.15e-92	333	GX2006_000078	GX2001
H.02	-	GX2001_000079	81105	81365	hypothetical protein	#N/A	#N/A	#N/A	#N/A	#N/A	#N/A	#N/A	#N/A	#N/A	#N/A	#N/A	#N/A	#N/A	GX2006_000079	81105	81365	hypothetical protein	#N/A	#N/A	#N/A	#N/A	#N/A	#N/A	#N/A	#N/A	#N/A	#N/A	#N/A	#N/A	#N/A	GX2001_000079	GX2006	100	261	0	0	1	261	81105	81365	4.46e-137	483	GX2006_000079	GX2001
E.01.09	-	GX2001_000080	81384	83942	DUF3772 domain-containing protein	#N/A	#N/A	#N/A	#N/A	#N/A	#N/A	#N/A	#N/A	#N/A	#N/A	#N/A	#N/A	#N/A	GX2006_000080	81384	83942	DUF3772 domain-containing protein	#N/A	#N/A	#N/A	#N/A	#N/A	#N/A	#N/A	#N/A	#N/A	#N/A	#N/A	#N/A	#N/A	GX2001_000080	GX2006	100	2559	0	0	1	2559	81384	83942	0	4726	GX2006_000080	GX2001
C.03.01	-	GX2001_000081	84127	84468	HPF/RaiA family ribosome-associated protein	#N/A	#N/A	#N/A	#N/A	#N/A	#N/A	#N/A	#N/A	#N/A	#N/A	#N/A	#N/A	#N/A	GX2006_000081	84127	84468	HPF/RaiA family ribosome-associated protein	#N/A	#N/A	#N/A	#N/A	#N/A	#N/A	#N/A	#N/A	#N/A	#N/A	#N/A	#N/A	#N/A	GX2001_000081	GX2006	100	342	0	0	1	342	84127	84468	0	632	GX2006_000081	GX2001
H.03		GX2001_000082	84612	85670	IS630 family transposase;pseudo=true	#N/A	#N/A	#N/A	#N/A	#N/A	#N/A	#N/A	#N/A	#N/A	#N/A	#N/A	#N/A	#N/A	GX2006_000082	84612	85670	IS630 family transposase;pseudo=true	#N/A	#N/A	#N/A	#N/A	#N/A	#N/A	#N/A	#N/A	#N/A	#N/A	#N/A	#N/A	#N/A	GX2001_000082	GX2006	100	1059	0	0	1	1059	84612	85670	0	1956	GX2006_000082	GX2001
H.02	-	GX2001_000083	86685	88238	hypothetical protein	#N/A	#N/A	#N/A	#N/A	#N/A	#N/A	#N/A	#N/A	#N/A	#N/A	#N/A	#N/A	#N/A	GX2006_000083	86685	88238	hypothetical protein	#N/A	#N/A	#N/A	#N/A	#N/A	#N/A	#N/A	#N/A	#N/A	#N/A	#N/A	#N/A	#N/A	GX2001_000083	GX2006	100	1554	0	0	1	1554	86685	88238	0	2870	GX2006_000083	GX2001
F.01.01	hpa2	GX2001_000084	88702	89265	lytic transglycosylase domain-containing protein	#N/A	#N/A	#N/A	#N/A	#N/A	#N/A	#N/A	#N/A	#N/A	#N/A	#N/A	#N/A	#N/A	GX2006_000084	88702	89265	lytic transglycosylase domain-containing protein	#N/A	#N/A	#N/A	#N/A	#N/A	#N/A	#N/A	#N/A	#N/A	#N/A	#N/A	#N/A	#N/A	GX2001_000084	GX2006	100	564	0	0	1	564	88702	89265	0	1042	GX2006_000084	GX2001
F.01.01	hpa1	GX2001_000085	89641	90060	type III secretion harpin protein Hpa1	#N/A	#N/A	#N/A	#N/A	#N/A	#N/A	#N/A	#N/A	#N/A	#N/A	#N/A	#N/A	#N/A	GX2006_000085	89641	90060	hypothetical protein	#N/A	#N/A	#N/A	#N/A	#N/A	#N/A	#N/A	#N/A	#N/A	#N/A	#N/A	#N/A	#N/A	GX2001_000085	GX2006	100	420	0	0	1	420	89641	90060	0	776	GX2006_000085	GX2001
F.01.01	hrcC	GX2001_000086	90799	92616	type III secretion system outer membrane ring subunit SctC	#N/A	#N/A	#N/A	#N/A	#N/A	#N/A	#N/A	#N/A	#N/A	#N/A	#N/A	#N/A	#N/A	GX2006_000086	90799	92616	type III secretion system outer membrane ring subunit SctC	#N/A	#N/A	#N/A	#N/A	#N/A	#N/A	#N/A	#N/A	#N/A	#N/A	#N/A	#N/A	#N/A	GX2001_000086	GX2006	100	1818	0	0	1	1818	90799	92616	0	3358	GX2006_000086	GX2001
F.01.01	hrcT	GX2001_000087	92699	93529	type III secretion system export apparatus subunit SctT	#N/A	#N/A	#N/A	#N/A	#N/A	#N/A	#N/A	#N/A	#N/A	#N/A	#N/A	#N/A	#N/A	GX2006_000087	92699	93529	type III secretion system export apparatus subunit SctT	#N/A	#N/A	#N/A	#N/A	#N/A	#N/A	#N/A	#N/A	#N/A	#N/A	#N/A	#N/A	#N/A	GX2001_000087	GX2006	100	831	0	0	1	831	92699	93529	0	1535	GX2006_000087	GX2001
F.01.01	hrpB7	GX2001_000088	93526	94035	type III secretion protein HrpB7	#N/A	#N/A	#N/A	#N/A	#N/A	#N/A	#N/A	#N/A	#N/A	#N/A	#N/A	#N/A	#N/A	GX2006_000088	93526	94035	type III secretion protein HrpB7	#N/A	#N/A	#N/A	#N/A	#N/A	#N/A	#N/A	#N/A	#N/A	#N/A	#N/A	#N/A	#N/A	GX2001_000088	GX2006	100	510	0	0	1	510	93526	94035	0	942	GX2006_000088	GX2001
F.01.01	hrcN	GX2001_000089	94028	95356	type III secretion system ATPase SctN	#N/A	#N/A	#N/A	#N/A	#N/A	#N/A	#N/A	#N/A	#N/A	#N/A	#N/A	#N/A	#N/A	GX2006_000089	94028	95356	type III secretion system ATPase SctN	#N/A	#N/A	#N/A	#N/A	#N/A	#N/A	#N/A	#N/A	#N/A	#N/A	#N/A	#N/A	#N/A	GX2001_000089	GX2006	100	1329	0	0	1	1329	94028	95356	0	2455	GX2006_000089	GX2001
F.01.01	hrcL	GX2001_000090	95346	96047	type III secretion system stator protein SctL	#N/A	#N/A	#N/A	#N/A	#N/A	#N/A	#N/A	#N/A	#N/A	#N/A	#N/A	#N/A	#N/A	GX2006_000090	95346	96047	type III secretion system stator protein SctL	#N/A	#N/A	#N/A	#N/A	#N/A	#N/A	#N/A	#N/A	#N/A	#N/A	#N/A	#N/A	#N/A	GX2001_000090	GX2006	100	702	0	0	1	702	95346	96047	0	1297	GX2006_000090	GX2001
F.01.01	hrpB4	GX2001_000091	96032	96661	type III secretion protein HrpB4	#N/A	#N/A	#N/A	#N/A	#N/A	#N/A	#N/A	#N/A	#N/A	#N/A	#N/A	#N/A	#N/A	GX2006_000091	96032	96661	type III secretion protein HrpB4	#N/A	#N/A	#N/A	#N/A	#N/A	#N/A	#N/A	#N/A	#N/A	#N/A	#N/A	#N/A	#N/A	GX2001_000091	GX2006	100	630	0	0	1	630	96032	96661	0	1164	GX2006_000091	GX2001
F.01.01	hrcJ	GX2001_000092	96669	97430	type III secretion inner membrane ring lipoprotein SctJ	#N/A	#N/A	#N/A	#N/A	#N/A	#N/A	#N/A	#N/A	#N/A	#N/A	#N/A	#N/A	#N/A	GX2006_000092	96669	97430	type III secretion inner membrane ring lipoprotein SctJ	#N/A	#N/A	#N/A	#N/A	#N/A	#N/A	#N/A	#N/A	#N/A	#N/A	#N/A	#N/A	#N/A	GX2001_000092	GX2006	100	762	0	0	1	762	96669	97430	0	1408	GX2006_000092	GX2001
F.01.01	hrpB2	GX2001_000093	97432	97824	type III secretion protein HrpB2	#N/A	#N/A	#N/A	#N/A	#N/A	#N/A	#N/A	#N/A	#N/A	#N/A	#N/A	#N/A	#N/A	GX2006_000093	97432	97824	type III secretion protein HrpB2	#N/A	#N/A	#N/A	#N/A	#N/A	#N/A	#N/A	#N/A	#N/A	#N/A	#N/A	#N/A	#N/A	GX2001_000093	GX2006	100	393	0	0	1	393	97432	97824	0	726	GX2006_000093	GX2001
F.01.01	hrpB1	GX2001_000094	97858	98313	HrpB1 family type III secretion system apparatus protein	#N/A	#N/A	#N/A	#N/A	#N/A	#N/A	#N/A	#N/A	#N/A	#N/A	#N/A	#N/A	#N/A	GX2006_000094	97858	98313	HrpB1 family type III secretion system apparatus protein	#N/A	#N/A	#N/A	#N/A	#N/A	#N/A	#N/A	#N/A	#N/A	#N/A	#N/A	#N/A	#N/A	GX2001_000094	GX2006	100	456	0	0	1	456	97858	98313	0	843	GX2006_000094	GX2001
F.01.01	hrcU	GX2001_000095	98528	99607	type III secretion system export apparatus subunit SctU	#N/A	#N/A	#N/A	#N/A	#N/A	#N/A	#N/A	#N/A	#N/A	#N/A	#N/A	#N/A	#N/A	GX2006_000095	98528	99607	type III secretion system export apparatus subunit SctU	#N/A	#N/A	#N/A	#N/A	#N/A	#N/A	#N/A	#N/A	#N/A	#N/A	#N/A	#N/A	#N/A	GX2001_000095	GX2006	100	1080	0	0	1	1080	98528	99607	0	1995	GX2006_000095	GX2001
F.01.01	hrcV	GX2001_000096	99601	101538	FHIPEP family type III secretion protein	#N/A	#N/A	#N/A	#N/A	#N/A	#N/A	#N/A	#N/A	#N/A	#N/A	#N/A	#N/A	#N/A	GX2006_000096	99601	101538	FHIPEP family type III secretion protein	#N/A	#N/A	#N/A	#N/A	#N/A	#N/A	#N/A	#N/A	#N/A	#N/A	#N/A	#N/A	#N/A	GX2001_000096	GX2006	100	1938	0	0	1	1938	99601	101538	0	3579	GX2006_000096	GX2001
F.01.01	hpaP	GX2001_000097	101538	102179	type III secretion system protein SctP	#N/A	#N/A	#N/A	#N/A	#N/A	#N/A	#N/A	#N/A	#N/A	#N/A	#N/A	#N/A	#N/A	GX2006_000097	101538	102179	type III secretion system protein SctP	#N/A	#N/A	#N/A	#N/A	#N/A	#N/A	#N/A	#N/A	#N/A	#N/A	#N/A	#N/A	#N/A	GX2001_000097	GX2006	100	642	0	0	1	642	101538	102179	0	1186	GX2006_000097	GX2001
F.01.01	hrcQ	GX2001_000098	102272	103225	type III secretion system cytoplasmic ring protein SctQ	#N/A	#N/A	#N/A	#N/A	#N/A	#N/A	#N/A	#N/A	#N/A	#N/A	#N/A	#N/A	#N/A	GX2006_000098	102272	103225	type III secretion system cytoplasmic ring protein SctQ	#N/A	#N/A	#N/A	#N/A	#N/A	#N/A	#N/A	#N/A	#N/A	#N/A	#N/A	#N/A	#N/A	GX2001_000098	GX2006	100	954	0	0	1	954	102272	103225	0	1762	GX2006_000098	GX2001
F.01.01	hrcR	GX2001_000099	103212	103856	type III secretion system export apparatus subunit SctR	#N/A	#N/A	#N/A	#N/A	#N/A	#N/A	#N/A	#N/A	#N/A	#N/A	#N/A	#N/A	#N/A	GX2006_000099	103212	103856	type III secretion system export apparatus subunit SctR	#N/A	#N/A	#N/A	#N/A	#N/A	#N/A	#N/A	#N/A	#N/A	#N/A	#N/A	#N/A	#N/A	GX2001_000099	GX2006	100	645	0	0	1	645	103212	103856	0	1192	GX2006_000099	GX2001
F.01.01	hrcS	GX2001_000100	103861	104121	type III secretion system export apparatus subunit SctS	#N/A	#N/A	#N/A	#N/A	#N/A	#N/A	#N/A	#N/A	#N/A	#N/A	#N/A	#N/A	#N/A	GX2006_000100	103861	104121	type III secretion system export apparatus subunit SctS	#N/A	#N/A	#N/A	#N/A	#N/A	#N/A	#N/A	#N/A	#N/A	#N/A	#N/A	#N/A	#N/A	GX2001_000100	GX2006	100	261	0	0	1	261	103861	104121	4.46e-137	483	GX2006_000100	GX2001
F.01.01	hpaA	GX2001_000101	104118	104945	4-hydroxyphenylacetate catabolism regulator HpaA	#N/A	#N/A	#N/A	#N/A	#N/A	#N/A	#N/A	#N/A	#N/A	#N/A	#N/A	#N/A	#N/A	GX2006_000101	104118	104945	4-hydroxyphenylacetate catabolism regulator HpaA	#N/A	#N/A	#N/A	#N/A	#N/A	#N/A	#N/A	#N/A	#N/A	#N/A	#N/A	#N/A	#N/A	GX2001_000101	GX2006	100	828	0	0	1	828	104118	104945	0	1530	GX2006_000101	GX2001
F.01.01	hrcD	GX2001_000102	104942	105880	FHA domain-containing protein	#N/A	#N/A	#N/A	#N/A	#N/A	#N/A	#N/A	#N/A	#N/A	#N/A	#N/A	#N/A	#N/A	GX2006_000102	104942	105880	FHA domain-containing protein	#N/A	#N/A	#N/A	#N/A	#N/A	#N/A	#N/A	#N/A	#N/A	#N/A	#N/A	#N/A	#N/A	GX2001_000102	GX2006	100	939	0	0	1	939	104942	105880	0	1735	GX2006_000102	GX2001
F.01.01	hrpD6	GX2001_000103	105890	106132	serine kinase	#N/A	#N/A	#N/A	#N/A	#N/A	#N/A	#N/A	#N/A	#N/A	#N/A	#N/A	#N/A	#N/A	GX2006_000103	105890	106132	serine kinase	#N/A	#N/A	#N/A	#N/A	#N/A	#N/A	#N/A	#N/A	#N/A	#N/A	#N/A	#N/A	#N/A	GX2001_000103	GX2006	100	243	0	0	1	243	105890	106132	4.19e-127	449	GX2006_000103	GX2001
F.01.01	hrpE	GX2001_000104	106213	106494	serine kinase	#N/A	#N/A	#N/A	#N/A	#N/A	#N/A	#N/A	#N/A	#N/A	#N/A	#N/A	#N/A	#N/A	GX2006_000104	106213	106494	serine kinase	#N/A	#N/A	#N/A	#N/A	#N/A	#N/A	#N/A	#N/A	#N/A	#N/A	#N/A	#N/A	#N/A	GX2001_000104	GX2006	100	282	0	0	1	282	106213	106494	1.03e-148	521	GX2006_000104	GX2001
F.01.01	hpaB	GX2001_000105	106549	107019	CesT family type III secretion system chaperone	#N/A	#N/A	#N/A	#N/A	#N/A	#N/A	#N/A	#N/A	#N/A	#N/A	#N/A	#N/A	#N/A	GX2006_000105	106549	107019	CesT family type III secretion system chaperone	#N/A	#N/A	#N/A	#N/A	#N/A	#N/A	#N/A	#N/A	#N/A	#N/A	#N/A	#N/A	#N/A	GX2001_000105	GX2006	100	471	0	0	1	471	106549	107019	0	870	GX2006_000105	GX2001
F.01.03	xopF1	GX2001_000107	107434	109419	type III effector protein XopF1	#N/A	#N/A	#N/A	#N/A	#N/A	#N/A	#N/A	#N/A	#N/A	#N/A	#N/A	#N/A	#N/A	GX2006_000107	107434	109419	type III effector protein XopF1	#N/A	#N/A	#N/A	#N/A	#N/A	#N/A	#N/A	#N/A	#N/A	#N/A	#N/A	#N/A	#N/A	GX2001_000107	GX2006	100	1986	0	0	1	1986	107434	109419	0	3668	GX2006_000107	GX2001
F.01.01	hpa3	GX2001_000108	109416	109862	Hpa3 protein	#N/A	#N/A	#N/A	#N/A	#N/A	#N/A	#N/A	#N/A	#N/A	#N/A	#N/A	#N/A	#N/A	GX2006_000108	109416	109862	hypothetical protein	#N/A	#N/A	#N/A	#N/A	#N/A	#N/A	#N/A	#N/A	#N/A	#N/A	#N/A	#N/A	#N/A	GX2001_000108	GX2006	100	447	0	0	1	447	109416	109862	0	826	GX2006_000108	GX2001
H.03		GX2001_000109	110091	111409	IS701 family transposase;pseudo=true	#N/A	#N/A	#N/A	#N/A	#N/A	#N/A	#N/A	#N/A	#N/A	#N/A	#N/A	#N/A	#N/A	GX2006_000109	110091	111409	IS701 family transposase;pseudo=true	#N/A	#N/A	#N/A	#N/A	#N/A	#N/A	#N/A	#N/A	#N/A	#N/A	#N/A	#N/A	#N/A	GX2001_000109	GX2006	100	1319	0	0	1	1319	110091	111409	0	2436	GX2006_000109	GX2001
H.02	-	GX2001_000110	111584	111865	hypothetical protein	#N/A	#N/A	#N/A	#N/A	#N/A	#N/A	#N/A	#N/A	#N/A	#N/A	#N/A	#N/A	#N/A	GX2006_000110	111584	111865	hypothetical protein	#N/A	#N/A	#N/A	#N/A	#N/A	#N/A	#N/A	#N/A	#N/A	#N/A	#N/A	#N/A	#N/A	GX2001_000110	GX2006	100	282	0	0	1	282	111584	111865	1.03e-148	521	GX2006_000110	GX2001
F.01.01	hrpF	GX2001_000111	111994	114402	serine kinase	#N/A	#N/A	#N/A	#N/A	#N/A	#N/A	#N/A	#N/A	#N/A	#N/A	#N/A	#N/A	#N/A	GX2006_000111	111994	114402	serine kinase	#N/A	#N/A	#N/A	#N/A	#N/A	#N/A	#N/A	#N/A	#N/A	#N/A	#N/A	#N/A	#N/A	GX2001_000111	GX2006	100	2409	0	0	1	2409	111994	114402	0	4449	GX2006_000111	GX2001
H.02		GX2001_000112	114762	114899	hypothetical protein	#N/A	#N/A	#N/A	#N/A	#N/A	#N/A	#N/A	#N/A	#N/A	#N/A	#N/A	#N/A	#N/A	GX2006_000112	114762	114899	hypothetical protein	#N/A	#N/A	#N/A	#N/A	#N/A	#N/A	#N/A	#N/A	#N/A	#N/A	#N/A	#N/A	#N/A	GX2001_000112	GX2006	100	138	0	0	1	138	114762	114899	5.21e-69	255	GX2006_000112	GX2001
F.01.03	xopAE	GX2001_000113	115468	116907	leucine-rich repeat domain-containing protein	#N/A	#N/A	#N/A	#N/A	#N/A	#N/A	#N/A	#N/A	#N/A	#N/A	#N/A	#N/A	#N/A	GX2006_000113	115468	116907	leucine-rich repeat domain-containing protein	#N/A	#N/A	#N/A	#N/A	#N/A	#N/A	#N/A	#N/A	#N/A	#N/A	#N/A	#N/A	#N/A	GX2001_000113	GX2006	100	1440	0	0	1	1440	115468	116907	0	2660	GX2006_000113	GX2001
H.02	-	GX2001_000115	117465	117848	hypothetical protein	#N/A	#N/A	#N/A	#N/A	#N/A	#N/A	#N/A	#N/A	#N/A	#N/A	#N/A	#N/A	#N/A	GX2006_000115	117465	117848	hypothetical protein	#N/A	#N/A	#N/A	#N/A	#N/A	#N/A	#N/A	#N/A	#N/A	#N/A	#N/A	#N/A	#N/A	GX2001_000115	GX2006	100	384	0	0	1	384	117465	117848	0	710	GX2006_000115	GX2001
D.01.01	-	GX2001_000116	117845	118330	phage holin family protein	#N/A	#N/A	#N/A	#N/A	#N/A	#N/A	#N/A	#N/A	#N/A	#N/A	#N/A	#N/A	#N/A	GX2006_000116	117845	118330	phage holin family protein	#N/A	#N/A	#N/A	#N/A	#N/A	#N/A	#N/A	#N/A	#N/A	#N/A	#N/A	#N/A	#N/A	GX2001_000116	GX2006	100	486	0	0	1	486	117845	118330	0	898	GX2006_000116	GX2001
H.02	-	GX2001_000117	118334	118696	hypothetical protein	#N/A	#N/A	#N/A	#N/A	#N/A	#N/A	#N/A	#N/A	#N/A	#N/A	#N/A	#N/A	#N/A	GX2006_000117	118334	118696	hypothetical protein	#N/A	#N/A	#N/A	#N/A	#N/A	#N/A	#N/A	#N/A	#N/A	#N/A	#N/A	#N/A	#N/A	GX2001_000117	GX2006	100	363	0	0	1	363	118334	118696	0	671	GX2006_000117	GX2001
C.03.06	-	GX2001_000118	118813	120249	Do family serine endopeptidase	#N/A	#N/A	#N/A	#N/A	#N/A	#N/A	#N/A	#N/A	#N/A	#N/A	#N/A	#N/A	#N/A	GX2006_000118	118813	120249	Do family serine endopeptidase	#N/A	#N/A	#N/A	#N/A	#N/A	#N/A	#N/A	#N/A	#N/A	#N/A	#N/A	#N/A	#N/A	GX2001_000118	GX2006	100	1437	0	0	1	1437	118813	120249	0	2654	GX2006_000118	GX2001
H.01	-	GX2001_000119	120491	121342	histidine biosynthesis protein HisIE	#N/A	#N/A	#N/A	#N/A	#N/A	#N/A	#N/A	#N/A	#N/A	#N/A	#N/A	#N/A	#N/A	GX2006_000119	120491	121342	histidine biosynthesis protein HisIE	#N/A	#N/A	#N/A	#N/A	#N/A	#N/A	#N/A	#N/A	#N/A	#N/A	#N/A	#N/A	#N/A	GX2001_000119	GX2006	100	852	0	0	1	852	120491	121342	0	1574	GX2006_000119	GX2001
B.04.01	-	GX2001_000120	121802	122119	ATP-binding protein	#N/A	#N/A	#N/A	#N/A	#N/A	#N/A	#N/A	#N/A	#N/A	#N/A	#N/A	#N/A	#N/A	GX2006_000120	121802	122119	ATP-binding protein	#N/A	#N/A	#N/A	#N/A	#N/A	#N/A	#N/A	#N/A	#N/A	#N/A	#N/A	#N/A	#N/A	GX2001_000120	GX2006	100	318	0	0	1	318	121802	122119	1.14e-168	588	GX2006_000120	GX2001
H.03	-	GX2001_000121	122185	122277	DNA-binding response regulator;pseudo=true	#N/A	#N/A	#N/A	#N/A	#N/A	#N/A	#N/A	#N/A	#N/A	#N/A	#N/A	#N/A	#N/A	GX2006_000121	122185	122277	DNA-binding response regulator;pseudo=true	#N/A	#N/A	#N/A	#N/A	#N/A	#N/A	#N/A	#N/A	#N/A	#N/A	#N/A	#N/A	#N/A	GX2001_000121	GX2006	100	93	0	0	1	93	122185	122277	3.34e-44	172	GX2006_000121	GX2001
H.01	-	GX2001_000122	122425	123312	TIGR01777 family oxidoreductase	#N/A	#N/A	#N/A	#N/A	#N/A	#N/A	#N/A	#N/A	#N/A	#N/A	#N/A	#N/A	#N/A	GX2006_000122	122425	123312	TIGR01777 family oxidoreductase	#N/A	#N/A	#N/A	#N/A	#N/A	#N/A	#N/A	#N/A	#N/A	#N/A	#N/A	#N/A	#N/A	GX2001_000122	GX2006	100	888	0	0	1	888	122425	123312	0	1640	GX2006_000122	GX2001
H.03	-	GX2001_000123	123513	123953	DUF4142 domain-containing protein;pseudo=true	#N/A	#N/A	#N/A	#N/A	#N/A	#N/A	#N/A	#N/A	#N/A	#N/A	#N/A	#N/A	#N/A	GX2006_000123	123513	123953	DUF4142 domain-containing protein;pseudo=true	#N/A	#N/A	#N/A	#N/A	#N/A	#N/A	#N/A	#N/A	#N/A	#N/A	#N/A	#N/A	#N/A	GX2001_000123	GX2006	100	441	0	0	1	441	123513	123953	0	815	GX2006_000123	GX2001
G.03	-	GX2001_000124	124019	124969	IS5 family transposase	#N/A	#N/A	#N/A	#N/A	#N/A	#N/A	#N/A	#N/A	#N/A	#N/A	#N/A	#N/A	#N/A	GX2006_000124	124019	124969	IS5 family transposase	#N/A	#N/A	#N/A	#N/A	#N/A	#N/A	#N/A	#N/A	#N/A	#N/A	#N/A	#N/A	#N/A	GX2001_000124	GX2006	100	951	0	0	1	951	124019	124969	0	1757	GX2006_000124	GX2001
H.02		GX2001_000125	125083	125268	hypothetical protein	#N/A	#N/A	#N/A	#N/A	#N/A	#N/A	#N/A	#N/A	#N/A	#N/A	#N/A	#N/A	#N/A	GX2006_000125	125083	125292	hypothetical protein	#N/A	#N/A	#N/A	#N/A	#N/A	#N/A	#N/A	#N/A	#N/A	#N/A	#N/A	#N/A	#N/A	GX2001_000125	GX2006	100	186	0	0	1	186	125083	125268	1.51e-95	344	GX2006_000125	GX2001
H.02	-	GX2001_000126	125360	125620	hypothetical protein	#N/A	#N/A	#N/A	#N/A	#N/A	#N/A	#N/A	#N/A	#N/A	#N/A	#N/A	#N/A	#N/A	GX2006_000126	125360	125620	hypothetical protein	#N/A	#N/A	#N/A	#N/A	#N/A	#N/A	#N/A	#N/A	#N/A	#N/A	#N/A	#N/A	#N/A	GX2001_000126	GX2006	100	261	0	0	1	261	125360	125620	4.46e-137	483	GX2006_000126	GX2001
H.02	-	GX2001_000127	125673	125954	hypothetical protein	#N/A	#N/A	#N/A	#N/A	#N/A	#N/A	#N/A	#N/A	#N/A	#N/A	#N/A	#N/A	#N/A	GX2006_000127	125673	125954	hypothetical protein	#N/A	#N/A	#N/A	#N/A	#N/A	#N/A	#N/A	#N/A	#N/A	#N/A	#N/A	#N/A	#N/A	GX2001_000127	GX2006	100	282	0	0	1	282	125673	125954	1.03e-148	521	GX2006_000127	GX2001
G.03	-	GX2001_000128	126093	127151	IS630 family transposase	#N/A	#N/A	#N/A	#N/A	#N/A	#N/A	#N/A	#N/A	#N/A	#N/A	#N/A	#N/A	#N/A	GX2006_000128	126093	127151	IS630 family transposase	#N/A	#N/A	#N/A	#N/A	#N/A	#N/A	#N/A	#N/A	#N/A	#N/A	#N/A	#N/A	#N/A	GX2001_000128	GX2006	100	1059	0	0	1	1059	126093	127151	0	1956	GX2006_000128	GX2001
G.03	-	GX2001_000129	127292	128239	IS30 family transposase	#N/A	#N/A	#N/A	#N/A	#N/A	#N/A	#N/A	#N/A	#N/A	#N/A	#N/A	#N/A	#N/A	GX2006_000129	127292	128239	IS30 family transposase	#N/A	#N/A	#N/A	#N/A	#N/A	#N/A	#N/A	#N/A	#N/A	#N/A	#N/A	#N/A	#N/A	GX2001_000129	GX2006	100	948	0	0	1	948	127292	128239	0	1751	GX2006_000129	GX2001
H.02	-	GX2001_000130	128494	128805	hypothetical protein	#N/A	#N/A	#N/A	#N/A	#N/A	#N/A	#N/A	#N/A	#N/A	#N/A	#N/A	#N/A	#N/A	GX2006_000130	128494	128805	hypothetical protein	#N/A	#N/A	#N/A	#N/A	#N/A	#N/A	#N/A	#N/A	#N/A	#N/A	#N/A	#N/A	#N/A	GX2001_000130	GX2006	100	312	0	0	1	312	128494	128805	2.41e-165	577	GX2006_000130	GX2001
H.03	-	GX2001_000131	128802	129869	M4 family metallopeptidase;pseudo=true	#N/A	#N/A	#N/A	#N/A	#N/A	#N/A	#N/A	#N/A	#N/A	#N/A	#N/A	#N/A	#N/A	GX2006_000131	128802	129869	M4 family metallopeptidase;pseudo=true	#N/A	#N/A	#N/A	#N/A	#N/A	#N/A	#N/A	#N/A	#N/A	#N/A	#N/A	#N/A	#N/A	GX2001_000131	GX2006	100	1068	0	0	1	1068	128802	129869	0	1973	GX2006_000131	GX2001
H.02	-	GX2001_000132	129980	130156	hypothetical protein	#N/A	#N/A	#N/A	#N/A	#N/A	#N/A	#N/A	#N/A	#N/A	#N/A	#N/A	#N/A	#N/A	GX2006_000132	129980	130156	hypothetical protein	#N/A	#N/A	#N/A	#N/A	#N/A	#N/A	#N/A	#N/A	#N/A	#N/A	#N/A	#N/A	#N/A	GX2001_000132	GX2006	100	177	0	0	1	177	129980	130156	1.44e-90	327	GX2006_000132	GX2001
C.01.04	-	GX2001_000133	130272	130742	NUDIX domain-containing protein	#N/A	#N/A	#N/A	#N/A	#N/A	#N/A	#N/A	#N/A	#N/A	#N/A	#N/A	#N/A	#N/A	GX2006_000133	130272	130742	NUDIX domain-containing protein	#N/A	#N/A	#N/A	#N/A	#N/A	#N/A	#N/A	#N/A	#N/A	#N/A	#N/A	#N/A	#N/A	GX2001_000133	GX2006	100	471	0	0	1	471	130272	130742	0	870	GX2006_000133	GX2001
H.02	-	GX2001_000134	130912	131604	hypothetical protein	#N/A	#N/A	#N/A	#N/A	#N/A	#N/A	#N/A	#N/A	#N/A	#N/A	#N/A	#N/A	#N/A	GX2006_000134	130912	131604	hypothetical protein	#N/A	#N/A	#N/A	#N/A	#N/A	#N/A	#N/A	#N/A	#N/A	#N/A	#N/A	#N/A	#N/A	GX2001_000134	GX2006	100	693	0	0	1	693	130912	131604	0	1280	GX2006_000134	GX2001
F.06.01	-	GX2001_000135	131696	132094	host attachment family protein	#N/A	#N/A	#N/A	#N/A	#N/A	#N/A	#N/A	#N/A	#N/A	#N/A	#N/A	#N/A	#N/A	GX2006_000135	131696	132094	host attachment family protein	#N/A	#N/A	#N/A	#N/A	#N/A	#N/A	#N/A	#N/A	#N/A	#N/A	#N/A	#N/A	#N/A	GX2001_000135	GX2006	100	399	0	0	1	399	131696	132094	0	737	GX2006_000135	GX2001
H.03	trxA	GX2001_000136	132115	132443	thioredoxin family protein;pseudo=true	#N/A	#N/A	#N/A	#N/A	#N/A	#N/A	#N/A	#N/A	#N/A	#N/A	#N/A	#N/A	#N/A	GX2006_000136	132115	132443	thioredoxin family protein;pseudo=true	#N/A	#N/A	#N/A	#N/A	#N/A	#N/A	#N/A	#N/A	#N/A	#N/A	#N/A	#N/A	#N/A	GX2001_000136	GX2006	100	329	0	0	1	329	132115	132443	9.06e-175	608	GX2006_000136	GX2001
G.03		GX2001_000138	132896	133852	IS30-like element IS1112a family transposase	#N/A	#N/A	#N/A	#N/A	#N/A	#N/A	#N/A	#N/A	#N/A	#N/A	#N/A	#N/A	#N/A	GX2006_000138	132896	133852	IS30-like element IS1112a family transposase	#N/A	#N/A	#N/A	#N/A	#N/A	#N/A	#N/A	#N/A	#N/A	#N/A	#N/A	#N/A	#N/A	GX2001_000138	GX2006	100	957	0	0	1	957	132896	133852	0	1768	GX2006_000138	GX2001
H.02	-	GX2001_000139	133827	134297	hypothetical protein	#N/A	#N/A	#N/A	#N/A	#N/A	#N/A	#N/A	#N/A	#N/A	#N/A	#N/A	#N/A	#N/A	GX2006_000139	133827	134297	hypothetical protein	#N/A	#N/A	#N/A	#N/A	#N/A	#N/A	#N/A	#N/A	#N/A	#N/A	#N/A	#N/A	#N/A	GX2001_000139	GX2006	100	471	0	0	1	471	133827	134297	0	870	GX2006_000139	GX2001
E.01.06		GX2001_000140	134489	135742	efflux RND transporter periplasmic adaptor subunit	#N/A	#N/A	#N/A	#N/A	#N/A	#N/A	#N/A	#N/A	#N/A	#N/A	#N/A	#N/A	#N/A	GX2006_000140	134489	135742	efflux RND transporter periplasmic adaptor subunit	#N/A	#N/A	#N/A	#N/A	#N/A	#N/A	#N/A	#N/A	#N/A	#N/A	#N/A	#N/A	#N/A	GX2001_000140	GX2006	100	1254	0	0	1	1254	134489	135742	0	2316	GX2006_000140	GX2001
F.02.01	-	GX2001_000141	136088	136777	ABC transporter ATP-binding protein	#N/A	#N/A	#N/A	#N/A	#N/A	#N/A	#N/A	#N/A	#N/A	#N/A	#N/A	#N/A	#N/A	GX2006_000141	136088	136777	ABC transporter ATP-binding protein	#N/A	#N/A	#N/A	#N/A	#N/A	#N/A	#N/A	#N/A	#N/A	#N/A	#N/A	#N/A	#N/A	GX2001_000141	GX2006	100	690	0	0	1	690	136088	136777	0	1275	GX2006_000141	GX2001
B.03.03		GX2001_000142	136790	137947	FtsX-like permease family protein	#N/A	#N/A	#N/A	#N/A	#N/A	#N/A	#N/A	#N/A	#N/A	#N/A	#N/A	#N/A	#N/A	GX2006_000142	136790	137947	FtsX-like permease family protein	#N/A	#N/A	#N/A	#N/A	#N/A	#N/A	#N/A	#N/A	#N/A	#N/A	#N/A	#N/A	#N/A	GX2001_000142	GX2006	100	1158	0	0	1	1158	136790	137947	0	2139	GX2006_000142	GX2001
E.01.06		GX2001_000143	137960	139270	ABC transporter permease	#N/A	#N/A	#N/A	#N/A	#N/A	#N/A	#N/A	#N/A	#N/A	#N/A	#N/A	#N/A	#N/A	GX2006_000143	137960	139270	ABC transporter permease	#N/A	#N/A	#N/A	#N/A	#N/A	#N/A	#N/A	#N/A	#N/A	#N/A	#N/A	#N/A	#N/A	GX2001_000143	GX2006	100	1311	0	0	1	1311	137960	139270	0	2422	GX2006_000143	GX2001
H.03	-	GX2001_000144	139283	139945	IS30 family transposase;pseudo=true	#N/A	#N/A	#N/A	#N/A	#N/A	#N/A	#N/A	#N/A	#N/A	#N/A	#N/A	#N/A	#N/A	GX2006_000144	139283	139945	IS30 family transposase;pseudo=true	#N/A	#N/A	#N/A	#N/A	#N/A	#N/A	#N/A	#N/A	#N/A	#N/A	#N/A	#N/A	#N/A	GX2001_000144	GX2006	100	663	0	0	1	663	139283	139945	0	1225	GX2006_000144	GX2001
H.03		GX2001_000145	139950	140915	IS1595-like element ISXo5 family transposase;pseudo=true	#N/A	#N/A	#N/A	#N/A	#N/A	#N/A	#N/A	#N/A	#N/A	#N/A	#N/A	#N/A	#N/A	GX2006_000145	139950	140915	IS1595-like element ISXo5 family transposase;pseudo=true	#N/A	#N/A	#N/A	#N/A	#N/A	#N/A	#N/A	#N/A	#N/A	#N/A	#N/A	#N/A	#N/A	GX2001_000145	GX2006	100	966	0	0	1	966	139950	140915	0	1784	GX2006_000145	GX2001
F.05.01	symE	GX2001_000146	141146	141397	type I toxin-antitoxin system SymE family toxin	#N/A	#N/A	#N/A	#N/A	#N/A	#N/A	#N/A	#N/A	#N/A	#N/A	#N/A	#N/A	#N/A	GX2006_000146	141146	141397	type I toxin-antitoxin system SymE family toxin	#N/A	#N/A	#N/A	#N/A	#N/A	#N/A	#N/A	#N/A	#N/A	#N/A	#N/A	#N/A	#N/A	GX2001_000146	GX2006	100	252	0	0	1	252	141146	141397	4.33e-132	466	GX2006_000146	GX2001
F.05.01	-	GX2001_000147	141850	142278	type II toxin-antitoxin system RelE/ParE family toxin	#N/A	#N/A	#N/A	#N/A	#N/A	#N/A	#N/A	#N/A	#N/A	#N/A	#N/A	#N/A	#N/A	GX2006_000147	141850	142278	type II toxin-antitoxin system RelE/ParE family toxin	#N/A	#N/A	#N/A	#N/A	#N/A	#N/A	#N/A	#N/A	#N/A	#N/A	#N/A	#N/A	#N/A	GX2001_000147	GX2006	100	429	0	0	1	429	141850	142278	0	793	GX2006_000147	GX2001
F.05.01	-	GX2001_000148	142275	142505	type II toxin-antitoxin system Phd/YefM family antitoxin	#N/A	#N/A	#N/A	#N/A	#N/A	#N/A	#N/A	#N/A	#N/A	#N/A	#N/A	#N/A	#N/A	GX2006_000148	142275	142505	type II toxin-antitoxin system Phd/YefM family antitoxin	#N/A	#N/A	#N/A	#N/A	#N/A	#N/A	#N/A	#N/A	#N/A	#N/A	#N/A	#N/A	#N/A	GX2001_000148	GX2006	100	231	0	0	1	231	142275	142505	1.86e-120	427	GX2006_000148	GX2001
F.05.01	hlyIII	GX2001_000149	142572	143234	hemolysin III family protein	#N/A	#N/A	#N/A	#N/A	#N/A	#N/A	#N/A	#N/A	#N/A	#N/A	#N/A	#N/A	#N/A	GX2006_000149	142572	143234	hemolysin III family protein	#N/A	#N/A	#N/A	#N/A	#N/A	#N/A	#N/A	#N/A	#N/A	#N/A	#N/A	#N/A	#N/A	GX2001_000149	GX2006	100	663	0	0	1	663	142572	143234	0	1225	GX2006_000149	GX2001
C.02.01	-	GX2001_000150	143412	145907	DEAD/DEAH box helicase	#N/A	#N/A	#N/A	#N/A	#N/A	#N/A	#N/A	#N/A	#N/A	#N/A	#N/A	#N/A	#N/A	GX2006_000150	143412	145907	DEAD/DEAH box helicase	#N/A	#N/A	#N/A	#N/A	#N/A	#N/A	#N/A	#N/A	#N/A	#N/A	#N/A	#N/A	#N/A	GX2001_000150	GX2006	100	2496	0	0	1	2496	143412	145907	0	4610	GX2006_000150	GX2001
C.01.01	yprB	GX2001_000151	145904	147730	ribonuclease H-like domain-containing protein	#N/A	#N/A	#N/A	#N/A	#N/A	#N/A	#N/A	#N/A	#N/A	#N/A	#N/A	#N/A	#N/A	GX2006_000151	145904	147730	ribonuclease H-like domain-containing protein	#N/A	#N/A	#N/A	#N/A	#N/A	#N/A	#N/A	#N/A	#N/A	#N/A	#N/A	#N/A	#N/A	GX2001_000151	GX2006	100	1827	0	0	1	1827	145904	147730	0	3374	GX2006_000151	GX2001
F.01.03	avrBs2	GX2001_000152	148219	150363	avirulence protein	#N/A	#N/A	#N/A	#N/A	#N/A	#N/A	#N/A	#N/A	#N/A	#N/A	#N/A	#N/A	#N/A	GX2006_000152	148219	150363	avirulence protein	#N/A	#N/A	#N/A	#N/A	#N/A	#N/A	#N/A	#N/A	#N/A	#N/A	#N/A	#N/A	#N/A	GX2001_000152	GX2006	100	2145	0	0	1	2145	148219	150363	0	3962	GX2006_000152	GX2001
B.04.02	-	GX2001_000153	150554	151711	ROK family protein	#N/A	#N/A	#N/A	#N/A	#N/A	#N/A	#N/A	#N/A	#N/A	#N/A	#N/A	#N/A	#N/A	GX2006_000153	150554	151711	ROK family protein	#N/A	#N/A	#N/A	#N/A	#N/A	#N/A	#N/A	#N/A	#N/A	#N/A	#N/A	#N/A	#N/A	GX2001_000153	GX2006	100	1158	0	0	1	1158	150554	151711	0	2139	GX2006_000153	GX2001
E.01.08	-	GX2001_000154	151815	154472	TonB-dependent receptor	#N/A	#N/A	#N/A	#N/A	#N/A	#N/A	#N/A	#N/A	#N/A	#N/A	#N/A	#N/A	#N/A	GX2006_000154	151815	154472	TonB-dependent receptor	#N/A	#N/A	#N/A	#N/A	#N/A	#N/A	#N/A	#N/A	#N/A	#N/A	#N/A	#N/A	#N/A	GX2001_000154	GX2006	100	2658	0	0	1	2658	151815	154472	0	4909	GX2006_000154	GX2001
F.02.06	-	GX2001_000155	154483	155268	DUF1868 domain-containing protein	#N/A	#N/A	#N/A	#N/A	#N/A	#N/A	#N/A	#N/A	#N/A	#N/A	#N/A	#N/A	#N/A	GX2006_000155	154483	155268	DUF1868 domain-containing protein	#N/A	#N/A	#N/A	#N/A	#N/A	#N/A	#N/A	#N/A	#N/A	#N/A	#N/A	#N/A	#N/A	GX2001_000155	GX2006	100	786	0	0	1	786	154483	155268	0	1452	GX2006_000155	GX2001
H.01		GX2001_000156	155582	156772	saccharopine dehydrogenase NADP-binding domain-containing protein	#N/A	#N/A	#N/A	#N/A	#N/A	#N/A	#N/A	#N/A	#N/A	#N/A	#N/A	#N/A	#N/A	GX2006_000156	155582	156772	saccharopine dehydrogenase NADP-binding domain-containing protein	#N/A	#N/A	#N/A	#N/A	#N/A	#N/A	#N/A	#N/A	#N/A	#N/A	#N/A	#N/A	#N/A	GX2001_000156	GX2006	100	1191	0	0	1	1191	155582	156772	0	2200	GX2006_000156	GX2001
H.03	-	GX2001_000157	156812	157196	hypothetical protein;pseudo=true	#N/A	#N/A	#N/A	#N/A	#N/A	#N/A	#N/A	#N/A	#N/A	#N/A	#N/A	#N/A	#N/A	GX2006_000157	156812	157196	hypothetical protein;pseudo=true	#N/A	#N/A	#N/A	#N/A	#N/A	#N/A	#N/A	#N/A	#N/A	#N/A	#N/A	#N/A	#N/A	GX2001_000157	GX2006	100	385	0	0	1	385	156812	157196	0	712	GX2006_000157	GX2001
H.03	-	GX2001_000158	157330	157494	NmrA/HSCARG family protein;pseudo=true	#N/A	#N/A	#N/A	#N/A	#N/A	#N/A	#N/A	#N/A	#N/A	#N/A	#N/A	#N/A	#N/A	GX2006_000158	157330	157494	NmrA/HSCARG family protein;pseudo=true	#N/A	#N/A	#N/A	#N/A	#N/A	#N/A	#N/A	#N/A	#N/A	#N/A	#N/A	#N/A	#N/A	GX2001_000158	GX2006	100	165	0	0	1	165	157330	157494	6.26e-84	305	GX2006_000158	GX2001
H.02	-	GX2001_000159	157872	158177	hypothetical protein	#N/A	#N/A	#N/A	#N/A	#N/A	#N/A	#N/A	#N/A	#N/A	#N/A	#N/A	#N/A	#N/A	GX2006_000159	157872	158177	hypothetical protein	#N/A	#N/A	#N/A	#N/A	#N/A	#N/A	#N/A	#N/A	#N/A	#N/A	#N/A	#N/A	#N/A	GX2001_000159	GX2006	100	306	0	0	1	306	157872	158177	5.12e-162	566	GX2006_000159	GX2001
C.01.01	topA	GX2001_000160	158437	159690	DNA topoisomerase IB	#N/A	#N/A	#N/A	#N/A	#N/A	#N/A	#N/A	#N/A	#N/A	#N/A	#N/A	#N/A	#N/A	GX2006_000160	158437	159690	DNA topoisomerase IB	#N/A	#N/A	#N/A	#N/A	#N/A	#N/A	#N/A	#N/A	#N/A	#N/A	#N/A	#N/A	#N/A	GX2001_000160	GX2006	100	1254	0	0	1	1254	158437	159690	0	2316	GX2006_000160	GX2001
H.01	-	GX2001_000161	159747	160127	Elastase inhibitor AFLEI Flags: Precursor	#N/A	#N/A	#N/A	#N/A	#N/A	#N/A	#N/A	#N/A	#N/A	#N/A	#N/A	#N/A	#N/A	GX2006_000161	159747	160127	Elastase inhibitor AFLEI Flags: Precursor	#N/A	#N/A	#N/A	#N/A	#N/A	#N/A	#N/A	#N/A	#N/A	#N/A	#N/A	#N/A	#N/A	GX2001_000161	GX2006	100	381	0	0	1	381	159747	160127	0	704	GX2006_000161	GX2001
A.01.01	gltB	GX2001_000162	160329	164801	glutamate synthase large subunit	#N/A	#N/A	#N/A	#N/A	#N/A	#N/A	#N/A	#N/A	#N/A	#N/A	#N/A	#N/A	#N/A	GX2006_000162	160329	164801	glutamate synthase large subunit	#N/A	#N/A	#N/A	#N/A	#N/A	#N/A	#N/A	#N/A	#N/A	#N/A	#N/A	#N/A	#N/A	GX2001_000162	GX2006	100	4473	0	0	1	4473	160329	164801	0	8261	GX2006_000162	GX2001
A.01.01	gltD	GX2001_000163	164996	166477	FAD-dependent oxidoreductase	#N/A	#N/A	#N/A	#N/A	#N/A	#N/A	#N/A	#N/A	#N/A	#N/A	#N/A	#N/A	#N/A	GX2006_000163	164996	166477	FAD-dependent oxidoreductase	#N/A	#N/A	#N/A	#N/A	#N/A	#N/A	#N/A	#N/A	#N/A	#N/A	#N/A	#N/A	#N/A	GX2001_000163	GX2006	100	1482	0	0	1	1482	164996	166477	0	2737	GX2006_000163	GX2001
H.03	-	GX2001_000164	166720	167094	IS4 family transposase;pseudo=true	#N/A	#N/A	#N/A	#N/A	#N/A	#N/A	#N/A	#N/A	#N/A	#N/A	#N/A	#N/A	#N/A	GX2006_000164	166720	167094	IS4 family transposase;pseudo=true	#N/A	#N/A	#N/A	#N/A	#N/A	#N/A	#N/A	#N/A	#N/A	#N/A	#N/A	#N/A	#N/A	GX2001_000164	GX2006	100	375	0	0	1	375	166720	167094	0	693	GX2006_000164	GX2001
H.03		GX2001_000165	167131	167706	IS30 family transposase;pseudo=true	#N/A	#N/A	#N/A	#N/A	#N/A	#N/A	#N/A	#N/A	#N/A	#N/A	#N/A	#N/A	#N/A	GX2006_000165	167131	167706	IS30 family transposase;pseudo=true	#N/A	#N/A	#N/A	#N/A	#N/A	#N/A	#N/A	#N/A	#N/A	#N/A	#N/A	#N/A	#N/A	GX2001_000165	GX2006	100	576	0	0	1	576	167131	167706	0	1064	GX2006_000165	GX2001
G.03	-	GX2001_000166	167715	168680	IS1595 family transposase	#N/A	#N/A	#N/A	#N/A	#N/A	#N/A	#N/A	#N/A	#N/A	#N/A	#N/A	#N/A	#N/A	GX2006_000166	167715	168680	IS1595 family transposase	#N/A	#N/A	#N/A	#N/A	#N/A	#N/A	#N/A	#N/A	#N/A	#N/A	#N/A	#N/A	#N/A	GX2001_000166	GX2006	100	966	0	0	1	966	167715	168680	0	1784	GX2006_000166	GX2001
H.03		GX2001_000167	168770	169225	IS30 family transposase;pseudo=true	#N/A	#N/A	#N/A	#N/A	#N/A	#N/A	#N/A	#N/A	#N/A	#N/A	#N/A	#N/A	#N/A	GX2006_000167	168770	169225	IS30 family transposase;pseudo=true	#N/A	#N/A	#N/A	#N/A	#N/A	#N/A	#N/A	#N/A	#N/A	#N/A	#N/A	#N/A	#N/A	GX2001_000167	GX2006	100	456	0	0	1	456	139738	139283	0	843	GX2006_000167	GX2001
H.03		GX2001_000168	169233	170090	IS4 family transposase;pseudo=true	#N/A	#N/A	#N/A	#N/A	#N/A	#N/A	#N/A	#N/A	#N/A	#N/A	#N/A	#N/A	#N/A	GX2006_000168	169233	170090	IS4 family transposase;pseudo=true	#N/A	#N/A	#N/A	#N/A	#N/A	#N/A	#N/A	#N/A	#N/A	#N/A	#N/A	#N/A	#N/A	GX2001_000168	GX2006	100	858	0	0	1	858	169233	170090	0	1585	GX2006_000168	GX2001
G.03		GX2001_000169	170116	170914	IS5 family transposase	#N/A	#N/A	#N/A	#N/A	#N/A	#N/A	#N/A	#N/A	#N/A	#N/A	#N/A	#N/A	#N/A	GX2006_000169	170116	170914	IS5 family transposase	#N/A	#N/A	#N/A	#N/A	#N/A	#N/A	#N/A	#N/A	#N/A	#N/A	#N/A	#N/A	#N/A	GX2001_000169	GX2006	100	799	0	0	1	799	170116	170914	0	1476	GX2006_000169	GX2001
H.03	-	GX2001_000170	170963	171106	IS630 family transposase;pseudo=true	#N/A	#N/A	#N/A	#N/A	#N/A	#N/A	#N/A	#N/A	#N/A	#N/A	#N/A	#N/A	#N/A	GX2006_000170	170963	171106	IS630 family transposase;pseudo=true	#N/A	#N/A	#N/A	#N/A	#N/A	#N/A	#N/A	#N/A	#N/A	#N/A	#N/A	#N/A	#N/A	GX2001_000170	GX2006	100	144	0	0	1	144	170963	171106	2.53e-72	267	GX2006_000170	GX2001
G.03	-	GX2001_000171	171153	172535	IS5 family transposase	#N/A	#N/A	#N/A	#N/A	#N/A	#N/A	#N/A	#N/A	#N/A	#N/A	#N/A	#N/A	#N/A	GX2006_000171	171153	172535	IS5 family transposase	#N/A	#N/A	#N/A	#N/A	#N/A	#N/A	#N/A	#N/A	#N/A	#N/A	#N/A	#N/A	#N/A	GX2001_000171	GX2006	100	1383	0	0	1	1383	171153	172535	0	2555	GX2006_000171	GX2001
H.03	kduI	GX2001_000172	172862	173535	5-dehydro-4-deoxy-D-glucuronate isomerase;pseudo=true	#N/A	#N/A	#N/A	#N/A	#N/A	#N/A	#N/A	#N/A	#N/A	#N/A	#N/A	#N/A	#N/A	GX2006_000172	172862	173535	5-dehydro-4-deoxy-D-glucuronate isomerase;pseudo=true	#N/A	#N/A	#N/A	#N/A	#N/A	#N/A	#N/A	#N/A	#N/A	#N/A	#N/A	#N/A	#N/A	GX2001_000172	GX2006	100	674	0	0	1	674	172862	173535	0	1245	GX2006_000172	GX2001
B.04.02	galR	GX2001_000173	173937	174995	LacI family DNA-binding transcriptional regulator	#N/A	#N/A	#N/A	#N/A	#N/A	#N/A	#N/A	#N/A	#N/A	#N/A	#N/A	#N/A	#N/A	GX2006_000173	173937	174995	LacI family DNA-binding transcriptional regulator	#N/A	#N/A	#N/A	#N/A	#N/A	#N/A	#N/A	#N/A	#N/A	#N/A	#N/A	#N/A	#N/A	GX2001_000173	GX2006	100	1059	0	0	1	1059	173937	174995	0	1956	GX2006_000173	GX2001
B.01.01	-	GX2001_000174	175139	175234	xylosidase	#N/A	#N/A	#N/A	#N/A	#N/A	#N/A	#N/A	#N/A	#N/A	#N/A	#N/A	#N/A	#N/A	GX2006_000174	175139	175234	xylosidase	#N/A	#N/A	#N/A	#N/A	#N/A	#N/A	#N/A	#N/A	#N/A	#N/A	#N/A	#N/A	#N/A	GX2001_000174	GX2006	100	96	0	0	1	96	175139	175234	7.47e-46	178	GX2006_000174	GX2001
B.01.02		GX2001_000175	175210	175737	xylosidase	#N/A	#N/A	#N/A	#N/A	#N/A	#N/A	#N/A	#N/A	#N/A	#N/A	#N/A	#N/A	#N/A	GX2006_000175	175210	175737	xylosidase	#N/A	#N/A	#N/A	#N/A	#N/A	#N/A	#N/A	#N/A	#N/A	#N/A	#N/A	#N/A	#N/A	GX2001_000175	GX2006	100	528	0	0	1	528	175210	175737	0	976	GX2006_000175	GX2001
H.03	-	GX2001_000176	175676	175807	carboxylesterase family protein;pseudo=true	#N/A	#N/A	#N/A	#N/A	#N/A	#N/A	#N/A	#N/A	#N/A	#N/A	#N/A	#N/A	#N/A	GX2006_000176	175676	175807	carboxylesterase family protein;pseudo=true	#N/A	#N/A	#N/A	#N/A	#N/A	#N/A	#N/A	#N/A	#N/A	#N/A	#N/A	#N/A	#N/A	GX2001_000176	GX2006	100	132	0	0	1	132	175676	175807	1.07e-65	244	GX2006_000176	GX2001
H.03	-	GX2001_000177	175914	176386	metallophosphatase family protein;pseudo=true	#N/A	#N/A	#N/A	#N/A	#N/A	#N/A	#N/A	#N/A	#N/A	#N/A	#N/A	#N/A	#N/A	GX2006_000177	175914	176386	metallophosphatase family protein;pseudo=true	#N/A	#N/A	#N/A	#N/A	#N/A	#N/A	#N/A	#N/A	#N/A	#N/A	#N/A	#N/A	#N/A	GX2001_000177	GX2006	100	473	0	0	1	473	175914	176386	0	874	GX2006_000177	GX2001
C.04.01	glgB	GX2001_000178	176560	178743	1,4-alpha-glucan branching protein GlgB	#N/A	#N/A	#N/A	#N/A	#N/A	#N/A	#N/A	#N/A	#N/A	#N/A	#N/A	#N/A	#N/A	GX2006_000178	176560	178743	1,4-alpha-glucan branching protein GlgB	#N/A	#N/A	#N/A	#N/A	#N/A	#N/A	#N/A	#N/A	#N/A	#N/A	#N/A	#N/A	#N/A	GX2001_000178	GX2006	100	2184	0	0	1	2184	176560	178743	0	4034	GX2006_000178	GX2001
C.04.01	treS	GX2001_000179	178755	182105	maltose alpha-D-glucosyltransferase	#N/A	#N/A	#N/A	#N/A	#N/A	#N/A	#N/A	#N/A	#N/A	#N/A	#N/A	#N/A	#N/A	GX2006_000179	178755	182105	maltose alpha-D-glucosyltransferase	#N/A	#N/A	#N/A	#N/A	#N/A	#N/A	#N/A	#N/A	#N/A	#N/A	#N/A	#N/A	#N/A	GX2001_000179	GX2006	100	3351	0	0	1	3351	178755	182105	0	6189	GX2006_000179	GX2001
B.01.01	glgE	GX2001_000180	182102	185218	DUF3416 domain-containing protein	#N/A	#N/A	#N/A	#N/A	#N/A	#N/A	#N/A	#N/A	#N/A	#N/A	#N/A	#N/A	#N/A	GX2006_000180	182102	185218	DUF3416 domain-containing protein	#N/A	#N/A	#N/A	#N/A	#N/A	#N/A	#N/A	#N/A	#N/A	#N/A	#N/A	#N/A	#N/A	GX2001_000180	GX2006	100	3117	0	0	1	3117	182102	185218	0	5757	GX2006_000180	GX2001
H.03		GX2001_000181	185978	186805	IS3 family transposase;pseudo=true	#N/A	#N/A	#N/A	#N/A	#N/A	#N/A	#N/A	#N/A	#N/A	#N/A	#N/A	#N/A	#N/A	GX2006_000181	185978	186805	IS3 family transposase;pseudo=true	#N/A	#N/A	#N/A	#N/A	#N/A	#N/A	#N/A	#N/A	#N/A	#N/A	#N/A	#N/A	#N/A	GX2001_000181	GX2006	100	828	0	0	1	828	185978	186805	0	1530	GX2006_000181	GX2001
H.03	tnpX1	GX2001_000182	186894	187082	transposase;pseudo=true	#N/A	#N/A	#N/A	#N/A	#N/A	#N/A	#N/A	#N/A	#N/A	#N/A	#N/A	#N/A	#N/A	GX2006_000182	186894	187082	transposase;pseudo=true	#N/A	#N/A	#N/A	#N/A	#N/A	#N/A	#N/A	#N/A	#N/A	#N/A	#N/A	#N/A	#N/A	GX2001_000182	GX2006	100	189	0	0	1	189	186894	187082	3.31e-97	350	GX2006_000182	GX2001
H.03		GX2001_000183	187171	188137	IS1595-like element ISXo5 family transposase;pseudo=true	#N/A	#N/A	#N/A	#N/A	#N/A	#N/A	#N/A	#N/A	#N/A	#N/A	#N/A	#N/A	#N/A	GX2006_000183	187171	188137	IS1595-like element ISXo5 family transposase;pseudo=true	#N/A	#N/A	#N/A	#N/A	#N/A	#N/A	#N/A	#N/A	#N/A	#N/A	#N/A	#N/A	#N/A	GX2001_000183	GX2006	100	967	0	0	1	967	187171	188137	0	1786	GX2006_000183	GX2001
H.03		GX2001_000184	188144	189145	IS256 family transposase;pseudo=true	#N/A	#N/A	#N/A	#N/A	#N/A	#N/A	#N/A	#N/A	#N/A	#N/A	#N/A	#N/A	#N/A	GX2006_000184	188144	189145	IS256 family transposase;pseudo=true	#N/A	#N/A	#N/A	#N/A	#N/A	#N/A	#N/A	#N/A	#N/A	#N/A	#N/A	#N/A	#N/A	GX2001_000184	GX2006	100	1002	0	0	1	1002	188144	189145	0	1851	GX2006_000184	GX2001
H.03	-	GX2001_000185	189175	189624	IS1595 family transposase;pseudo=true	#N/A	#N/A	#N/A	#N/A	#N/A	#N/A	#N/A	#N/A	#N/A	#N/A	#N/A	#N/A	#N/A	GX2006_000185	189175	189624	IS1595 family transposase;pseudo=true	#N/A	#N/A	#N/A	#N/A	#N/A	#N/A	#N/A	#N/A	#N/A	#N/A	#N/A	#N/A	#N/A	GX2001_000185	GX2006	100	450	0	0	1	450	189175	189624	0	832	GX2006_000185	GX2001
H.03		GX2001_000186	189713	190753	IS5 family transposase;pseudo=true	#N/A	#N/A	#N/A	#N/A	#N/A	#N/A	#N/A	#N/A	#N/A	#N/A	#N/A	#N/A	#N/A	GX2006_000186	189713	190753	IS5 family transposase;pseudo=true	#N/A	#N/A	#N/A	#N/A	#N/A	#N/A	#N/A	#N/A	#N/A	#N/A	#N/A	#N/A	#N/A	GX2001_000186	GX2006	100	1041	0	0	1	1041	189713	190753	0	1923	GX2006_000186	GX2001
H.03	-	GX2001_000187	190892	192268	IS5 family transposase;pseudo=true	#N/A	#N/A	#N/A	#N/A	#N/A	#N/A	#N/A	#N/A	#N/A	#N/A	#N/A	#N/A	#N/A	GX2006_000187	190892	192268	IS5 family transposase;pseudo=true	#N/A	#N/A	#N/A	#N/A	#N/A	#N/A	#N/A	#N/A	#N/A	#N/A	#N/A	#N/A	#N/A	GX2001_000187	GX2006	100	1377	0	0	1	1377	190892	192268	0	2543	GX2006_000187	GX2001
G.03	-	GX2001_000188	192363	193682	IS701 family transposase	#N/A	#N/A	#N/A	#N/A	#N/A	#N/A	#N/A	#N/A	#N/A	#N/A	#N/A	#N/A	#N/A	GX2006_000188	192363	193682	IS701 family transposase	#N/A	#N/A	#N/A	#N/A	#N/A	#N/A	#N/A	#N/A	#N/A	#N/A	#N/A	#N/A	#N/A	GX2001_000188	GX2006	100	1320	0	0	1	1320	192363	193682	0	2438	GX2006_000188	GX2001
F.10.02	comM	GX2001_000189	193839	195359	YifB family Mg chelatase-like AAA ATPase	#N/A	#N/A	#N/A	#N/A	#N/A	#N/A	#N/A	#N/A	#N/A	#N/A	#N/A	#N/A	#N/A	GX2006_000189	193839	195359	YifB family Mg chelatase-like AAA ATPase	#N/A	#N/A	#N/A	#N/A	#N/A	#N/A	#N/A	#N/A	#N/A	#N/A	#N/A	#N/A	#N/A	GX2001_000189	GX2006	100	1521	0	0	1	1521	193839	195359	0	2809	GX2006_000189	GX2001
H.01	-	GX2001_000190	195376	195654	accessory factor UbiK family protein	#N/A	#N/A	#N/A	#N/A	#N/A	#N/A	#N/A	#N/A	#N/A	#N/A	#N/A	#N/A	#N/A	GX2006_000190	195376	195654	accessory factor UbiK family protein	#N/A	#N/A	#N/A	#N/A	#N/A	#N/A	#N/A	#N/A	#N/A	#N/A	#N/A	#N/A	#N/A	GX2001_000190	GX2006	100	279	0	0	1	279	195376	195654	4.73e-147	516	GX2006_000190	GX2001
B.04.03	glnK	GX2001_000191	195844	196182	P-II family nitrogen regulator	#N/A	#N/A	#N/A	#N/A	#N/A	#N/A	#N/A	#N/A	#N/A	#N/A	#N/A	#N/A	#N/A	GX2006_000191	195844	196182	P-II family nitrogen regulator	#N/A	#N/A	#N/A	#N/A	#N/A	#N/A	#N/A	#N/A	#N/A	#N/A	#N/A	#N/A	#N/A	GX2001_000191	GX2006	100	339	0	0	1	339	195844	196182	2.58e-180	627	GX2006_000191	GX2001
H.01	hya	GX2001_000192	196795	198780	beta-N-acetylglucosaminidase domain-containing protein	#N/A	#N/A	#N/A	#N/A	#N/A	#N/A	#N/A	#N/A	#N/A	#N/A	#N/A	#N/A	#N/A	GX2006_000192	196795	198780	beta-N-acetylglucosaminidase domain-containing protein	#N/A	#N/A	#N/A	#N/A	#N/A	#N/A	#N/A	#N/A	#N/A	#N/A	#N/A	#N/A	#N/A	GX2001_000192	GX2006	100	1986	0	0	1	1986	196795	198780	0	3668	GX2006_000192	GX2001
H.03	-	GX2001_000194	198906	199142	hypothetical protein;pseudo=true	#N/A	#N/A	#N/A	#N/A	#N/A	#N/A	#N/A	#N/A	#N/A	#N/A	#N/A	#N/A	#N/A	GX2006_000194	198906	199142	hypothetical protein;pseudo=true	#N/A	#N/A	#N/A	#N/A	#N/A	#N/A	#N/A	#N/A	#N/A	#N/A	#N/A	#N/A	#N/A	GX2001_000194	GX2006	100	237	0	0	1	237	198906	199142	8.82e-124	438	GX2006_000194	GX2001
D.01.02	-	GX2001_000195	199700	200512	porin family protein	#N/A	#N/A	#N/A	#N/A	#N/A	#N/A	#N/A	#N/A	#N/A	#N/A	#N/A	#N/A	#N/A	GX2006_000195	199700	200512	porin family protein	#N/A	#N/A	#N/A	#N/A	#N/A	#N/A	#N/A	#N/A	#N/A	#N/A	#N/A	#N/A	#N/A	GX2001_000195	GX2006	100	813	0	0	1	813	199700	200512	0	1502	GX2006_000195	GX2001
C.03.01	-	GX2001_000196	200705	201316	PH domain-containing protein	#N/A	#N/A	#N/A	#N/A	#N/A	#N/A	#N/A	#N/A	#N/A	#N/A	#N/A	#N/A	#N/A	GX2006_000196	200705	201316	PH domain-containing protein	#N/A	#N/A	#N/A	#N/A	#N/A	#N/A	#N/A	#N/A	#N/A	#N/A	#N/A	#N/A	#N/A	GX2001_000196	GX2006	100	612	0	0	1	612	200705	201316	0	1131	GX2006_000196	GX2001
A.04.03	speE	GX2001_000197	201733	202590	polyamine aminopropyltransferase	#N/A	#N/A	#N/A	#N/A	#N/A	#N/A	#N/A	#N/A	#N/A	#N/A	#N/A	#N/A	#N/A	GX2006_000197	201733	202590	polyamine aminopropyltransferase	#N/A	#N/A	#N/A	#N/A	#N/A	#N/A	#N/A	#N/A	#N/A	#N/A	#N/A	#N/A	#N/A	GX2001_000197	GX2006	100	858	0	0	1	858	201733	202590	0	1585	GX2006_000197	GX2001
A.04.03	speA	GX2001_000198	202828	204714	arginine decarboxylase	#N/A	#N/A	#N/A	#N/A	#N/A	#N/A	#N/A	#N/A	#N/A	#N/A	#N/A	#N/A	#N/A	GX2006_000198	202828	204714	arginine decarboxylase	#N/A	#N/A	#N/A	#N/A	#N/A	#N/A	#N/A	#N/A	#N/A	#N/A	#N/A	#N/A	#N/A	GX2001_000198	GX2006	100	1887	0	0	1	1887	202828	204714	0	3485	GX2006_000198	GX2001
G.03		GX2001_000199	205287	206663	IS5-like element ISXoo4 family transposase	#N/A	#N/A	#N/A	#N/A	#N/A	#N/A	#N/A	#N/A	#N/A	#N/A	#N/A	#N/A	#N/A	GX2006_000199	205287	206663	IS5-like element ISXoo4 family transposase	#N/A	#N/A	#N/A	#N/A	#N/A	#N/A	#N/A	#N/A	#N/A	#N/A	#N/A	#N/A	#N/A	GX2001_000199	GX2006	100	1377	0	0	1	1377	205287	206663	0	2543	GX2006_000199	GX2001
F.02.05	vgrG	GX2001_000200	207068	209791	type VI secretion system tip protein VgrG	#N/A	#N/A	#N/A	#N/A	#N/A	#N/A	#N/A	#N/A	#N/A	#N/A	#N/A	#N/A	#N/A	GX2006_000200	207068	209791	type VI secretion system tip protein VgrG	#N/A	#N/A	#N/A	#N/A	#N/A	#N/A	#N/A	#N/A	#N/A	#N/A	#N/A	#N/A	#N/A	GX2001_000200	GX2006	100	2724	0	0	1	2724	207068	209791	0	5031	GX2006_000200	GX2001
H.01	-	GX2001_000201	209859	212012	DUF3274 domain-containing protein	#N/A	#N/A	#N/A	#N/A	#N/A	#N/A	#N/A	#N/A	#N/A	#N/A	#N/A	#N/A	#N/A	GX2006_000201	209859	212012	DUF3274 domain-containing protein	#N/A	#N/A	#N/A	#N/A	#N/A	#N/A	#N/A	#N/A	#N/A	#N/A	#N/A	#N/A	#N/A	GX2001_000201	GX2006	100	2154	0	0	1	2154	209859	212012	0	3978	GX2006_000201	GX2001
H.01		GX2001_000202	212009	213700	DUF2875 family protein	#N/A	#N/A	#N/A	#N/A	#N/A	#N/A	#N/A	#N/A	#N/A	#N/A	#N/A	#N/A	#N/A	GX2006_000202	212009	213700	DUF2875 family protein	#N/A	#N/A	#N/A	#N/A	#N/A	#N/A	#N/A	#N/A	#N/A	#N/A	#N/A	#N/A	#N/A	GX2001_000202	GX2006	100	1692	0	0	1	1692	212009	213700	0	3125	GX2006_000202	GX2001
F.02.05		GX2001_000203	213697	213960	PAAR domain-containing protein	#N/A	#N/A	#N/A	#N/A	#N/A	#N/A	#N/A	#N/A	#N/A	#N/A	#N/A	#N/A	#N/A	GX2006_000203	213697	213960	PAAR domain-containing protein	#N/A	#N/A	#N/A	#N/A	#N/A	#N/A	#N/A	#N/A	#N/A	#N/A	#N/A	#N/A	#N/A	GX2001_000203	GX2006	100	264	0	0	1	264	213697	213960	9.71e-139	488	GX2006_000203	GX2001
H.03		GX2001_000204	214022	216223	DUF3274 domain-containing protein;pseudo=true	#N/A	#N/A	#N/A	#N/A	#N/A	#N/A	#N/A	#N/A	#N/A	#N/A	#N/A	#N/A	#N/A	GX2006_000204	214022	216223	DUF3274 domain-containing protein;pseudo=true	#N/A	#N/A	#N/A	#N/A	#N/A	#N/A	#N/A	#N/A	#N/A	#N/A	#N/A	#N/A	#N/A	GX2001_000204	GX2006	100	2202	0	0	1	2202	214022	216223	0	4067	GX2006_000204	GX2001
H.01	-	GX2001_000205	216220	217908	DUF2875 family protein	#N/A	#N/A	#N/A	#N/A	#N/A	#N/A	#N/A	#N/A	#N/A	#N/A	#N/A	#N/A	#N/A	GX2006_000205	216220	217908	DUF2875 family protein	#N/A	#N/A	#N/A	#N/A	#N/A	#N/A	#N/A	#N/A	#N/A	#N/A	#N/A	#N/A	#N/A	GX2001_000205	GX2006	100	1689	0	0	1	1689	216220	217908	0	3120	GX2006_000205	GX2001
H.03		GX2001_000206	217905	218163	PAAR domain-containing protein;pseudo=true	#N/A	#N/A	#N/A	#N/A	#N/A	#N/A	#N/A	#N/A	#N/A	#N/A	#N/A	#N/A	#N/A	GX2006_000206	217905	218163	PAAR domain-containing protein;pseudo=true	#N/A	#N/A	#N/A	#N/A	#N/A	#N/A	#N/A	#N/A	#N/A	#N/A	#N/A	#N/A	#N/A	GX2001_000206	GX2006	100	259	0	0	1	259	217905	218163	5.72e-136	479	GX2006_000206	GX2001
C.01.01	gidA	GX2001_000207	218442	220346	tRNA uridine-5-carboxymethylaminomethyl(34) synthesis enzyme MnmG	#N/A	#N/A	#N/A	#N/A	#N/A	#N/A	#N/A	#N/A	#N/A	#N/A	#N/A	#N/A	#N/A	GX2006_000207	218442	220346	tRNA uridine-5-carboxymethylaminomethyl(34) synthesis enzyme MnmG	#N/A	#N/A	#N/A	#N/A	#N/A	#N/A	#N/A	#N/A	#N/A	#N/A	#N/A	#N/A	#N/A	GX2001_000207	GX2006	100	1905	0	0	1	1905	218442	220346	0	3518	GX2006_000207	GX2001
H.02		GX2001_000208	220607	220786	hypothetical protein	#N/A	#N/A	#N/A	#N/A	#N/A	#N/A	#N/A	#N/A	#N/A	#N/A	#N/A	#N/A	#N/A	GX2006_000208	220607	220786	hypothetical protein	#N/A	#N/A	#N/A	#N/A	#N/A	#N/A	#N/A	#N/A	#N/A	#N/A	#N/A	#N/A	#N/A	GX2001_000208	GX2006	100	180	0	0	1	180	220607	220786	3.15e-92	333	GX2006_000208	GX2001
H.02	-	GX2001_000209	220920	221387	hypothetical protein	#N/A	#N/A	#N/A	#N/A	#N/A	#N/A	#N/A	#N/A	#N/A	#N/A	#N/A	#N/A	#N/A	GX2006_000209	220920	221387	hypothetical protein	#N/A	#N/A	#N/A	#N/A	#N/A	#N/A	#N/A	#N/A	#N/A	#N/A	#N/A	#N/A	#N/A	GX2001_000209	GX2006	100	468	0	0	1	468	220920	221387	0	865	GX2006_000209	GX2001
A.01.02	ilvA	GX2001_000210	221545	222504	pyridoxal-phosphate dependent enzyme	#N/A	#N/A	#N/A	#N/A	#N/A	#N/A	#N/A	#N/A	#N/A	#N/A	#N/A	#N/A	#N/A	GX2006_000210	221545	222504	pyridoxal-phosphate dependent enzyme	#N/A	#N/A	#N/A	#N/A	#N/A	#N/A	#N/A	#N/A	#N/A	#N/A	#N/A	#N/A	#N/A	GX2001_000210	GX2006	100	960	0	0	1	960	221545	222504	0	1773	GX2006_000210	GX2001
H.01	-	GX2001_000211	222489	223106	YdcF family protein	#N/A	#N/A	#N/A	#N/A	#N/A	#N/A	#N/A	#N/A	#N/A	#N/A	#N/A	#N/A	#N/A	GX2006_000211	222489	223106	YdcF family protein	#N/A	#N/A	#N/A	#N/A	#N/A	#N/A	#N/A	#N/A	#N/A	#N/A	#N/A	#N/A	#N/A	GX2001_000211	GX2006	100	618	0	0	1	618	222489	223106	0	1142	GX2006_000211	GX2001
H.01	-	GX2001_000212	223149	223568	nuclear transport factor 2 family protein	#N/A	#N/A	#N/A	#N/A	#N/A	#N/A	#N/A	#N/A	#N/A	#N/A	#N/A	#N/A	#N/A	GX2006_000212	223149	223568	nuclear transport factor 2 family protein	#N/A	#N/A	#N/A	#N/A	#N/A	#N/A	#N/A	#N/A	#N/A	#N/A	#N/A	#N/A	#N/A	GX2001_000212	GX2006	100	420	0	0	1	420	223149	223568	0	776	GX2006_000212	GX2001
A.01.02	lpxO	GX2001_000213	223821	224726	lipid A hydroxylase LpxO	#N/A	#N/A	#N/A	#N/A	#N/A	#N/A	#N/A	#N/A	#N/A	#N/A	#N/A	#N/A	#N/A	GX2006_000213	223821	224726	lipid A hydroxylase LpxO	#N/A	#N/A	#N/A	#N/A	#N/A	#N/A	#N/A	#N/A	#N/A	#N/A	#N/A	#N/A	#N/A	GX2001_000213	GX2006	100	906	0	0	1	906	223821	224726	0	1674	GX2006_000213	GX2001
A.03.01	bioC	GX2001_000214	224975	225859	malonyl-ACP O-methyltransferase BioC	#N/A	#N/A	#N/A	#N/A	#N/A	#N/A	#N/A	#N/A	#N/A	#N/A	#N/A	#N/A	#N/A	GX2006_000214	224975	225859	malonyl-ACP O-methyltransferase BioC	#N/A	#N/A	#N/A	#N/A	#N/A	#N/A	#N/A	#N/A	#N/A	#N/A	#N/A	#N/A	#N/A	GX2001_000214	GX2006	100	885	0	0	1	885	224975	225859	0	1635	GX2006_000214	GX2001
B.03.03	fabG	GX2001_000215	225923	226705	SDR family oxidoreductase	#N/A	#N/A	#N/A	#N/A	#N/A	#N/A	#N/A	#N/A	#N/A	#N/A	#N/A	#N/A	#N/A	GX2006_000215	225923	226705	SDR family oxidoreductase	#N/A	#N/A	#N/A	#N/A	#N/A	#N/A	#N/A	#N/A	#N/A	#N/A	#N/A	#N/A	#N/A	GX2001_000215	GX2006	100	783	0	0	1	783	225923	226705	0	1447	GX2006_000215	GX2001
A.03.01	bioH	GX2001_000216	226750	227511	pimeloyl-ACP methyl ester esterase BioH	#N/A	#N/A	#N/A	#N/A	#N/A	#N/A	#N/A	#N/A	#N/A	#N/A	#N/A	#N/A	#N/A	GX2006_000216	226750	227511	pimeloyl-ACP methyl ester esterase BioH	#N/A	#N/A	#N/A	#N/A	#N/A	#N/A	#N/A	#N/A	#N/A	#N/A	#N/A	#N/A	#N/A	GX2001_000216	GX2006	100	762	0	0	1	762	226750	227511	0	1408	GX2006_000216	GX2001
H.02	-	GX2001_000217	227675	228004	hypothetical protein	#N/A	#N/A	#N/A	#N/A	#N/A	#N/A	#N/A	#N/A	#N/A	#N/A	#N/A	#N/A	#N/A	GX2006_000217	227675	228004	hypothetical protein	#N/A	#N/A	#N/A	#N/A	#N/A	#N/A	#N/A	#N/A	#N/A	#N/A	#N/A	#N/A	#N/A	GX2001_000217	GX2006	100	330	0	0	1	330	227675	228004	2.53e-175	610	GX2006_000217	GX2001
H.03	-	GX2001_000218	228046	228246	transposase;pseudo=true	#N/A	#N/A	#N/A	#N/A	#N/A	#N/A	#N/A	#N/A	#N/A	#N/A	#N/A	#N/A	#N/A	GX2006_000218	228046	228246	transposase;pseudo=true	#N/A	#N/A	#N/A	#N/A	#N/A	#N/A	#N/A	#N/A	#N/A	#N/A	#N/A	#N/A	#N/A	GX2001_000218	GX2006	100	201	0	0	1	201	228046	228246	7.56e-104	372	GX2006_000218	GX2001
H.01	-	GX2001_000219	228323	229414	DUF4380 domain-containing protein	#N/A	#N/A	#N/A	#N/A	#N/A	#N/A	#N/A	#N/A	#N/A	#N/A	#N/A	#N/A	#N/A	GX2006_000219	228323	229414	DUF4380 domain-containing protein	#N/A	#N/A	#N/A	#N/A	#N/A	#N/A	#N/A	#N/A	#N/A	#N/A	#N/A	#N/A	#N/A	GX2001_000219	GX2006	100	1092	0	0	1	1092	228323	229414	0	2017	GX2006_000219	GX2001
F.10.02	mdoG	GX2001_000220	229483	231081	glucan biosynthesis protein D	#N/A	#N/A	#N/A	#N/A	#N/A	#N/A	#N/A	#N/A	#N/A	#N/A	#N/A	#N/A	#N/A	GX2006_000220	229483	231081	glucan biosynthesis protein D	#N/A	#N/A	#N/A	#N/A	#N/A	#N/A	#N/A	#N/A	#N/A	#N/A	#N/A	#N/A	#N/A	GX2001_000220	GX2006	100	1599	0	0	1	1599	229483	231081	0	2953	GX2006_000220	GX2001
B.04.01	-	GX2001_000221	231246	232490	GAF domain-containing protein	#N/A	#N/A	#N/A	#N/A	#N/A	#N/A	#N/A	#N/A	#N/A	#N/A	#N/A	#N/A	#N/A	GX2006_000221	231246	232490	GAF domain-containing protein	#N/A	#N/A	#N/A	#N/A	#N/A	#N/A	#N/A	#N/A	#N/A	#N/A	#N/A	#N/A	#N/A	GX2001_000221	GX2006	100	1245	0	0	1	1245	231246	232490	0	2300	GX2006_000221	GX2001
A.02.04	tdk	GX2001_000222	232942	233571	thymidine kinase	#N/A	#N/A	#N/A	#N/A	#N/A	#N/A	#N/A	#N/A	#N/A	#N/A	#N/A	#N/A	#N/A	GX2006_000222	232942	233571	thymidine kinase	#N/A	#N/A	#N/A	#N/A	#N/A	#N/A	#N/A	#N/A	#N/A	#N/A	#N/A	#N/A	#N/A	GX2001_000222	GX2006	100	630	0	0	1	630	232942	233571	0	1164	GX2006_000222	GX2001
C.01.01	rep	GX2001_000223	233778	235754	UvrD-helicase domain-containing protein	#N/A	#N/A	#N/A	#N/A	#N/A	#N/A	#N/A	#N/A	#N/A	#N/A	#N/A	#N/A	#N/A	GX2006_000223	233778	235754	UvrD-helicase domain-containing protein	#N/A	#N/A	#N/A	#N/A	#N/A	#N/A	#N/A	#N/A	#N/A	#N/A	#N/A	#N/A	#N/A	GX2001_000223	GX2006	100	1977	0	0	1	1977	233778	235754	0	3651	GX2006_000223	GX2001
H.03	-	GX2001_000224	235832	236133	GNAT family N-acetyltransferase;pseudo=true	#N/A	#N/A	#N/A	#N/A	#N/A	#N/A	#N/A	#N/A	#N/A	#N/A	#N/A	#N/A	#N/A	GX2006_000224	235832	236133	GNAT family N-acetyltransferase;pseudo=true	#N/A	#N/A	#N/A	#N/A	#N/A	#N/A	#N/A	#N/A	#N/A	#N/A	#N/A	#N/A	#N/A	GX2001_000224	GX2006	100	302	0	0	1	302	235832	236133	8.44e-160	558	GX2006_000224	GX2001
H.03	-	GX2001_000225	236254	236838	DUF4272 domain-containing protein;pseudo=true	#N/A	#N/A	#N/A	#N/A	#N/A	#N/A	#N/A	#N/A	#N/A	#N/A	#N/A	#N/A	#N/A	GX2006_000225	236254	236838	DUF4272 domain-containing protein;pseudo=true	#N/A	#N/A	#N/A	#N/A	#N/A	#N/A	#N/A	#N/A	#N/A	#N/A	#N/A	#N/A	#N/A	GX2001_000225	GX2006	100	585	0	0	1	585	236254	236838	0	1081	GX2006_000225	GX2001
H.01	-	GX2001_000226	237141	237806	DUF480 domain-containing protein	#N/A	#N/A	#N/A	#N/A	#N/A	#N/A	#N/A	#N/A	#N/A	#N/A	#N/A	#N/A	#N/A	GX2006_000226	237141	237806	DUF480 domain-containing protein	#N/A	#N/A	#N/A	#N/A	#N/A	#N/A	#N/A	#N/A	#N/A	#N/A	#N/A	#N/A	#N/A	GX2001_000226	GX2006	100	666	0	0	1	666	237141	237806	0	1230	GX2006_000226	GX2001
B.01.02	-	GX2001_000227	238144	239103	5'-nucleotidase, lipoprotein e(P4) family	#N/A	#N/A	#N/A	#N/A	#N/A	#N/A	#N/A	#N/A	#N/A	#N/A	#N/A	#N/A	#N/A	GX2006_000227	238144	239103	5'-nucleotidase, lipoprotein e(P4) family	#N/A	#N/A	#N/A	#N/A	#N/A	#N/A	#N/A	#N/A	#N/A	#N/A	#N/A	#N/A	#N/A	GX2001_000227	GX2006	100	960	0	0	1	960	238144	239103	0	1773	GX2006_000227	GX2001
A.02.02	pyrF	GX2001_000228	239100	239831	orotidine-5'-phosphate decarboxylase	#N/A	#N/A	#N/A	#N/A	#N/A	#N/A	#N/A	#N/A	#N/A	#N/A	#N/A	#N/A	#N/A	GX2006_000228	239100	239831	orotidine-5'-phosphate decarboxylase	#N/A	#N/A	#N/A	#N/A	#N/A	#N/A	#N/A	#N/A	#N/A	#N/A	#N/A	#N/A	#N/A	GX2001_000228	GX2006	100	732	0	0	1	732	239100	239831	0	1352	GX2006_000228	GX2001
A.03.16	prnA	GX2001_000229	240185	241714	tryptophan 7-halogenase	#N/A	#N/A	#N/A	#N/A	#N/A	#N/A	#N/A	#N/A	#N/A	#N/A	#N/A	#N/A	#N/A	GX2006_000229	240185	241714	tryptophan 7-halogenase	#N/A	#N/A	#N/A	#N/A	#N/A	#N/A	#N/A	#N/A	#N/A	#N/A	#N/A	#N/A	#N/A	GX2001_000229	GX2006	100	1530	0	0	1	1530	240185	241714	0	2826	GX2006_000229	GX2001
D.01.01	-	GX2001_000230	241824	244856	TonB-dependent receptor	#N/A	#N/A	#N/A	#N/A	#N/A	#N/A	#N/A	#N/A	#N/A	#N/A	#N/A	#N/A	#N/A	GX2006_000230	241824	244856	TonB-dependent receptor	#N/A	#N/A	#N/A	#N/A	#N/A	#N/A	#N/A	#N/A	#N/A	#N/A	#N/A	#N/A	#N/A	GX2001_000230	GX2006	100	3033	0	0	1	3033	241824	244856	0	5602	GX2006_000230	GX2001
D.01.01	-	GX2001_000231	245155	248193	TonB-dependent receptor	#N/A	#N/A	#N/A	#N/A	#N/A	#N/A	#N/A	#N/A	#N/A	#N/A	#N/A	#N/A	#N/A	GX2006_000231	245155	248193	TonB-dependent receptor	#N/A	#N/A	#N/A	#N/A	#N/A	#N/A	#N/A	#N/A	#N/A	#N/A	#N/A	#N/A	#N/A	GX2001_000231	GX2006	100	3039	0	0	1	3039	245155	248193	0	5613	GX2006_000231	GX2001
B.04.02	galR	GX2001_000232	248358	249410	LacI family transcriptional regulator	#N/A	#N/A	#N/A	#N/A	#N/A	#N/A	#N/A	#N/A	#N/A	#N/A	#N/A	#N/A	#N/A	GX2006_000232	248358	249410	LacI family transcriptional regulator	#N/A	#N/A	#N/A	#N/A	#N/A	#N/A	#N/A	#N/A	#N/A	#N/A	#N/A	#N/A	#N/A	GX2001_000232	GX2006	100	1053	0	0	1	1053	248358	249410	0	1945	GX2006_000232	GX2001
H.02		GX2001_000233	249579	249824	hypothetical protein	#N/A	#N/A	#N/A	#N/A	#N/A	#N/A	#N/A	#N/A	#N/A	#N/A	#N/A	#N/A	#N/A	GX2006_000233	249579	249824	hypothetical protein	#N/A	#N/A	#N/A	#N/A	#N/A	#N/A	#N/A	#N/A	#N/A	#N/A	#N/A	#N/A	#N/A	GX2001_000233	GX2006	100	246	0	0	1	246	249579	249824	9.12e-129	455	GX2006_000233	GX2001
H.02		GX2001_000234	249823	250788	hypothetical protein	#N/A	#N/A	#N/A	#N/A	#N/A	#N/A	#N/A	#N/A	#N/A	#N/A	#N/A	#N/A	#N/A	GX2006_000234	249823	250788	hypothetical protein	#N/A	#N/A	#N/A	#N/A	#N/A	#N/A	#N/A	#N/A	#N/A	#N/A	#N/A	#N/A	#N/A	GX2001_000234	GX2006	100	966	0	0	1	966	249823	250788	0	1784	GX2006_000234	GX2001
C.04.02	plsB	GX2001_000235	250788	253448	glycerol-3-phosphate 1-O-acyltransferase PlsB	#N/A	#N/A	#N/A	#N/A	#N/A	#N/A	#N/A	#N/A	#N/A	#N/A	#N/A	#N/A	#N/A	GX2006_000235	250788	253448	glycerol-3-phosphate 1-O-acyltransferase PlsB	#N/A	#N/A	#N/A	#N/A	#N/A	#N/A	#N/A	#N/A	#N/A	#N/A	#N/A	#N/A	#N/A	GX2001_000235	GX2006	100	2661	0	0	1	2661	250788	253448	0	4915	GX2006_000235	GX2001
H.03		GX2001_000236	253648	254628	zinc-binding dehydrogenase;pseudo=true	#N/A	#N/A	#N/A	#N/A	#N/A	#N/A	#N/A	#N/A	#N/A	#N/A	#N/A	#N/A	#N/A	GX2006_000236	253648	254628	zinc-binding dehydrogenase;pseudo=true	#N/A	#N/A	#N/A	#N/A	#N/A	#N/A	#N/A	#N/A	#N/A	#N/A	#N/A	#N/A	#N/A	GX2001_000236	GX2006	100	981	0	0	1	981	253648	254628	0	1812	GX2006_000236	GX2001
H.01	-	GX2001_000237	255267	255470	YdcH family protein	#N/A	#N/A	#N/A	#N/A	#N/A	#N/A	#N/A	#N/A	#N/A	#N/A	#N/A	#N/A	#N/A	GX2006_000237	255267	255470	YdcH family protein	#N/A	#N/A	#N/A	#N/A	#N/A	#N/A	#N/A	#N/A	#N/A	#N/A	#N/A	#N/A	#N/A	GX2001_000237	GX2006	100	204	0	0	1	204	255267	255470	1.65e-105	377	GX2006_000237	GX2001
H.03	-	GX2001_000238	255623	255937	hypothetical protein;pseudo=true	#N/A	#N/A	#N/A	#N/A	#N/A	#N/A	#N/A	#N/A	#N/A	#N/A	#N/A	#N/A	#N/A	GX2006_000238	255623	255937	hypothetical protein;pseudo=true	#N/A	#N/A	#N/A	#N/A	#N/A	#N/A	#N/A	#N/A	#N/A	#N/A	#N/A	#N/A	#N/A	GX2001_000238	GX2006	100	315	0	0	1	315	255623	255937	5.24e-167	582	GX2006_000238	GX2001
H.03	-	GX2001_000239	256004	257106	IS3 family transposase;pseudo=true	#N/A	#N/A	#N/A	#N/A	#N/A	#N/A	#N/A	#N/A	#N/A	#N/A	#N/A	#N/A	#N/A	GX2006_000239	256004	257106	IS3 family transposase;pseudo=true	#N/A	#N/A	#N/A	#N/A	#N/A	#N/A	#N/A	#N/A	#N/A	#N/A	#N/A	#N/A	#N/A	GX2001_000239	GX2006	100	1103	0	0	1	1103	256004	257106	0	2037	GX2006_000239	GX2001
H.03		GX2001_000240	257140	257682	RpiB/LacA/LacB family sugar-phosphate isomerase;pseudo=true	#N/A	#N/A	#N/A	#N/A	#N/A	#N/A	#N/A	#N/A	#N/A	#N/A	#N/A	#N/A	#N/A	GX2006_000240	257140	257682	RpiB/LacA/LacB family sugar-phosphate isomerase;pseudo=true	#N/A	#N/A	#N/A	#N/A	#N/A	#N/A	#N/A	#N/A	#N/A	#N/A	#N/A	#N/A	#N/A	GX2001_000240	GX2006	100	543	0	0	1	543	257140	257682	0	1003	GX2006_000240	GX2001
			257787			257787	ins	C	CG	CG:18 C:0	0	0	0	0	0	0	0	0					#N/A	#N/A	#N/A	#N/A	#N/A	#N/A	#N/A	#N/A	#N/A	#N/A	#N/A	#N/A	#N/A
H.03	kduI	GX2001_000241	258047	258890	cupin domain-containing protein;pseudo=true	#N/A	#N/A	#N/A	#N/A	#N/A	#N/A	#N/A	#N/A	#N/A	#N/A	#N/A	#N/A	#N/A	GX2006_000241	258048	258891	cupin domain-containing protein;pseudo=true	#N/A	#N/A	#N/A	#N/A	#N/A	#N/A	#N/A	#N/A	#N/A	#N/A	#N/A	#N/A	#N/A	GX2001_000241	GX2006	100	844	0	0	1	844	258048	258891	0	1559	GX2006_000241	GX2001
H.01	-	GX2001_000242	259112	259756	DUF4375 domain-containing protein	#N/A	#N/A	#N/A	#N/A	#N/A	#N/A	#N/A	#N/A	#N/A	#N/A	#N/A	#N/A	#N/A	GX2006_000242	259113	259757	DUF4375 domain-containing protein	#N/A	#N/A	#N/A	#N/A	#N/A	#N/A	#N/A	#N/A	#N/A	#N/A	#N/A	#N/A	#N/A	GX2001_000242	GX2006	100	645	0	0	1	645	259113	259757	0	1192	GX2006_000242	GX2001
B.01.02	phhA	GX2001_000243	259897	260787	phenylalanine 4-monooxygenase	#N/A	#N/A	#N/A	#N/A	#N/A	#N/A	#N/A	#N/A	#N/A	#N/A	#N/A	#N/A	#N/A	GX2006_000243	259898	260788	phenylalanine 4-monooxygenase	#N/A	#N/A	#N/A	#N/A	#N/A	#N/A	#N/A	#N/A	#N/A	#N/A	#N/A	#N/A	#N/A	GX2001_000243	GX2006	100	891	0	0	1	891	259898	260788	0	1646	GX2006_000243	GX2001
B.04.02	lrp	GX2001_000244	260915	261397	Lrp/AsnC family transcriptional regulator	#N/A	#N/A	#N/A	#N/A	#N/A	#N/A	#N/A	#N/A	#N/A	#N/A	#N/A	#N/A	#N/A	GX2006_000244	260916	261398	Lrp/AsnC family transcriptional regulator	#N/A	#N/A	#N/A	#N/A	#N/A	#N/A	#N/A	#N/A	#N/A	#N/A	#N/A	#N/A	#N/A	GX2001_000244	GX2006	100	483	0	0	1	483	260916	261398	0	893	GX2006_000244	GX2001
H.03	-	GX2001_000245	261688	263284	TonB-dependent receptor;pseudo=true	#N/A	#N/A	#N/A	#N/A	#N/A	#N/A	#N/A	#N/A	#N/A	#N/A	#N/A	#N/A	#N/A	GX2006_000245	261689	263285	TonB-dependent receptor;pseudo=true	#N/A	#N/A	#N/A	#N/A	#N/A	#N/A	#N/A	#N/A	#N/A	#N/A	#N/A	#N/A	#N/A	GX2001_000245	GX2006	100	1597	0	0	1	1597	261689	263285	0	2950	GX2006_000245	GX2001
H.03		GX2001_000246	263290	263490	IS30 family transposase;pseudo=true	#N/A	#N/A	#N/A	#N/A	#N/A	#N/A	#N/A	#N/A	#N/A	#N/A	#N/A	#N/A	#N/A	GX2006_000246	263291	263491	IS30 family transposase;pseudo=true	#N/A	#N/A	#N/A	#N/A	#N/A	#N/A	#N/A	#N/A	#N/A	#N/A	#N/A	#N/A	#N/A	GX2001_000246	GX2006	100	201	0	0	1	201	263291	263491	7.56e-104	372	GX2006_000246	GX2001
H.03	-	GX2001_000247	263492	264091	transposase;pseudo=true	#N/A	#N/A	#N/A	#N/A	#N/A	#N/A	#N/A	#N/A	#N/A	#N/A	#N/A	#N/A	#N/A	GX2006_000247	263493	264092	transposase;pseudo=true	#N/A	#N/A	#N/A	#N/A	#N/A	#N/A	#N/A	#N/A	#N/A	#N/A	#N/A	#N/A	#N/A	GX2001_000247	GX2006	100	600	0	0	1	600	263493	264092	0	1109	GX2006_000247	GX2001
H.03		GX2001_000248	264209	264375	ribonuclease E inhibitor RraB;pseudo=true	#N/A	#N/A	#N/A	#N/A	#N/A	#N/A	#N/A	#N/A	#N/A	#N/A	#N/A	#N/A	#N/A	GX2006_000248	264210	264376	ribonuclease E inhibitor RraB;pseudo=true	#N/A	#N/A	#N/A	#N/A	#N/A	#N/A	#N/A	#N/A	#N/A	#N/A	#N/A	#N/A	#N/A	GX2001_000248	GX2006	100	167	0	0	1	167	264210	264376	4.91e-85	309	GX2006_000248	GX2001
C.04.03	apoD	GX2001_000249	264433	264966	lipocalin family protein	#N/A	#N/A	#N/A	#N/A	#N/A	#N/A	#N/A	#N/A	#N/A	#N/A	#N/A	#N/A	#N/A	GX2006_000249	264434	264967	lipocalin family protein	#N/A	#N/A	#N/A	#N/A	#N/A	#N/A	#N/A	#N/A	#N/A	#N/A	#N/A	#N/A	#N/A	GX2001_000249	GX2006	100	534	0	0	1	534	264434	264967	0	987	GX2006_000249	GX2001
H.03		GX2001_000250	265114	266210	IS5 family transposase;pseudo=true	#N/A	#N/A	#N/A	#N/A	#N/A	#N/A	#N/A	#N/A	#N/A	#N/A	#N/A	#N/A	#N/A	GX2006_000250	265115	266211	IS5 family transposase;pseudo=true	#N/A	#N/A	#N/A	#N/A	#N/A	#N/A	#N/A	#N/A	#N/A	#N/A	#N/A	#N/A	#N/A	GX2001_000250	GX2006	100	1097	0	0	1	1097	265115	266211	0	2026	GX2006_000250	GX2001
H.03		GX2001_000251	266361	266528	transposase;pseudo=true	#N/A	#N/A	#N/A	#N/A	#N/A	#N/A	#N/A	#N/A	#N/A	#N/A	#N/A	#N/A	#N/A	GX2006_000251	266362	266529	transposase;pseudo=true	#N/A	#N/A	#N/A	#N/A	#N/A	#N/A	#N/A	#N/A	#N/A	#N/A	#N/A	#N/A	#N/A	GX2001_000251	GX2006	100	168	0	0	1	168	52733	52566	1.36e-85	311	GX2006_000251	GX2001
H.03		GX2001_000252	266653	267613	transposase;pseudo=true	#N/A	#N/A	#N/A	#N/A	#N/A	#N/A	#N/A	#N/A	#N/A	#N/A	#N/A	#N/A	#N/A	GX2006_000252	266654	267614	transposase;pseudo=true	#N/A	#N/A	#N/A	#N/A	#N/A	#N/A	#N/A	#N/A	#N/A	#N/A	#N/A	#N/A	#N/A	GX2001_000252	GX2006	100	961	0	0	1	961	266654	267614	0	1775	GX2006_000252	GX2001
B.03.03	yahK	GX2001_000253	267782	268840	NAD(P)-dependent alcohol dehydrogenase	#N/A	#N/A	#N/A	#N/A	#N/A	#N/A	#N/A	#N/A	#N/A	#N/A	#N/A	#N/A	#N/A	GX2006_000253	267783	268841	NAD(P)-dependent alcohol dehydrogenase	#N/A	#N/A	#N/A	#N/A	#N/A	#N/A	#N/A	#N/A	#N/A	#N/A	#N/A	#N/A	#N/A	GX2001_000253	GX2006	100	1059	0	0	1	1059	267783	268841	0	1956	GX2006_000253	GX2001
F.03.01	-	GX2001_000254	269148	270221	cellulase	#N/A	#N/A	#N/A	#N/A	#N/A	#N/A	#N/A	#N/A	#N/A	#N/A	#N/A	#N/A	#N/A	GX2006_000254	269149	270222	glycoside hydrolase family 5 protein	#N/A	#N/A	#N/A	#N/A	#N/A	#N/A	#N/A	#N/A	#N/A	#N/A	#N/A	#N/A	#N/A	GX2001_000254	GX2006	100	1074	0	0	1	1074	269149	270222	0	1984	GX2006_000254	GX2001
H.03		GX2001_000255	270671	270864	hypothetical protein;pseudo=true	#N/A	#N/A	#N/A	#N/A	#N/A	#N/A	#N/A	#N/A	#N/A	#N/A	#N/A	#N/A	#N/A	GX2006_000255	270672	270865	hypothetical protein;pseudo=true	#N/A	#N/A	#N/A	#N/A	#N/A	#N/A	#N/A	#N/A	#N/A	#N/A	#N/A	#N/A	#N/A	GX2001_000255	GX2006	100	194	0	0	1	194	270672	270865	5.66e-100	359	GX2006_000255	GX2001
F.03.01	-	GX2001_000256	270984	272036	cellulase	#N/A	#N/A	#N/A	#N/A	#N/A	#N/A	#N/A	#N/A	#N/A	#N/A	#N/A	#N/A	#N/A	GX2006_000256	270985	272037	glycoside hydrolase family 5 protein	#N/A	#N/A	#N/A	#N/A	#N/A	#N/A	#N/A	#N/A	#N/A	#N/A	#N/A	#N/A	#N/A	GX2001_000256	GX2006	100	1053	0	0	1	1053	270985	272037	0	1945	GX2006_000256	GX2001
F.03.01	-	GX2001_000258	272684	273814	cellulase	#N/A	#N/A	#N/A	#N/A	#N/A	#N/A	#N/A	#N/A	#N/A	#N/A	#N/A	#N/A	#N/A	GX2006_000258	272685	273815	glycoside hydrolase family 5 protein	#N/A	#N/A	#N/A	#N/A	#N/A	#N/A	#N/A	#N/A	#N/A	#N/A	#N/A	#N/A	#N/A	GX2001_000258	GX2006	100	1131	0	0	1	1131	272685	273815	0	2089	GX2006_000258	GX2001
G.03		GX2001_000259	273983	274951	IS5-like element ISXo1 family transposase	#N/A	#N/A	#N/A	#N/A	#N/A	#N/A	#N/A	#N/A	#N/A	#N/A	#N/A	#N/A	#N/A	GX2006_000259	273984	274952	IS5-like element ISXo1 family transposase	#N/A	#N/A	#N/A	#N/A	#N/A	#N/A	#N/A	#N/A	#N/A	#N/A	#N/A	#N/A	#N/A	GX2001_000259	GX2006	100	969	0	0	1	969	273984	274952	0	1790	GX2006_000259	GX2001
H.03		GX2001_000260	275217	276023	IS30 family transposase;pseudo=true	#N/A	#N/A	#N/A	#N/A	#N/A	#N/A	#N/A	#N/A	#N/A	#N/A	#N/A	#N/A	#N/A	GX2006_000260	275218	276024	IS30 family transposase;pseudo=true	#N/A	#N/A	#N/A	#N/A	#N/A	#N/A	#N/A	#N/A	#N/A	#N/A	#N/A	#N/A	#N/A	GX2001_000260	GX2006	100	807	0	0	1	807	275218	276024	0	1491	GX2006_000260	GX2001
H.01	-	GX2001_000261	276298	276687	YchJ family protein	#N/A	#N/A	#N/A	#N/A	#N/A	#N/A	#N/A	#N/A	#N/A	#N/A	#N/A	#N/A	#N/A	GX2006_000261	276299	276688	YchJ family protein	#N/A	#N/A	#N/A	#N/A	#N/A	#N/A	#N/A	#N/A	#N/A	#N/A	#N/A	#N/A	#N/A	GX2001_000261	GX2006	100	390	0	0	1	390	276299	276688	0	721	GX2006_000261	GX2001
H.02	-	GX2001_000262	276895	277101	hypothetical protein	#N/A	#N/A	#N/A	#N/A	#N/A	#N/A	#N/A	#N/A	#N/A	#N/A	#N/A	#N/A	#N/A	GX2006_000262	276896	277102	hypothetical protein	#N/A	#N/A	#N/A	#N/A	#N/A	#N/A	#N/A	#N/A	#N/A	#N/A	#N/A	#N/A	#N/A	GX2001_000262	GX2006	100	207	0	0	1	207	276896	277102	3.61e-107	383	GX2006_000262	GX2001
G.03		GX2001_000264	277333	278301	IS5-like element ISXo1 family transposase	#N/A	#N/A	#N/A	#N/A	#N/A	#N/A	#N/A	#N/A	#N/A	#N/A	#N/A	#N/A	#N/A	GX2006_000264	277334	278302	IS5-like element ISXo1 family transposase	#N/A	#N/A	#N/A	#N/A	#N/A	#N/A	#N/A	#N/A	#N/A	#N/A	#N/A	#N/A	#N/A	GX2001_000264	GX2006	100	969	0	0	1	969	277334	278302	0	1790	GX2006_000264	GX2001
E.01.03	-	GX2001_000265	278555	280717	lytic murein transglycosylase	#N/A	#N/A	#N/A	#N/A	#N/A	#N/A	#N/A	#N/A	#N/A	#N/A	#N/A	#N/A	#N/A	GX2006_000265	278556	280718	lytic murein transglycosylase	#N/A	#N/A	#N/A	#N/A	#N/A	#N/A	#N/A	#N/A	#N/A	#N/A	#N/A	#N/A	#N/A	GX2001_000265	GX2006	100	2163	0	0	1	2163	278556	280718	0	3995	GX2006_000265	GX2001
F.05.03	tetA	GX2001_000266	281265	282569	tetracycline resistance MFS efflux pump	#N/A	#N/A	#N/A	#N/A	#N/A	#N/A	#N/A	#N/A	#N/A	#N/A	#N/A	#N/A	#N/A	GX2006_000266	281266	282570	tetracycline resistance MFS efflux pump	#N/A	#N/A	#N/A	#N/A	#N/A	#N/A	#N/A	#N/A	#N/A	#N/A	#N/A	#N/A	#N/A	GX2001_000266	GX2006	100	1305	0	0	1	1305	281266	282570	0	2410	GX2006_000266	GX2001
A.03.12	-	GX2001_000267	282629	283231	biliverdin-producing heme oxygenase	#N/A	#N/A	#N/A	#N/A	#N/A	#N/A	#N/A	#N/A	#N/A	#N/A	#N/A	#N/A	#N/A	GX2006_000267	282630	283232	biliverdin-producing heme oxygenase	#N/A	#N/A	#N/A	#N/A	#N/A	#N/A	#N/A	#N/A	#N/A	#N/A	#N/A	#N/A	#N/A	GX2001_000267	GX2006	100	603	0	0	1	603	282630	283232	0	1114	GX2006_000267	GX2001
H.01	-	GX2001_000268	283228	285132	GAF domain-containing protein	#N/A	#N/A	#N/A	#N/A	#N/A	#N/A	#N/A	#N/A	#N/A	#N/A	#N/A	#N/A	#N/A	GX2006_000268	283229	285133	GAF domain-containing protein	#N/A	#N/A	#N/A	#N/A	#N/A	#N/A	#N/A	#N/A	#N/A	#N/A	#N/A	#N/A	#N/A	GX2001_000268	GX2006	100	1905	0	0	1	1905	283229	285133	0	3518	GX2006_000268	GX2001
H.03	benE	GX2001_000269	285241	286411	benzoate/H(+) symporter BenE family transporter;pseudo=true	#N/A	#N/A	#N/A	#N/A	#N/A	#N/A	#N/A	#N/A	#N/A	#N/A	#N/A	#N/A	#N/A	GX2006_000269	285242	286412	benzoate/H(+) symporter BenE family transporter;pseudo=true	#N/A	#N/A	#N/A	#N/A	#N/A	#N/A	#N/A	#N/A	#N/A	#N/A	#N/A	#N/A	#N/A	GX2001_000269	GX2006	100	1171	0	0	1	1171	285242	286412	0	2163	GX2006_000269	GX2001
H.03		GX2001_000275	292469	293571	IS3 family transposase;pseudo=true	#N/A	#N/A	#N/A	#N/A	#N/A	#N/A	#N/A	#N/A	#N/A	#N/A	#N/A	#N/A	#N/A	GX2006_000275	292470	293572	IS3 family transposase;pseudo=true	#N/A	#N/A	#N/A	#N/A	#N/A	#N/A	#N/A	#N/A	#N/A	#N/A	#N/A	#N/A	#N/A	GX2001_000275	GX2006	100	1103	0	0	1	1103	292470	293572	0	2037	GX2006_000275	GX2001
H.03		GX2001_000276	293638	293928	transposase;pseudo=true	#N/A	#N/A	#N/A	#N/A	#N/A	#N/A	#N/A	#N/A	#N/A	#N/A	#N/A	#N/A	#N/A	GX2006_000276	293639	293929	transposase;pseudo=true	#N/A	#N/A	#N/A	#N/A	#N/A	#N/A	#N/A	#N/A	#N/A	#N/A	#N/A	#N/A	#N/A	GX2001_000276	GX2006	100	291	0	0	1	291	293639	293929	1.06e-153	538	GX2006_000276	GX2001
H.03		GX2001_000277	294014	294208	transposase;pseudo=true	#N/A	#N/A	#N/A	#N/A	#N/A	#N/A	#N/A	#N/A	#N/A	#N/A	#N/A	#N/A	#N/A	GX2006_000277	294015	294209	transposase;pseudo=true	#N/A	#N/A	#N/A	#N/A	#N/A	#N/A	#N/A	#N/A	#N/A	#N/A	#N/A	#N/A	#N/A	GX2001_000277	GX2006	100	195	0	0	1	195	294015	294209	1.58e-100	361	GX2006_000277	GX2001
C.01.04	mutM	GX2001_000278	294452	295267	bifunctional DNA-formamidopyrimidine glycosylase/DNA-(apurinic or apyrimidinic site) lyase	#N/A	#N/A	#N/A	#N/A	#N/A	#N/A	#N/A	#N/A	#N/A	#N/A	#N/A	#N/A	#N/A	GX2006_000278	294453	295268	bifunctional DNA-formamidopyrimidine glycosylase/DNA-(apurinic or apyrimidinic site) lyase	#N/A	#N/A	#N/A	#N/A	#N/A	#N/A	#N/A	#N/A	#N/A	#N/A	#N/A	#N/A	#N/A	GX2001_000278	GX2006	100	816	0	0	1	816	294453	295268	0	1507	GX2006_000278	GX2001
G.03		GX2001_000279	295614	296576	IS1595-like element ISXo2 family transposase	#N/A	#N/A	#N/A	#N/A	#N/A	#N/A	#N/A	#N/A	#N/A	#N/A	#N/A	#N/A	#N/A	GX2006_000279	295615	296577	IS1595-like element ISXo2 family transposase	#N/A	#N/A	#N/A	#N/A	#N/A	#N/A	#N/A	#N/A	#N/A	#N/A	#N/A	#N/A	#N/A	GX2001_000279	GX2006	100	963	0	0	1	963	295615	296577	0	1779	GX2006_000279	GX2001
H.03	-	GX2001_000280	296681	297444	IS5 family transposase;pseudo=true	#N/A	#N/A	#N/A	#N/A	#N/A	#N/A	#N/A	#N/A	#N/A	#N/A	#N/A	#N/A	#N/A	GX2006_000280	296682	297445	IS5 family transposase;pseudo=true	#N/A	#N/A	#N/A	#N/A	#N/A	#N/A	#N/A	#N/A	#N/A	#N/A	#N/A	#N/A	#N/A	GX2001_000280	GX2006	100	764	0	0	1	764	296682	297445	0	1411	GX2006_000280	GX2001
H.03		GX2001_000281	297574	298950	IS5 family transposase;pseudo=true	#N/A	#N/A	#N/A	#N/A	#N/A	#N/A	#N/A	#N/A	#N/A	#N/A	#N/A	#N/A	#N/A	GX2006_000281	297575	298951	IS5 family transposase;pseudo=true	#N/A	#N/A	#N/A	#N/A	#N/A	#N/A	#N/A	#N/A	#N/A	#N/A	#N/A	#N/A	#N/A	GX2001_000281	GX2006	100	1377	0	0	1	1377	297575	298951	0	2543	GX2006_000281	GX2001
C.04.03	mlaA	GX2001_000282	299243	300301	VacJ family lipoprotein	#N/A	#N/A	#N/A	#N/A	#N/A	#N/A	#N/A	#N/A	#N/A	#N/A	#N/A	#N/A	#N/A	GX2006_000282	299244	300302	VacJ family lipoprotein	#N/A	#N/A	#N/A	#N/A	#N/A	#N/A	#N/A	#N/A	#N/A	#N/A	#N/A	#N/A	#N/A	GX2001_000282	GX2006	100	1059	0	0	1	1059	299244	300302	0	1956	GX2006_000282	GX2001
E.01.06	mlaB	GX2001_000283	300312	300602	STAS domain-containing protein	#N/A	#N/A	#N/A	#N/A	#N/A	#N/A	#N/A	#N/A	#N/A	#N/A	#N/A	#N/A	#N/A	GX2006_000283	300313	300603	STAS domain-containing protein	#N/A	#N/A	#N/A	#N/A	#N/A	#N/A	#N/A	#N/A	#N/A	#N/A	#N/A	#N/A	#N/A	GX2001_000283	GX2006	100	291	0	0	1	291	300313	300603	1.06e-153	538	GX2006_000283	GX2001
F.08.08	mlaC	GX2001_000284	300592	301254	ABC transporter substrate-binding protein	#N/A	#N/A	#N/A	#N/A	#N/A	#N/A	#N/A	#N/A	#N/A	#N/A	#N/A	#N/A	#N/A	GX2006_000284	300593	301255	ABC transporter substrate-binding protein	#N/A	#N/A	#N/A	#N/A	#N/A	#N/A	#N/A	#N/A	#N/A	#N/A	#N/A	#N/A	#N/A	GX2001_000284	GX2006	100	663	0	0	1	663	300593	301255	0	1225	GX2006_000284	GX2001
F.10.02	mlaD	GX2001_000285	301251	301802	outer membrane lipid asymmetry maintenance protein MlaD	#N/A	#N/A	#N/A	#N/A	#N/A	#N/A	#N/A	#N/A	#N/A	#N/A	#N/A	#N/A	#N/A	GX2006_000285	301252	301803	outer membrane lipid asymmetry maintenance protein MlaD	#N/A	#N/A	#N/A	#N/A	#N/A	#N/A	#N/A	#N/A	#N/A	#N/A	#N/A	#N/A	#N/A	GX2001_000285	GX2006	100	552	0	0	1	552	301252	301803	0	1020	GX2006_000285	GX2001
F.08.08	mlaE	GX2001_000286	301814	302563	MlaE family lipid ABC transporter permease subunit	#N/A	#N/A	#N/A	#N/A	#N/A	#N/A	#N/A	#N/A	#N/A	#N/A	#N/A	#N/A	#N/A	GX2006_000286	301815	302564	MlaE family lipid ABC transporter permease subunit	#N/A	#N/A	#N/A	#N/A	#N/A	#N/A	#N/A	#N/A	#N/A	#N/A	#N/A	#N/A	#N/A	GX2001_000286	GX2006	100	750	0	0	1	750	301815	302564	0	1386	GX2006_000286	GX2001
F.08.08	mlaF	GX2001_000287	302563	303357	ATP-binding cassette domain-containing protein	#N/A	#N/A	#N/A	#N/A	#N/A	#N/A	#N/A	#N/A	#N/A	#N/A	#N/A	#N/A	#N/A	GX2006_000287	302564	303358	ATP-binding cassette domain-containing protein	#N/A	#N/A	#N/A	#N/A	#N/A	#N/A	#N/A	#N/A	#N/A	#N/A	#N/A	#N/A	#N/A	GX2001_000287	GX2006	100	795	0	0	1	795	302564	303358	0	1469	GX2006_000287	GX2001
H.02	-	GX2001_000288	303742	304029	hypothetical protein	#N/A	#N/A	#N/A	#N/A	#N/A	#N/A	#N/A	#N/A	#N/A	#N/A	#N/A	#N/A	#N/A	GX2006_000288	303743	304030	hypothetical protein	#N/A	#N/A	#N/A	#N/A	#N/A	#N/A	#N/A	#N/A	#N/A	#N/A	#N/A	#N/A	#N/A	GX2001_000288	GX2006	100	288	0	0	1	288	303743	304030	4.86e-152	532	GX2006_000288	GX2001
H.01	-	GX2001_000289	304048	304605	GNAT family N-acetyltransferase	#N/A	#N/A	#N/A	#N/A	#N/A	#N/A	#N/A	#N/A	#N/A	#N/A	#N/A	#N/A	#N/A	GX2006_000289	304049	304606	GNAT family N-acetyltransferase	#N/A	#N/A	#N/A	#N/A	#N/A	#N/A	#N/A	#N/A	#N/A	#N/A	#N/A	#N/A	#N/A	GX2001_000289	GX2006	100	558	0	0	1	558	304049	304606	0	1031	GX2006_000289	GX2001
G.03		GX2001_000290	304623	305588	IS1595-like element ISXo5 family transposase	#N/A	#N/A	#N/A	#N/A	#N/A	#N/A	#N/A	#N/A	#N/A	#N/A	#N/A	#N/A	#N/A	GX2006_000290	304624	305589	IS1595-like element ISXo5 family transposase	#N/A	#N/A	#N/A	#N/A	#N/A	#N/A	#N/A	#N/A	#N/A	#N/A	#N/A	#N/A	#N/A	GX2001_000290	GX2006	100	966	0	0	1	966	304624	305589	0	1784	GX2006_000290	GX2001
H.03		GX2001_000291	305677	306345	IS630 family transposase;pseudo=true	#N/A	#N/A	#N/A	#N/A	#N/A	#N/A	#N/A	#N/A	#N/A	#N/A	#N/A	#N/A	#N/A	GX2006_000291	305678	306346	IS630 family transposase;pseudo=true	#N/A	#N/A	#N/A	#N/A	#N/A	#N/A	#N/A	#N/A	#N/A	#N/A	#N/A	#N/A	#N/A	GX2001_000291	GX2006	100	669	0	0	1	669	305678	306346	0	1236	GX2006_000291	GX2001
G.03		GX2001_000292	306433	307389	IS30-like element IS1112 family transposase	#N/A	#N/A	#N/A	#N/A	#N/A	#N/A	#N/A	#N/A	#N/A	#N/A	#N/A	#N/A	#N/A	GX2006_000292	306434	307390	IS30-like element IS1112 family transposase	#N/A	#N/A	#N/A	#N/A	#N/A	#N/A	#N/A	#N/A	#N/A	#N/A	#N/A	#N/A	#N/A	GX2001_000292	GX2006	100	957	0	0	1	957	306434	307390	0	1768	GX2006_000292	GX2001
H.03		GX2001_000293	307461	308224	IS5 family transposase;pseudo=true	#N/A	#N/A	#N/A	#N/A	#N/A	#N/A	#N/A	#N/A	#N/A	#N/A	#N/A	#N/A	#N/A	GX2006_000293	307462	308225	IS5 family transposase;pseudo=true	#N/A	#N/A	#N/A	#N/A	#N/A	#N/A	#N/A	#N/A	#N/A	#N/A	#N/A	#N/A	#N/A	GX2001_000293	GX2006	100	764	0	0	1	764	296682	297445	0	1411	GX2006_000293	GX2001
G.03		GX2001_000294	308263	309061	IS5 family transposase	#N/A	#N/A	#N/A	#N/A	#N/A	#N/A	#N/A	#N/A	#N/A	#N/A	#N/A	#N/A	#N/A	GX2006_000294	308264	309062	IS5 family transposase	#N/A	#N/A	#N/A	#N/A	#N/A	#N/A	#N/A	#N/A	#N/A	#N/A	#N/A	#N/A	#N/A	GX2001_000294	GX2006	100	799	0	0	1	799	308264	309062	0	1476	GX2006_000294	GX2001
G.03	-	GX2001_000295	309193	310407	IS4 family transposase	#N/A	#N/A	#N/A	#N/A	#N/A	#N/A	#N/A	#N/A	#N/A	#N/A	#N/A	#N/A	#N/A	GX2006_000295	309194	310408	IS4 family transposase	#N/A	#N/A	#N/A	#N/A	#N/A	#N/A	#N/A	#N/A	#N/A	#N/A	#N/A	#N/A	#N/A	GX2001_000295	GX2006	100	1215	0	0	1	1215	309194	310408	0	2244	GX2006_000295	GX2001
G.03		GX2001_000296	310467	311298	IS5 family transposase	#N/A	#N/A	#N/A	#N/A	#N/A	#N/A	#N/A	#N/A	#N/A	#N/A	#N/A	#N/A	#N/A	GX2006_000296	310468	311299	IS5 family transposase	#N/A	#N/A	#N/A	#N/A	#N/A	#N/A	#N/A	#N/A	#N/A	#N/A	#N/A	#N/A	#N/A	GX2001_000296	GX2006	100	832	0	0	1	832	310468	311299	0	1537	GX2006_000296	GX2001
G.03		GX2001_000297	311460	312695	ISL3 family transposase	#N/A	#N/A	#N/A	#N/A	#N/A	#N/A	#N/A	#N/A	#N/A	#N/A	#N/A	#N/A	#N/A	GX2006_000297	311461	312696	ISL3 family transposase	#N/A	#N/A	#N/A	#N/A	#N/A	#N/A	#N/A	#N/A	#N/A	#N/A	#N/A	#N/A	#N/A	GX2001_000297	GX2006	100	1236	0	0	1	1236	311461	312696	0	2283	GX2006_000297	GX2001
H.03		GX2001_000298	312748	313834	IS3 family transposase;pseudo=true	#N/A	#N/A	#N/A	#N/A	#N/A	#N/A	#N/A	#N/A	#N/A	#N/A	#N/A	#N/A	#N/A	GX2006_000298	312749	313835	IS3 family transposase;pseudo=true	#N/A	#N/A	#N/A	#N/A	#N/A	#N/A	#N/A	#N/A	#N/A	#N/A	#N/A	#N/A	#N/A	GX2001_000298	GX2006	100	1087	0	0	1	1087	312749	313835	0	2008	GX2006_000298	GX2001
H.02		GX2001_000299	314094	314522	hypothetical protein	#N/A	#N/A	#N/A	#N/A	#N/A	#N/A	#N/A	#N/A	#N/A	#N/A	#N/A	#N/A	#N/A	GX2006_000299	314095	314523	hypothetical protein	#N/A	#N/A	#N/A	#N/A	#N/A	#N/A	#N/A	#N/A	#N/A	#N/A	#N/A	#N/A	#N/A	GX2001_000299	GX2006	100	429	0	0	1	429	314095	314523	0	793	GX2006_000299	GX2001
A.01.04	aroQ	GX2001_000300	314533	314982	3-dehydroquinate dehydratase	#N/A	#N/A	#N/A	#N/A	#N/A	#N/A	#N/A	#N/A	#N/A	#N/A	#N/A	#N/A	#N/A	GX2006_000300	314534	314983	3-dehydroquinate dehydratase	#N/A	#N/A	#N/A	#N/A	#N/A	#N/A	#N/A	#N/A	#N/A	#N/A	#N/A	#N/A	#N/A	GX2001_000300	GX2006	100	450	0	0	1	450	314534	314983	0	832	GX2006_000300	GX2001
H.02		GX2001_000301	314963	315190	hypothetical protein	#N/A	#N/A	#N/A	#N/A	#N/A	#N/A	#N/A	#N/A	#N/A	#N/A	#N/A	#N/A	#N/A	GX2006_000301	314964	315191	hypothetical protein	#N/A	#N/A	#N/A	#N/A	#N/A	#N/A	#N/A	#N/A	#N/A	#N/A	#N/A	#N/A	#N/A	GX2001_000301	GX2006	100	228	0	0	1	228	314964	315191	8.51e-119	422	GX2006_000301	GX2001
B.03.03	pvadh	GX2001_000302	315498	317252	PQQ-binding-like beta-propeller repeat protein	#N/A	#N/A	#N/A	#N/A	#N/A	#N/A	#N/A	#N/A	#N/A	#N/A	#N/A	#N/A	#N/A	GX2006_000302	315499	317253	PQQ-binding-like beta-propeller repeat protein	#N/A	#N/A	#N/A	#N/A	#N/A	#N/A	#N/A	#N/A	#N/A	#N/A	#N/A	#N/A	#N/A	GX2001_000302	GX2006	100	1755	0	0	1	1755	315499	317253	0	3241	GX2006_000302	GX2001
H.03		GX2001_000303	318175	318938	IS5 family transposase;pseudo=true	#N/A	#N/A	#N/A	#N/A	#N/A	#N/A	#N/A	#N/A	#N/A	#N/A	#N/A	#N/A	#N/A	GX2006_000303	318197	318960	IS5 family transposase;pseudo=true	#N/A	#N/A	#N/A	#N/A	#N/A	#N/A	#N/A	#N/A	#N/A	#N/A	#N/A	#N/A	#N/A	GX2001_000303	GX2006	100	764	0	0	1	764	296682	297445	0	1411	GX2006_000303	GX2001
B.01.02	aroK	GX2001_000304	318991	319575	gluconokinase	#N/A	#N/A	#N/A	#N/A	#N/A	#N/A	#N/A	#N/A	#N/A	#N/A	#N/A	#N/A	#N/A	GX2006_000304	319013	319597	gluconokinase	#N/A	#N/A	#N/A	#N/A	#N/A	#N/A	#N/A	#N/A	#N/A	#N/A	#N/A	#N/A	#N/A	GX2001_000304	GX2006	100	585	0	0	1	585	319013	319597	0	1081	GX2006_000304	GX2001
E.01.09	-	GX2001_000305	319733	321115	MFS transporter	#N/A	#N/A	#N/A	#N/A	#N/A	#N/A	#N/A	#N/A	#N/A	#N/A	#N/A	#N/A	#N/A	GX2006_000305	319755	321137	MFS transporter	#N/A	#N/A	#N/A	#N/A	#N/A	#N/A	#N/A	#N/A	#N/A	#N/A	#N/A	#N/A	#N/A	GX2001_000305	GX2006	100	1383	0	0	1	1383	319755	321137	0	2555	GX2006_000305	GX2001
F.04.02	-	GX2001_000306	321118	323517	NdvB protein	#N/A	#N/A	#N/A	#N/A	#N/A	#N/A	#N/A	#N/A	#N/A	#N/A	#N/A	#N/A	#N/A	GX2006_000306	321140	323539	NdvB protein	#N/A	#N/A	#N/A	#N/A	#N/A	#N/A	#N/A	#N/A	#N/A	#N/A	#N/A	#N/A	#N/A	GX2001_000306	GX2006	100	2400	0	0	1	2400	321140	323539	0	4433	GX2006_000306	GX2001
H.01	-	GX2001_000307	323621	326263	glycosyl hydrolase 115 family protein	#N/A	#N/A	#N/A	#N/A	#N/A	#N/A	#N/A	#N/A	#N/A	#N/A	#N/A	#N/A	#N/A	GX2006_000307	323643	326285	glycosyl hydrolase 115 family protein	#N/A	#N/A	#N/A	#N/A	#N/A	#N/A	#N/A	#N/A	#N/A	#N/A	#N/A	#N/A	#N/A	GX2001_000307	GX2006	100	2643	0	0	1	2643	323643	326285	0	4881	GX2006_000307	GX2001
B.04.01	-	GX2001_000308	327011	330460	hybrid sensor histidine kinase/response regulator	#N/A	#N/A	#N/A	#N/A	#N/A	#N/A	#N/A	#N/A	#N/A	#N/A	#N/A	#N/A	#N/A	GX2006_000308	327033	330482	hybrid sensor histidine kinase/response regulator	#N/A	#N/A	#N/A	#N/A	#N/A	#N/A	#N/A	#N/A	#N/A	#N/A	#N/A	#N/A	#N/A	GX2001_000308	GX2006	100	3450	0	0	1	3450	327033	330482	0	6372	GX2006_000308	GX2001
D.01.01	-	GX2001_000309	330653	331237	manganese efflux pump MntP family protein	#N/A	#N/A	#N/A	#N/A	#N/A	#N/A	#N/A	#N/A	#N/A	#N/A	#N/A	#N/A	#N/A	GX2006_000309	330675	331259	manganese efflux pump MntP family protein	#N/A	#N/A	#N/A	#N/A	#N/A	#N/A	#N/A	#N/A	#N/A	#N/A	#N/A	#N/A	#N/A	GX2001_000309	GX2006	100	585	0	0	1	585	330675	331259	0	1081	GX2006_000309	GX2001
[truncated: 4,441 more rows]
[truncated: 10 more columns]

## Sheet: Classification Codes
	Table S2-4 Genome Function Categories for Phytopathogenic Bacteria (Adapted from da Silva et al., 2002 and Thieme et al., 2005)
	Code	Function category
	A.	Biosynthesis of small molecules
	A.01	Amino acids biosynthesis
	A.01.01	Glutamate family and nitrogen assimilation
	A.01.02	Aspartate family and pyruvate family
[truncated: 159 more rows]
