# Supplementary material for: Comparative Genomic Analysis of Two Xanthomonas oryzae pv. oryzae Strains Isolated From Low Land and High Mountain Paddies in Guangxi, China
Source: Front Microbiol. 2022 Apr 28;13:867633. doi: 10.3389/fmicb.2022.867633 (PMC9096941; doi:10.3389/fmicb.2022.867633)
Supplement: Supplementary file 3 [file Data_Sheet_2.xlsx]

## Sheet: Pathogenicity
Table S3-1 The pathogenicity, virulence and adaptation genes annotated in Xoo genomes
Categorical Code	Gene name	GXO20-01_CDS	Start	End	Annotation	GXO20-06_CDS	start	end	Annotation
F.01.01	hpa2	GXO20-01_000084	88702	89265	lytic transglycosylase domain-containing protein	GXO20-06_000084	88702	89265	lytic transglycosylase domain-containing protein
F.01.01	hpa1	GXO20-01_000085	89641	90060	type III secretion harpin protein Hpa1	GXO20-06_000085	89641	90060	hypothetical protein
F.01.01	hrcC	GXO20-01_000086	90799	92616	type III secretion system outer membrane ring subunit SctC	GXO20-06_000086	90799	92616	type III secretion system outer membrane ring subunit SctC
F.01.01	hrcT	GXO20-01_000087	92699	93529	type III secretion system export apparatus subunit SctT	GXO20-06_000087	92699	93529	type III secretion system export apparatus subunit SctT
F.01.01	hrpB7	GXO20-01_000088	93526	94035	type III secretion protein HrpB7	GXO20-06_000088	93526	94035	type III secretion protein HrpB7
F.01.01	hrcN	GXO20-01_000089	94028	95356	type III secretion system ATPase SctN	GXO20-06_000089	94028	95356	type III secretion system ATPase SctN
F.01.01	hrcL	GXO20-01_000090	95346	96047	type III secretion system stator protein SctL	GXO20-06_000090	95346	96047	type III secretion system stator protein SctL
F.01.01	hrpB4	GXO20-01_000091	96032	96661	type III secretion protein HrpB4	GXO20-06_000091	96032	96661	type III secretion protein HrpB4
F.01.01	hrcJ	GXO20-01_000092	96669	97430	type III secretion inner membrane ring lipoprotein SctJ	GXO20-06_000092	96669	97430	type III secretion inner membrane ring lipoprotein SctJ
F.01.01	hrpB2	GXO20-01_000093	97432	97824	type III secretion protein HrpB2	GXO20-06_000093	97432	97824	type III secretion protein HrpB2
F.01.01	hrpB1	GXO20-01_000094	97858	98313	HrpB1 family type III secretion system apparatus protein	GXO20-06_000094	97858	98313	HrpB1 family type III secretion system apparatus protein
F.01.01	hrcU	GXO20-01_000095	98528	99607	type III secretion system export apparatus subunit SctU	GXO20-06_000095	98528	99607	type III secretion system export apparatus subunit SctU
F.01.01	hrcV	GXO20-01_000096	99601	101538	FHIPEP family type III secretion protein	GXO20-06_000096	99601	101538	FHIPEP family type III secretion protein
F.01.01	hpaP	GXO20-01_000097	101538	102179	type III secretion system protein SctP	GXO20-06_000097	101538	102179	type III secretion system protein SctP
F.01.01	hrcQ	GXO20-01_000098	102272	103225	type III secretion system cytoplasmic ring protein SctQ	GXO20-06_000098	102272	103225	type III secretion system cytoplasmic ring protein SctQ
F.01.01	hrcR	GXO20-01_000099	103212	103856	type III secretion system export apparatus subunit SctR	GXO20-06_000099	103212	103856	type III secretion system export apparatus subunit SctR
F.01.01	hrcS	GXO20-01_000100	103861	104121	type III secretion system export apparatus subunit SctS	GXO20-06_000100	103861	104121	type III secretion system export apparatus subunit SctS
F.01.01	hpaA	GXO20-01_000101	104118	104945	4-hydroxyphenylacetate catabolism regulator HpaA	GXO20-06_000101	104118	104945	4-hydroxyphenylacetate catabolism regulator HpaA
F.01.01	hrcD	GXO20-01_000102	104942	105880	FHA domain-containing protein	GXO20-06_000102	104942	105880	FHA domain-containing protein
F.01.01	hrpD6	GXO20-01_000103	105890	106132	serine kinase	GXO20-06_000103	105890	106132	serine kinase
F.01.01	hrpE	GXO20-01_000104	106213	106494	serine kinase	GXO20-06_000104	106213	106494	serine kinase
F.01.01	hpaB	GXO20-01_000105	106549	107019	CesT family type III secretion system chaperone	GXO20-06_000105	106549	107019	CesT family type III secretion system chaperone
F.01.01	hpa3	GXO20-01_000108	109416	109862	Hpa3 protein	GXO20-06_000108	109416	109862	hypothetical protein
F.01.01	hrpF	GXO20-01_000111	111994	114402	serine kinase	GXO20-06_000111	111994	114402	serine kinase
F.01.01	hrpG	GXO20-01_001336	1387555	1388346	response regulator transcription factor	GXO20-06_001336	1387521	1388312	response regulator transcription factor
F.01.01	hrpX	GXO20-01_001338	1389183	1390538	helix-turn-helix transcriptional regulator	GXO20-06_001338	1389149	1390504	helix-turn-helix transcriptional regulator
F.01.02	tal1d	GXO20-01_001191	1229735	1232743	TALE effector	GXO20-06_001189	1229688	1232696	avirulence protein
F.01.02	tal1c	GXO20-01_001194	1233733	1237044	TALE effector	GXO20-06_001192	1233686	1236997	Avirulence protein AvrBs3
F.01.02	tal1b	GXO20-01_001197	1238034	1242458	TALE effector	GXO20-06_001195	1237987	1242411	avirulence protein
F.01.02	tal1a	GXO20-01_001200	1243448	1247164	TALE effector	GXO20-06_001198	1243401	1247117	avirulence protein
F.01.02	tal2c	GXO20-01_002100	2206170	2209685	TALE effector	GXO20-06_002098	2202138	2205653	Avirulence protein AvrBs3
F.01.02	tal2b	GXO20-01_002103	2210675	2214193	TALE effector	GXO20-06_002101	2206643	2210161	Avirulence protein AvrBs3
F.01.02	tal2a	GXO20-01_002106	2217445	2221572	TAL effector protein PthXo1	GXO20-06_002104	2213413	2217540	TAL effector protein PthXo1
F.01.02	tal3b	GXO20-01_002244	2358620	2362474	TALE effector	GXO20-06_002242	2354588	2358442	avirulence protein
F.01.02	tal3a	GXO20-01_002247	2363464	2366763	TALE effector	GXO20-06_002245	2359432	2362731	avirulence protein
F.01.02	tal4a	GXO20-01_002282	2390727	2394440	TALE effector	GXO20-06_002279	2386695	2390408	avirulence protein
F.01.02	tal4b	GXO20-01_002285	2395430	2399185	TALE effector	GXO20-06_002282	2391398	2395153	avirulence protein
F.01.02	tal4c	GXO20-01_002289	2400991	2405007	TALE effector	GXO20-06_002286	2396959	2400975	avirulence protein
F.01.02	tal6a	GXO20-01_003028	3208689	3212408	TALE effector	GXO20-06_003028	3208985	3212704	avirulence protein
F.01.02	tal6b	GXO20-01_003031	3213398	3217828	TALE effector	GXO20-06_003031	3213694	3218124	avirulence protein
F.01.02	tal6c	GXO20-01_003034	3218818	3223365	TALE effector	GXO20-06_003034	3219114	3223661	avirulence protein
F.01.02	tal7	GXO20-01_004293	4546948	4550877	TALE effector	GXO20-06_004288	4546580	4550509	avirulence protein
F.01.03	xopW	GXO20-01_000040	39655	39978	type III effector protein XopW	GXO20-06_000040	39655	39978	type III effector protein XopW
F.01.03	xopF1	GXO20-01_000107	107434	109419	type III effector protein XopF1	GXO20-06_000107	107434	109419	type III effector protein XopF1
F.01.03	xopAE	GXO20-01_000113	115468	116907	leucine-rich repeat domain-containing protein	GXO20-06_000113	115468	116907	leucine-rich repeat domain-containing protein
F.01.03	avrBs2	GXO20-01_000152	148219	150363	avirulence protein	GXO20-06_000152	148219	150363	avirulence protein
F.01.03	xopN	GXO20-01_000317	338243	340405	type III secretion system effector protein	GXO20-06_000317	338265	340427	type III secretion system effector protein
F.01.03	xopY	GXO20-01_001573	1630312	1630860	type III secretion system effector protein	GXO20-06_001573	1630285	1630833	type III secretion system effector protein
F.01.03	xopL	GXO20-01_001745	1819968	1821656	type III effector protein XopL	GXO20-06_001745	1819943	1821631	type III effector protein XopL
F.01.03	xopK	GXO20-01_001751	1826067	1828598	type III secretion system effector protein XopK	GXO20-06_001751	1826042	1828573	type III secretion system effector protein XopK
F.01.03	xopZ	GXO20-01_002542	2667999	2672165	type III effector	GXO20-06_002539	2663934	2668100	type III effector
F.01.03	xopAA	GXO20-01_003042	3231933	3234020	type III effector	GXO20-06_003042	3232229	3234316	type III effector
F.01.03	xopU	GXO20-01_003044	3235920	3239000	histidine kinase	GXO20-06_003044	3236216	3239296	histidine kinase
F.01.03	xopC	GXO20-01_003432	3645445	3646683	type III secretion system effector protein	GXO20-06_003431	3645713	3646951	type III secretion system effector protein
F.01.03	xopP1	GXO20-01_003433	3646911	3649052	outer protein P	GXO20-06_003432	3647179	3649320	outer protein P
F.01.03	xopV	GXO20-01_004078	4324152	4325147	type III secretion system effector protein	GXO20-06_004073	4323776	4324771	type III secretion system effector protein
F.01.03	xopX	GXO20-01_004322	4580673	4582781	type III secretion system effector protein	GXO20-06_004317	4580305	4582413	type III secretion system effector protein
F.01.03	xopR	GXO20-01_004425	4683802	4685115	type III effector protein XopR	GXO20-06_004421	4683434	4684747	type III effector protein XopR
F.01.03	xopAD	GXO20-01_004436	4699821	4708277	type III effector protein XopAD	GXO20-06_004432	4699453	4707909	hypothetical protein
F.01.03	xopQ	GXO20-01_004500	4773409	4774803	nucleoside hydrolase	GXO20-06_004496	4773041	4774435	nucleoside hydrolase
F.02.01	-	GXO20-01_000141	136088	136777	ABC transporter ATP-binding protein	GXO20-06_000141	136088	136777	ABC transporter ATP-binding protein
F.02.01	raxC	GXO20-01_000889	927519	928898	TolC family outer membrane protein	GXO20-06_000888	927472	928851	TolC family outer membrane protein
F.02.01	cvaB	GXO20-01_001767	1842967	1845081	peptidase domain-containing ABC transporter	GXO20-06_001769	1842942	1845056	peptidase domain-containing ABC transporter
F.02.01		GXO20-01_002015	2122412	2124181	ATP-binding cassette domain-containing protein	GXO20-06_002013	2118379	2120148	ATP-binding cassette domain-containing protein
F.02.01	raxQ	GXO20-01_003404	3610870	3612783	sulfate adenylyltransferase subunit CysN	GXO20-06_003403	3611145	3613058	sulfate adenylyltransferase subunit CysN
F.02.01	raxP	GXO20-01_003405	3612846	3613754	sulfate adenylyltransferase subunit CysD	GXO20-06_003404	3613121	3614029	sulfate adenylyltransferase subunit CysD
F.02.01	raxB	GXO20-01_003593	3833390	3835549	peptidase domain-containing ABC transporter RaxB	GXO20-06_003592	3835177	3837336	peptidase domain-containing ABC transporter RaxB
F.02.01	raxA	GXO20-01_003594	3835546	3836784	HlyD family secretion protein	GXO20-06_003593	3837333	3838571	HlyD family secretion protein
F.02.01	raxST	GXO20-01_003595	3836846	3837649	RiPP modification sulfotransferase RaxST	GXO20-06_003594	3838633	3839436	RiPP modification sulfotransferase RaxST
F.02.01	ax21	GXO20-01_004248	4492181	4492777	Ax21 family protein	GXO20-06_004243	4491813	4492409	Ax21 family protein
F.02.02	xpsE	GXO20-01_000801	832494	834221	type II secretion system ATPase GspE	GXO20-06_000800	832521	834248	type II secretion system ATPase GspE
F.02.02	xpsF	GXO20-01_000803	834397	835614	type II secretion system F family protein	GXO20-06_000802	834424	835641	type II secretion system F family protein
F.02.02	xpsG	GXO20-01_000804	835882	836313	type II secretion system major pseudopilin GspG	GXO20-06_000803	835909	836340	type II secretion system major pseudopilin GspG
F.02.02	xpsH	GXO20-01_000805	836323	836832	GspH/FimT family pseudopilin	GXO20-06_000804	836350	836859	GspH/FimT family pseudopilin
F.02.02	xpsI	GXO20-01_000806	836829	837245	prepilin-type N-terminal cleavage/methylation domain-containing protein	GXO20-06_000805	836856	837272	prepilin-type N-terminal cleavage/methylation domain-containing protein
F.02.02	xpsJ	GXO20-01_000807	837242	837877	type II secretion system protein J	GXO20-06_000806	837269	837904	type II secretion system protein J
F.02.02	xpsK	GXO20-01_000808	837874	838725	general secretion pathway protein GspK	GXO20-06_000807	837901	838752	general secretion pathway protein GspK
F.02.02	xpsL	GXO20-01_000809	838722	839843	PilN domain-containing protein	GXO20-06_000808	838749	839870	PilN domain-containing protein
F.02.02	xpsM	GXO20-01_000810	839827	840480	type II secretion system protein M	GXO20-06_000809	839854	840507	type II secretion system protein M
F.02.02	xpsN	GXO20-01_000811	840470	841285	general secretion pathway protein GspN	GXO20-06_000810	840497	841312	general secretion pathway protein GspN
F.02.02	xpsD	GXO20-01_000812	841282	843594	type II secretion system secretin GspD	GXO20-06_000811	841309	843621	type II secretion system secretin GspD
F.02.02	pilC	GXO20-01_001551	1605173	1606432	type II secretion system F family protein	GXO20-06_001551	1605146	1606405	type II secretion system F family protein
F.02.02	gspE	GXO20-01_004435	4697621	4699435	GspE/PulE family protein	GXO20-06_004431	4697253	4699067	GspE/PulE family protein
F.02.02		GXO20-01_004604	4891358	4891582	secreted protein, putative	GXO20-06_004600	4890990	4891214	hypothetical protein
F.02.03	virK	GXO20-01_000044	44382	44813	VirK family protein	GXO20-06_000044	44382	44813	VirK family protein
F.02.04	-	GXO20-01_001869	1965881	1968709	S8 family serine peptidase	GXO20-06_001871	1965856	1968684	S8 family serine peptidase
F.02.04	-	GXO20-01_002387	2502289	2505024	S8 family serine peptidase	GXO20-06_002384	2498226	2500961	S8 family serine peptidase
F.02.04	apeE	GXO20-01_003380	3583469	3585253	autotransporter domain-containing esterase	GXO20-06_003380	3583744	3585528	autotransporter domain-containing esterase
F.02.05	vgrG	GXO20-01_000200	207068	209791	type VI secretion system tip protein VgrG	GXO20-06_000200	207068	209791	type VI secretion system tip protein VgrG
F.02.05		GXO20-01_000203	213697	213960	PAAR domain-containing protein	GXO20-06_000203	213697	213960	PAAR domain-containing protein
F.02.05		GXO20-01_000999	1036873	1039596	type VI secretion system tip protein VgrG	GXO20-06_000998	1036826	1039549	type VI secretion system tip protein VgrG
F.02.05	vgrG	GXO20-01_001410	1456942	1459764	type VI secretion system tip protein VgrG	GXO20-06_001410	1456915	1459737	type VI secretion system tip protein VgrG
F.02.05		GXO20-01_001414	1462738	1465161	type VI secretion system tip protein VgrG	GXO20-06_001414	1462711	1465134	type VI secretion system tip protein VgrG
F.02.05		GXO20-01_001421	1471939	1473840	type VI secretion system Vgr family protein	GXO20-06_001421	1471912	1473813	type VI secretion system Vgr family protein
F.02.05	-	GXO20-01_001535	1588842	1593332	RHS repeat protein	GXO20-06_001535	1588815	1593305	RHS repeat protein
F.02.05	vgrG	GXO20-01_001606	1666763	1669009	type VI secretion system tip protein VgrG	GXO20-06_001606	1666736	1668982	type VI secretion system tip protein VgrG
F.02.05		GXO20-01_001608	1670796	1675379	type IV secretion protein Rhs	GXO20-06_001608	1670769	1675352	type IV secretion protein Rhs
F.02.05		GXO20-01_001704	1760139	1760540	PAAR domain-containing protein	GXO20-06_001704	1760113	1760514	PAAR domain-containing protein
F.02.05		GXO20-01_002629	2772094	2777334	type IV secretion protein Rhs	GXO20-06_002626	2768029	2773269	type IV secretion protein Rhs
F.02.05	vgrG	GXO20-01_002818	2992929	2995691	type VI secretion system tip protein VgrG	GXO20-06_002814	2988878	2991640	type VI secretion system tip protein VgrG
F.02.05	impA	GXO20-01_003052	3247291	3248319	type VI secretion system protein TssA	GXO20-06_003052	3247587	3248615	type VI secretion system protein TssA
F.02.05	impM	GXO20-01_003058	3254146	3254793	type VI secretion system-associated protein TagF	GXO20-06_003058	3254442	3255089	type VI secretion system-associated protein TagF
F.02.05	icmF	GXO20-01_003059	3254790	3258248	type VI secretion system membrane subunit TssM	GXO20-06_003059	3255086	3258544	type VI secretion system membrane subunit TssM
F.02.05	dotU	GXO20-01_003060	3258252	3259568	type IVB secretion system protein IcmH/DotU	GXO20-06_003060	3258548	3259864	type IVB secretion system protein IcmH/DotU
F.02.05	impJ	GXO20-01_003061	3259570	3260907	type VI secretion system baseplate subunit TssK (missense)	GXO20-06_003061	3259866	3261203	type VI secretion system baseplate subunit TssK
F.02.05	impI	GXO20-01_003062	3260904	3262328	type VI secretion system-associated FHA domain protein TagH	GXO20-06_003062	3261200	3262624	type VI secretion system-associated FHA domain protein TagH
F.02.05	vgrG	GXO20-01_003064	3262873	3264810	type VI secretion system tip protein VgrG	GXO20-06_003064	3263169	3265106	type VI secretion system tip protein VgrG
F.02.05	clpB1	GXO20-01_003069	3267165	3269870	type VI secretion system ATPase TssH	GXO20-06_003069	3267461	3270166	type VI secretion system ATPase TssH
F.02.05	impH	GXO20-01_003070	3269903	3270913	type VI secretion system baseplate subunit TssG	GXO20-06_003070	3270199	3271209	type VI secretion system baseplate subunit TssG
F.02.05	impG	GXO20-01_003071	3270877	3272754	type VI secretion system baseplate subunit TssF	GXO20-06_003071	3271173	3273050	type VI secretion system baseplate subunit TssF
F.02.05	impF	GXO20-01_003072	3272758	3273261	type VI secretion system baseplate subunit TssE	GXO20-06_003072	3273054	3273557	type VI secretion system baseplate subunit TssE
F.02.05	impE	GXO20-01_003073	3273249	3274082	ImpE protein	GXO20-06_003073	3273545	3274378	ImpE protein
F.02.05	hcp1	GXO20-01_003074	3274118	3274621	type VI secretion system tube protein Hcp	GXO20-06_003074	3274414	3274917	type VI secretion system tube protein Hcp
F.02.05	impC	GXO20-01_003075	3274721	3276235	type VI secretion system contractile sheath large subunit	GXO20-06_003075	3275017	3276531	type VI secretion system contractile sheath large subunit
F.02.05	impB	GXO20-01_003076	3276228	3276734	type VI secretion system contractile sheath small subunit	GXO20-06_003076	3276524	3277030	type VI secretion system contractile sheath small subunit
F.02.05		GXO20-01_003116	3319847	3321166	IS701 family transposase	GXO20-06_003116	3320143	3321462	IS701 family transposase
F.02.05		GXO20-01_003360	3567382	3568701	IS701 family transposase	GXO20-06_003360	3567657	3568976	IS701 family transposase
F.02.05	vgrG	GXO20-01_003496	3718366	3721125	type VI secretion system tip protein VgrG	GXO20-06_003495	3718634	3721393	type VI secretion system tip protein VgrG
F.02.05	impH	GXO20-01_003499	3724420	3725511	type VI secretion system baseplate subunit TssG	GXO20-06_003498	3724688	3725779	type VI secretion system baseplate subunit TssG
F.02.05	impG	GXO20-01_003500	3725475	3727310	type VI secretion system baseplate subunit TssF	GXO20-06_003499	3725743	3727578	type VI secretion system baseplate subunit TssF
F.02.05	impF	GXO20-01_003501	3727313	3727801	type VI secretion system baseplate subunit TssE	GXO20-06_003500	3727581	3728069	type VI secretion system baseplate subunit TssE
F.02.05	hcp2	GXO20-01_003502	3727949	3728446	type VI secretion system tube protein Hcp	GXO20-06_003501	3728217	3728714	type VI secretion system tube protein Hcp
F.02.05	impC	GXO20-01_003503	3728588	3730084	type VI secretion system contractile sheath large subunit	GXO20-06_003502	3728856	3730352	type VI secretion system contractile sheath large subunit
F.02.05	impB	GXO20-01_003504	3730088	3730588	type VI secretion system contractile sheath small subunit	GXO20-06_003503	3730356	3730856	type VI secretion system contractile sheath small subunit
F.02.05	-	GXO20-01_003505	3730635	3731249	TPR repeat protein	GXO20-06_003504	3730903	3731517	hypothetical protein
F.02.05	lip	GXO20-01_003506	3731510	3732118	type VI secretion system lipoprotein TssJ	GXO20-06_003505	3731778	3732386	type VI secretion system lipoprotein TssJ
F.02.05	impJ	GXO20-01_003507	3732270	3733604	type VI secretion system baseplate subunit TssK	GXO20-06_003506	3732538	3733872	type VI secretion system baseplate subunit TssK
F.02.05	impK	GXO20-01_003508	3733601	3734392	type IVB secretion system protein IcmH/DotU	GXO20-06_003507	3733869	3734660	type IVB secretion system protein IcmH/DotU
F.02.05	vgrG	GXO20-01_003509	3734403	3737231	type VI secretion system tip protein VgrG	GXO20-06_003508	3734671	3737499	type VI secretion system tip protein VgrG
F.02.05		GXO20-01_003513	3740836	3741627	type IVB secretion system protein IcmH/DotU	GXO20-06_003512	3741104	3741895	type IVB secretion system protein IcmH/DotU
F.02.05		GXO20-01_003518	3748000	3750336	type VI secretion system tip protein VgrG	GXO20-06_003517	3748268	3750604	type VI secretion system tip protein VgrG
F.02.05		GXO20-01_003521	3751869	3754034	type VI secretion system tip protein VgrG	GXO20-06_003520	3752137	3754302	type VI secretion system tip protein VgrG
F.02.05		GXO20-01_003524	3756855	3759107	type VI secretion system tip protein VgrG	GXO20-06_003524	3758642	3760894	type VI secretion system tip protein VgrG
F.02.05		GXO20-01_003534	3766719	3767510	type IVB secretion system protein IcmH/DotU	GXO20-06_003534	3768506	3769297	type IVB secretion system protein IcmH/DotU
F.02.05	vgrG	GXO20-01_003536	3769895	3770284	DUF2345 domain-containing protein	GXO20-06_003536	3771682	3772071	DUF2345 domain-containing protein
F.02.05	-	GXO20-01_003540	3773906	3776575	type VI secretion system tip protein VgrG	GXO20-06_003540	3775693	3778362	type VI secretion system tip protein VgrG
F.02.05	-	GXO20-01_003543	3780828	3781373	DUF2345 domain-containing protein	GXO20-06_003543	3782615	3783160	DUF2345 domain-containing protein
F.02.05		GXO20-01_003558	3796403	3799342	type VI secretion system tip protein VgrG	GXO20-06_003558	3798190	3801129	type VI secretion system tip protein VgrG
F.02.05	impA	GXO20-01_003560	3800328	3801401	type VI secretion system protein TssA	GXO20-06_003560	3802115	3803188	type VI secretion system protein TssA
F.02.05	impM	GXO20-01_003562	3802281	3803264	type VI secretion system-associated protein TagF	GXO20-06_003562	3804068	3805051	type VI secretion system-associated protein TagF
F.02.05	icmF	GXO20-01_003563	3803261	3806998	type VI secretion system membrane subunit TssM	GXO20-06_003563	3805048	3808785	type VI secretion system membrane subunit TssM
F.02.05		GXO20-01_003565	3808555	3808815	PAAR domain-containing protein	GXO20-06_003565	3810342	3810602	PAAR domain-containing protein
F.02.05	-	GXO20-01_003598	3842014	3842463	PAAR domain-containing protein	GXO20-06_003597	3843801	3844250	PAAR domain-containing protein
F.02.05		GXO20-01_003841	4063496	4064815	IS701 family transposase	GXO20-06_003840	4065273	4066592	IS701 family transposase
F.02.05	vgrG	GXO20-01_004016	4252902	4255679	type VI secretion system tip protein VgrG	GXO20-06_004011	4252490	4255267	type VI secretion system tip protein VgrG
F.02.05		GXO20-01_004142	4391000	4392319	IS701 family transposase	GXO20-06_004137	4390631	4391950	IS701 family transposase
F.02.05	-	GXO20-01_004497	4771496	4771930	PAAR domain-containing protein	GXO20-06_004493	4771128	4771562	PAAR domain-containing protein
F.02.05		GXO20-01_004652	4939118	4939519	PAAR domain-containing protein	GXO20-06_004646	4938500	4938901	PAAR domain-containing protein
F.02.06	-	GXO20-01_000155	154483	155268	DUF1868 domain-containing protein	GXO20-06_000155	154483	155268	DUF1868 domain-containing protein
F.02.06	ffh	GXO20-01_001278	1326300	1327676	signal recognition particle protein	GXO20-06_001277	1326265	1327641	signal recognition particle protein
F.02.06		GXO20-01_001755	1833247	1834710	glycoside hydrolase family 125 protein	GXO20-06_001755	1833222	1834685	glycoside hydrolase family 125 protein
F.02.06	lepA	GXO20-01_001838	1934818	1936608	translation elongation factor 4	GXO20-06_001840	1934793	1936583	translation elongation factor 4
F.02.06	lepB	GXO20-01_001839	1936715	1937515	signal peptidase I	GXO20-06_001841	1936690	1937490	signal peptidase I
F.02.06	secF	GXO20-01_002487	2612542	2613510	protein translocase subunit SecF	GXO20-06_002484	2608477	2609445	protein translocase subunit SecF
F.02.06	secD	GXO20-01_002488	2613605	2615449	protein translocase subunit SecD	GXO20-06_002485	2609540	2611384	protein translocase subunit SecD
F.02.06	yajC	GXO20-01_002489	2615646	2615999	preprotein translocase subunit YajC	GXO20-06_002486	2611581	2611934	preprotein translocase subunit YajC
F.02.06	lolA	GXO20-01_002543	2672278	2672949	outer membrane lipoprotein chaperone LolA	GXO20-06_002540	2668213	2668884	outer membrane lipoprotein chaperone LolA
F.02.06	-	GXO20-01_003149	3356705	3359062	Tat pathway signal protein	GXO20-06_003149	3357001	3359358	Tat pathway signal protein
F.02.06	ftsY	GXO20-01_003169	3379860	3381476	signal recognition particle-docking protein FtsY	GXO20-06_003169	3380156	3381772	signal recognition particle-docking protein FtsY
F.02.06	secG	GXO20-01_003266	3474639	3475100	preprotein translocase subunit SecG	GXO20-06_003266	3474935	3475396	preprotein translocase subunit SecG
F.02.06	secY	GXO20-01_003612	3853317	3854681	preprotein translocase subunit SecY	GXO20-06_003611	3855104	3856468	preprotein translocase subunit SecY
F.02.06	secE	GXO20-01_003646	3882779	3883189	preprotein translocase subunit SecE	GXO20-06_003645	3884565	3884975	preprotein translocase subunit SecE
F.02.06	secA	GXO20-01_003863	4086617	4089355	preprotein translocase subunit SecA	GXO20-06_003862	4088394	4091132	preprotein translocase subunit SecA
F.02.06	secB	GXO20-01_004246	4490302	4490817	protein-export chaperone SecB	GXO20-06_004241	4489934	4490449	protein-export chaperone SecB
F.02.06	tatD	GXO20-01_004388	4647761	4648573	TatD family hydrolase	GXO20-06_004383	4647393	4648205	TatD family hydrolase
F.02.06	tatC	GXO20-01_004440	4711950	4712705	twin-arginine translocase subunit TatC	GXO20-06_004436	4711582	4712337	twin-arginine translocase subunit TatC
F.02.06	tatB	GXO20-01_004441	4712702	4713337	Sec-independent protein translocase protein TatB	GXO20-06_004437	4712334	4712969	Sec-independent protein translocase protein TatB
F.02.06	tatA	GXO20-01_004442	4713353	4713580	Sec-independent protein translocase subunit TatA	GXO20-06_004438	4712985	4713212	Sec-independent protein translocase subunit TatA
F.03.01	kdgK	GXO20-01_000028	29339	30361	sugar kinase	GXO20-06_000028	29339	30361	sugar kinase
F.03.01	-	GXO20-01_000254	269148	270221	cellulase	GXO20-06_000254	269149	270222	glycoside hydrolase family 5 protein
F.03.01	-	GXO20-01_000256	270984	272036	cellulase	GXO20-06_000256	270985	272037	glycoside hydrolase family 5 protein
F.03.01	-	GXO20-01_000258	272684	273814	cellulase	GXO20-06_000258	272685	273815	glycoside hydrolase family 5 protein
F.03.01	pel	GXO20-01_000775	800964	802004	pectate lyase	GXO20-06_000774	800990	802030	pectate lyase
F.03.01		GXO20-01_001030	1065220	1065978	cellulase	GXO20-06_001029	1065173	1065931	cellulase
F.03.01		GXO20-01_001031	1066451	1067197	cellulase	GXO20-06_001030	1066404	1067150	cellulase
F.03.01	rhiE	GXO20-01_001033	1067814	1069415	rhamnogalacturonase B	GXO20-06_001032	1067767	1069368	rhamnogalacturonase B
F.03.01	bglX	GXO20-01_001768	1845227	1847896	glucan 1,4-alpha-glucosidase, family 3	GXO20-06_001770	1845202	1847871	glycoside hydrolase family 3 C-terminal domain-containing protein
F.03.01	htrA	GXO20-01_002023	2134529	2134792	PDZ domain-containing protein	GXO20-06_002021	2130470	2130760	PDZ domain-containing protein
F.03.01	bglX	GXO20-01_002365	2475363	2477552	beta-glucosidase	GXO20-06_002362	2471300	2473489	glycoside hydrolase family 3 C-terminal domain-containing protein
F.03.01	bglX	GXO20-01_002371	2482802	2485414	exo 1,3/1,4-beta-D-glucan glucohydrolase	GXO20-06_002368	2478739	2481351	exo 1,3/1,4-beta-D-glucan glucohydrolase
F.03.01	-	GXO20-01_002689	2838878	2840548	polygalacturonase	GXO20-06_002685	2834827	2836497	glycoside hydrolase family 28 protein
F.03.01	-	GXO20-01_004063	4305059	4306513	cellulase family glycosylhydrolase	GXO20-06_004058	4304683	4306137	cellulase family glycosylhydrolase
F.03.01	cbsA	GXO20-01_004081	4327838	4329484	1,4-beta-cellobiosidase	GXO20-06_004076	4327462	4329108	glycoside hydrolase family 6 protein
F.03.01	-	GXO20-01_004082	4329893	4331665	cellulase family glycosylhydrolase	GXO20-06_004077	4329517	4331289	cellulase family glycosylhydrolase
F.03.01	bglX	GXO20-01_004173	4416870	4419041	beta-glucosidase	GXO20-06_004168	4416501	4418672	glycoside hydrolase family 3 C-terminal domain-containing protein
F.03.01	bglX	GXO20-01_004457	4731239	4733890	glucan 1,4-alpha-glucosidase	GXO20-06_004453	4730871	4733522	glycoside hydrolase family 3 C-terminal domain-containing protein
F.03.01	xynA	GXO20-01_004463	4739305	4740282	endo-1,4-beta-xylanase	GXO20-06_004459	4738937	4739914	endo-1,4-beta-xylanase
F.03.02	pheA	GXO20-01_000694	715546	716118	chorismate mutase	GXO20-06_000693	715572	716144	chorismate mutase
F.03.02	dsbC	GXO20-01_000793	819180	819977	DsbC family protein	GXO20-06_000792	819207	820004	DsbC family protein
F.03.02		GXO20-01_001746	1822068	1823171	exo-alpha-sialidase	GXO20-06_001746	1822043	1823146	exo-alpha-sialidase
F.03.02	-	GXO20-01_002498	2625040	2626161	phytase	GXO20-06_002495	2620975	2622096	phytase
F.04.01	-	GXO20-01_002042	2150084	2151433	UDP-glucose/GDP-mannose dehydrogenase family protein	GXO20-06_002040	2146052	2147401	UDP-glucose/GDP-mannose dehydrogenase family protein
F.04.01	-	GXO20-01_002720	2871192	2872163	TraB/GumN family protein	GXO20-06_002716	2867141	2868112	TraB/GumN family protein
F.04.01	-	GXO20-01_003194	3401316	3402296	TraB/GumN family protein	GXO20-06_003194	3401612	3402592	TraB/GumN family protein
F.04.01	gumM	GXO20-01_003196	3402905	3403699	WecB/TagA/CpsF family glycosyltransferase	GXO20-06_003196	3403201	3403995	WecB/TagA/CpsF family glycosyltransferase
F.04.01	gumL	GXO20-01_003197	3403704	3404498	polysaccharide pyruvyl transferase family protein	GXO20-06_003197	3404000	3404794	polysaccharide pyruvyl transferase family protein
F.04.01	gumK	GXO20-01_003198	3404535	3405731	exopolysaccharide xanthan biosynthesis glucuronosyltransferase GumK	GXO20-06_003198	3404831	3406027	glycosyltransferase
F.04.01	gumJ	GXO20-01_003199	3405796	3407289	lipopolysaccharide biosynthesis protein	GXO20-06_003199	3406092	3407585	lipopolysaccharide biosynthesis protein
F.04.01	gumI	GXO20-01_003200	3407307	3408356	GDP-mannose:glycolipid 4-beta-D-mannosyltransferase	GXO20-06_003200	3407603	3408652	glycosyltransferase
F.04.01	gumH	GXO20-01_003201	3408353	3409495	GDP-mannose:cellobiosyl-diphosphopolyprenol alpha-mannosyltransferase	GXO20-06_003201	3408649	3409791	GDP-mannose:cellobiosyl-diphosphopolyprenol alpha-mannosyltransferase
F.04.01	gumG	GXO20-01_003202	3409563	3410639	acyltransferase family protein	GXO20-06_003202	3409859	3410935	acyltransferase family protein
F.04.01	gumF	GXO20-01_003203	3410656	3411747	acyltransferase family protein	GXO20-06_003203	3410952	3412043	acyltransferase family protein
F.04.01	gumE	GXO20-01_003204	3411744	3413033	polysaccharide biosynthesis protein GumE	GXO20-06_003204	3412040	3413329	polysaccharide biosynthesis protein GumE
F.04.01	gumD	GXO20-01_003205	3413128	3414582	undecaprenyl-phosphate glucose phosphotransferase	GXO20-06_003205	3413424	3414878	undecaprenyl-phosphate glucose phosphotransferase
F.04.01	gumC	GXO20-01_003206	3414826	3416265	GumC family protein	GXO20-06_003206	3415122	3416561	GumC family protein
F.04.01	gumB	GXO20-01_003207	3416247	3416945	polysaccharide export protein	GXO20-06_003207	3416543	3417241	polysaccharide export protein
F.04.02	-	GXO20-01_000306	321118	323517	NdvB protein	GXO20-06_000306	321140	323539	NdvB protein
F.04.02		GXO20-01_000565	593432	595153	glycosyltransferase family 39 protein	GXO20-06_000565	593454	595175	glycosyltransferase family 39 protein
F.04.02	waaL	GXO20-01_000566	595318	596595	O-antigen ligase family protein	GXO20-06_000566	595340	596617	O-antigen ligase family protein
F.04.02	-	GXO20-01_000567	596793	597617	LPS biosynthesis protein	GXO20-06_000567	596815	597639	glycosyltransferase family 2 protein
F.04.02	lpxL	GXO20-01_000574	603018	604034	lauroyl acyltransferase	GXO20-06_000574	603037	604053	lauroyl acyltransferase
F.04.02	rfbA	GXO20-01_000749	770814	771701	glucose-1-phosphate thymidylyltransferase RfbA	GXO20-06_000748	770840	771727	glucose-1-phosphate thymidylyltransferase RfbA
F.04.02	rfbC	GXO20-01_000750	771698	772255	dTDP-4-dehydrorhamnose 3,5-epimerase	GXO20-06_000749	771724	772281	dTDP-4-dehydrorhamnose 3,5-epimerase
F.04.02	rfbD	GXO20-01_000751	772252	773160	dTDP-4-dehydrorhamnose reductase	GXO20-06_000750	772278	773186	dTDP-4-dehydrorhamnose reductase
F.04.02	xanB	GXO20-01_000752	773277	774680	mannose-1-phosphate guanylyltransferase/mannose-6-phosphate isomerase	GXO20-06_000751	773303	774706	mannose-1-phosphate guanylyltransferase/mannose-6-phosphate isomerase
F.04.02	xanA	GXO20-01_000753	774727	776073	phosphomannomutase/phosphoglucomutase	GXO20-06_000752	774753	776099	phosphomannomutase/phosphoglucomutase
F.04.02	lpsI	GXO20-01_000754	776207	776938	CoA transferase subunit A	GXO20-06_000753	776233	776964	CoA transferase subunit A
F.04.02	lpsJ	GXO20-01_000755	776938	777567	CoA transferase subunit B	GXO20-06_000754	776964	777593	CoA transferase subunit B
F.04.02	-	GXO20-01_000756	777625	779712	lipopolysaccharide biosynthesis protein	GXO20-06_000755	777651	779738	glycoside hydrolase family 99-like domain-containing protein
F.04.02	lpxL	GXO20-01_000887	924933	925853	LpxL/LpxP family Kdo(2)-lipid IV(A) lauroyl/palmitoleoyl acyltransferase	GXO20-06_000886	924886	925806	LpxL/LpxP family Kdo(2)-lipid IV(A) lauroyl/palmitoleoyl acyltransferase
F.04.02	kdtA	GXO20-01_000888	925930	927246	lipid IV(A) 3-deoxy-D-manno-octulosonic acid transferase	GXO20-06_000887	925883	927199	lipid IV(A) 3-deoxy-D-manno-octulosonic acid transferase
F.04.02	opsX	GXO20-01_001007	1046944	1047993	glycosyltransferase family 9 protein	GXO20-06_001006	1046897	1047946	glycosyltransferase family 9 protein
F.04.02	kdkA	GXO20-01_001008	1048014	1048763	3-deoxy-D-manno-octulosonic acid kinase	GXO20-06_001007	1047967	1048716	3-deoxy-D-manno-octulosonic acid kinase
F.04.02	lptA	GXO20-01_001245	1295321	1295869	lipopolysaccharide transport periplasmic protein LptA	GXO20-06_001244	1295286	1295834	lipopolysaccharide transport periplasmic protein LptA
F.04.02	lptC	GXO20-01_001246	1295847	1296422	LPS export ABC transporter periplasmic protein LptC	GXO20-06_001245	1295812	1296387	LPS export ABC transporter periplasmic protein LptC
F.04.02	kdsC	GXO20-01_001247	1296419	1296967	HAD hydrolase family protein	GXO20-06_001246	1296384	1296932	HAD hydrolase family protein
F.04.02	lpxB	GXO20-01_001947	2046938	2048194	lipid-A-disaccharide synthase	GXO20-06_001945	2042905	2044161	lipid-A-disaccharide synthase
F.04.02	bamA	GXO20-01_001951	2050919	2053285	outer membrane protein assembly factor BamA	GXO20-06_001949	2046886	2049252	outer membrane protein assembly factor BamA
F.04.02	-	GXO20-01_002161	2276912	2277880	glycosyltransferase family 4 protein	GXO20-06_002159	2272880	2273848	glycosyltransferase family 4 protein
F.04.02	kdsB	GXO20-01_002304	2414078	2414857	3-deoxy-manno-octulosonate cytidylyltransferase	GXO20-06_002301	2410046	2410825	3-deoxy-manno-octulosonate cytidylyltransferase
F.04.02	lpxK	GXO20-01_002305	2415149	2416189	tetraacyldisaccharide 4'-kinase	GXO20-06_002302	2411117	2412157	tetraacyldisaccharide 4'-kinase
F.04.02	coaD	GXO20-01_002508	2635012	2635518	pantetheine-phosphate adenylyltransferase	GXO20-06_002505	2630947	2631453	pantetheine-phosphate adenylyltransferase
F.04.02	-	GXO20-01_002596	2730364	2733861	O-antigen biosynthesis protein	GXO20-06_002593	2726299	2729796	glycosyltransferase
F.04.02	kdsA	GXO20-01_002979	3158944	3159774	3-deoxy-8-phosphooctulonate synthase	GXO20-06_002979	3159239	3160069	3-deoxy-8-phosphooctulonate synthase
F.04.02	-	GXO20-01_003008	3191294	3192547	O-antigen translocase	GXO20-06_003008	3191590	3192843	O-antigen translocase
F.04.02	wbqR	GXO20-01_003012	3195532	3196203	acetyltransferase	GXO20-06_003012	3195828	3196499	acetyltransferase
F.04.02	-	GXO20-01_003013	3196200	3196631	FdtA/QdtA family cupin domain-containing protein	GXO20-06_003013	3196496	3196927	FdtA/QdtA family cupin domain-containing protein
F.04.02	wbpO	GXO20-01_003107	3311022	3312314	nucleotide sugar dehydrogenase	GXO20-06_003107	3311318	3312610	nucleotide sugar dehydrogenase
F.04.02	-	GXO20-01_003587	3825168	3826901	glycosyltransferase family 39 protein	GXO20-06_003586	3826955	3828688	glycosyltransferase family 39 protein
F.04.02	lpxH	GXO20-01_003723	3950391	3951134	UDP-2,3-diacylglucosamine diphosphatase	GXO20-06_003722	3952177	3952920	UDP-2,3-diacylglucosamine diphosphatase
F.05.01	-	GXO20-01_000023	25462	26028	phosphatidylethanolamine N-methyltransferase family protein	GXO20-06_000023	25462	26028	phosphatidylethanolamine N-methyltransferase family protein
F.05.01	symE	GXO20-01_000146	141146	141397	type I toxin-antitoxin system SymE family toxin	GXO20-06_000146	141146	141397	type I toxin-antitoxin system SymE family toxin
F.05.01	-	GXO20-01_000147	141850	142278	type II toxin-antitoxin system RelE/ParE family toxin	GXO20-06_000147	141850	142278	type II toxin-antitoxin system RelE/ParE family toxin
F.05.01	-	GXO20-01_000148	142275	142505	type II toxin-antitoxin system Phd/YefM family antitoxin	GXO20-06_000148	142275	142505	type II toxin-antitoxin system Phd/YefM family antitoxin
F.05.01	hlyIII	GXO20-01_000149	142572	143234	hemolysin III family protein	GXO20-06_000149	142572	143234	hemolysin III family protein
F.05.01		GXO20-01_000382	403541	404011	HlyD family efflux transporter periplasmic adaptor subunit	GXO20-06_000382	403563	404033	HlyD family efflux transporter periplasmic adaptor subunit
F.05.01	-	GXO20-01_000404	423859	424011	entericidin A/B family lipoprotein	GXO20-06_000404	423881	424033	entericidin A/B family lipoprotein
F.05.01	-	GXO20-01_000405	424075	424209	entericidin A/B family lipoprotein	GXO20-06_000405	424097	424231	entericidin A/B family lipoprotein
F.05.01	symE	GXO20-01_000877	916471	916749	type I toxin-antitoxin system SymE family toxin	GXO20-06_000876	916424	916702	type I toxin-antitoxin system SymE family toxin
F.05.01	-	GXO20-01_001141	1179393	1180040	thermostable hemolysin	GXO20-06_001139	1179346	1179993	thermostable hemolysin
F.05.01		GXO20-01_001701	1758590	1759297	restriction endonuclease fold toxin 5 domain-containing protein	GXO20-06_001701	1758564	1759271	restriction endonuclease fold toxin 5 domain-containing protein
F.05.01		GXO20-01_001757	1835694	1836065	M23 family metallopeptidase	GXO20-06_001758	1835669	1836040	M23 family metallopeptidase
F.05.01	raxA	GXO20-01_001760	1837102	1838346	HlyD family efflux transporter periplasmic adaptor subunit	GXO20-06_001762	1837077	1838321	HlyD family efflux transporter periplasmic adaptor subunit
F.05.01	hlyI	GXO20-01_001804	1889431	1890075	hemolysin III family protein	GXO20-06_001806	1889406	1890050	hemolysin III family protein
F.05.01	symE	GXO20-01_001925	2022757	2023152	type I toxin-antitoxin system SymE family toxin	GXO20-06_001927	2022732	2023127	type I toxin-antitoxin system SymE family toxin
F.05.01	-	GXO20-01_001999	2106604	2107035	type II toxin-antitoxin system RatA family toxin	GXO20-06_001997	2102571	2103002	type II toxin-antitoxin system RatA family toxin
F.05.01		GXO20-01_002275	2385127	2385309	antitoxin	GXO20-06_002272	2381095	2381277	antitoxin
F.05.01	-	GXO20-01_002373	2488038	2488661	Zeta toxin	GXO20-06_002370	2483975	2484598	hypothetical protein
F.05.01	-	GXO20-01_002374	2488665	2489009	type II toxin-antitoxin system prevent-host-death family antitoxin	GXO20-06_002371	2484602	2484946	type II toxin-antitoxin system prevent-host-death family antitoxin
F.05.01		GXO20-01_002741	2891490	2891780	type II toxin-antitoxin system RelE/ParE family toxin	GXO20-06_002737	2887439	2887729	type II toxin-antitoxin system RelE/ParE family toxin
F.05.01	-	GXO20-01_002827	3004978	3005394	type I toxin-antitoxin system SymE family toxin	GXO20-06_002827	3005270	3005686	type I toxin-antitoxin system SymE family toxin
F.05.01	-	GXO20-01_002876	3063246	3063656	type II toxin-antitoxin system VapC family toxin	GXO20-06_002876	3063555	3063965	type II toxin-antitoxin system VapC family toxin
F.05.01	-	GXO20-01_002877	3063653	3063901	AbrB/MazE/SpoVT family DNA-binding domain-containing protein	GXO20-06_002877	3063962	3064210	AbrB/MazE/SpoVT family DNA-binding domain-containing protein
F.05.01	tlyC	GXO20-01_002988	3169786	3171126	hemolysin family protein	GXO20-06_002988	3170082	3171422	hemolysin family protein
F.05.01		GXO20-01_003182	3391488	3392411	nucleotidyl transferase AbiEii/AbiGii toxin family protein	GXO20-06_003182	3391784	3392707	nucleotidyl transferase AbiEii/AbiGii toxin family protein
F.05.01		GXO20-01_003459	3676330	3676551	AbrB/MazE/SpoVT family DNA-binding domain-containing protein	GXO20-06_003458	3676598	3676819	AbrB/MazE/SpoVT family DNA-binding domain-containing protein
F.05.01	doc	GXO20-01_003460	3676561	3676986	type II toxin-antitoxin system death-on-curing family toxin	GXO20-06_003459	3676829	3677254	type II toxin-antitoxin system death-on-curing family toxin
F.05.01		GXO20-01_003478	3696256	3696564	type II toxin-antitoxin system RelE/ParE family toxin	GXO20-06_003477	3696524	3696832	type II toxin-antitoxin system RelE/ParE family toxin
F.05.01		GXO20-01_003481	3700650	3701756	Abi family protein	GXO20-06_003480	3700918	3702024	Abi family protein
F.05.01		GXO20-01_003484	3704840	3705148	type II toxin-antitoxin system RelE/ParE family toxin	GXO20-06_003483	3705108	3705416	type II toxin-antitoxin system RelE/ParE family toxin
F.05.01	cvpA	GXO20-01_003729	3955262	3956008	CvpA family protein	GXO20-06_003728	3957048	3957794	CvpA family protein
F.05.01	-	GXO20-01_004029	4267297	4268313	HlyD family secretion protein	GXO20-06_004024	4266921	4267937	HlyD family secretion protein
F.05.01	higA	GXO20-01_004502	4776040	4776321	type II toxin-antitoxin system RelE/ParE family toxin	GXO20-06_004498	4775672	4775953	type II toxin-antitoxin system RelE/ParE family toxin
F.05.01	hipA	GXO20-01_004539	4825326	4826603	type II toxin-antitoxin system HipA family toxin	GXO20-06_004535	4824958	4826235	type II toxin-antitoxin system HipA family toxin
F.05.01	-	GXO20-01_004645	4933356	4934468	type II toxin-antitoxin system RelE/ParE family toxin	GXO20-06_004639	4932738	4933850	type II toxin-antitoxin system RelE/ParE family toxin
F.05.01		GXO20-01_004649	4937569	4938276	restriction endonuclease fold toxin 5 domain-containing protein	GXO20-06_004643	4936951	4937658	restriction endonuclease fold toxin 5 domain-containing protein
F.05.02	yghU	GXO20-01_000361	383000	383689	glutathione S-transferase N-terminal domain-containing protein	GXO20-06_000361	383022	383711	glutathione S-transferase N-terminal domain-containing protein
F.05.02	kefB	GXO20-01_000441	462957	464774	monovalent cation:proton antiporter-2 (CPA2) family protein	GXO20-06_000441	462979	464796	monovalent cation:proton antiporter-2 (CPA2) family protein
F.05.02	trxA	GXO20-01_000450	477305	477631	thioredoxin family protein	GXO20-06_000450	477327	477653	thioredoxin family protein
F.05.02	maiA	GXO20-01_000728	748648	749274	maleylacetoacetate isomerase	GXO20-06_000727	748674	749300	maleylacetoacetate isomerase
F.05.02	gst	GXO20-01_001489	1535342	1535980	glutathione S-transferase family protein	GXO20-06_001489	1535315	1535953	glutathione S-transferase family protein
F.05.02	gshB	GXO20-01_001731	1798214	1799164	glutathione synthase	GXO20-06_001731	1798189	1799139	glutathione synthase
F.05.02	gst	GXO20-01_002346	2456564	2457016	glutathione S-transferase C-terminal domain-containing protein	GXO20-06_002343	2452501	2452953	glutathione S-transferase C-terminal domain-containing protein
F.05.02	-	GXO20-01_002351	2462185	2462670	glutathione peroxidase	GXO20-06_002348	2458122	2458607	glutathione peroxidase
F.05.02	trxB	GXO20-01_002546	2677752	2678720	thioredoxin-disulfide reductase	GXO20-06_002543	2673687	2674655	thioredoxin-disulfide reductase
F.05.02	gst	GXO20-01_002710	2861557	2862255	glutathione S-transferase	GXO20-06_002706	2857506	2858204	glutathione S-transferase
F.05.02		GXO20-01_003183	3392408	3393007	AbiEi antitoxin N-terminal domain-containing protein	GXO20-06_003183	3392704	3393303	AbiEi antitoxin N-terminal domain-containing protein
F.05.02	trx	GXO20-01_003353	3560760	3561617	thioredoxin	GXO20-06_003353	3561035	3561892	thioredoxin
F.05.02	-	GXO20-01_003420	3629227	3629733	isoprenylcysteine carboxylmethyltransferase family protein	GXO20-06_003419	3629502	3630008	isoprenylcysteine carboxylmethyltransferase family protein
F.05.02	katE	GXO20-01_003431	3642514	3644619	catalase	GXO20-06_003430	3642782	3644887	catalase
F.05.02	trx	GXO20-01_003667	3899522	3900124	TlpA family protein disulfide reductase	GXO20-06_003666	3901308	3901910	TlpA family protein disulfide reductase
F.05.02	ahpC	GXO20-01_003700	3926325	3926888	peroxiredoxin	GXO20-06_003699	3928111	3928674	peroxiredoxin
F.05.02	ahpF	GXO20-01_003701	3927079	3928671	alkyl hydroperoxide reductase subunit F	GXO20-06_003700	3928865	3930457	alkyl hydroperoxide reductase subunit F
F.05.02	grxC	GXO20-01_003715	3939588	3939896	glutaredoxin 3	GXO20-06_003714	3941374	3941682	glutaredoxin 3
F.05.02	-	GXO20-01_003760	3988773	3989414	glutathione S-transferase family protein	GXO20-06_003759	3990559	3991200	glutathione S-transferase family protein
F.05.02	trxA	GXO20-01_004337	4596000	4596341	thioredoxin TrxA	GXO20-06_004332	4595632	4595973	thioredoxin TrxA
F.05.02		GXO20-01_004362	4626053	4626514	isoprenylcysteine carboxylmethyltransferase family protein	GXO20-06_004357	4625685	4626146	isoprenylcysteine carboxylmethyltransferase family protein
F.05.02	ohr	GXO20-01_004486	4763543	4763971	organic hydroperoxide resistance protein	GXO20-06_004482	4763175	4763603	organic hydroperoxide resistance protein
F.05.02	bacA	GXO20-01_004522	4805907	4806704	undecaprenyl-diphosphate phosphatase	GXO20-06_004518	4805539	4806336	undecaprenyl-diphosphate phosphatase
F.05.02	acpT	GXO20-01_004586	4872237	4872833	4'-phosphopantetheinyl transferase superfamily protein	GXO20-06_004582	4871869	4872465	4'-phosphopantetheinyl transferase superfamily protein
F.05.02	-	GXO20-01_004610	4898680	4899225	glutathione peroxidase	GXO20-06_004606	4898312	4898857	glutathione peroxidase
F.05.03	tetA	GXO20-01_000266	281265	282569	tetracycline resistance MFS efflux pump	GXO20-06_000266	281266	282570	tetracycline resistance MFS efflux pump
F.05.03	-	GXO20-01_000408	426170	427192	MBL fold metallo-hydrolase	GXO20-06_000408	426192	427214	MBL fold metallo-hydrolase
F.05.03	-	GXO20-01_000476	502105	502413	helix-hairpin-helix domain-containing protein	GXO20-06_000476	502127	502435	helix-hairpin-helix domain-containing protein
F.05.03	norM	GXO20-01_000549	575436	576812	MATE family efflux transporter	GXO20-06_000549	575458	576834	MATE family efflux transporter
F.05.03	-	GXO20-01_000634	660464	661408	ABC transporter ATP-binding protein	GXO20-06_000634	660490	661434	ABC transporter ATP-binding protein
F.05.03	-	GXO20-01_001009	1048763	1049512	MBL fold metallo-hydrolase	GXO20-06_001008	1048716	1049465	MBL fold metallo-hydrolase
F.05.03		GXO20-01_001148	1185890	1186255	BlaI/MecI/CopY family transcriptional regulator	GXO20-06_001146	1185843	1186208	BlaI/MecI/CopY family transcriptional regulator
F.05.03	-	GXO20-01_001154	1190649	1191479	MBL fold metallo-hydrolase	GXO20-06_001152	1190602	1191432	MBL fold metallo-hydrolase
F.05.03	-	GXO20-01_001222	1270627	1271631	MBL fold metallo-hydrolase	GXO20-06_001221	1270592	1271596	MBL fold metallo-hydrolase
F.05.03		GXO20-01_001287	1334032	1335522	MATE family efflux transporter	GXO20-06_001286	1333997	1335487	MATE family efflux transporter
F.05.03		GXO20-01_001333	1384127	1384945	alpha/beta hydrolase	GXO20-06_001332	1384093	1384911	alpha/beta hydrolase
F.05.03	-	GXO20-01_001522	1571084	1572760	serine hydrolase	GXO20-06_001522	1571057	1572733	serine hydrolase
F.05.03	-	GXO20-01_001529	1579667	1582723	efflux RND transporter permease subunit	GXO20-06_001529	1579640	1582696	efflux RND transporter permease subunit
F.05.03	mrcB	GXO20-01_001725	1790194	1792638	penicillin-binding protein 1B	GXO20-06_001725	1790169	1792613	penicillin-binding protein 1B
F.05.03	ampC	GXO20-01_001789	1872341	1873684	beta-lactamase family protein	GXO20-06_001791	1872316	1873659	beta-lactamase family protein
F.05.03	fmtC	GXO20-01_001897	1992840	1995404	bifunctional lysylphosphatidylglycerol flippase/synthetase MprF	GXO20-06_001899	1992815	1995379	bifunctional lysylphosphatidylglycerol flippase/synthetase MprF
F.05.03	-	GXO20-01_001977	2081192	2083609	penicillin acylase family protein	GXO20-06_001975	2077159	2079576	penicillin acylase family protein
F.05.03	-	GXO20-01_001982	2088452	2089924	AdeC/AdeK/OprM family multidrug efflux complex outer membrane factor	GXO20-06_001980	2084419	2085891	AdeC/AdeK/OprM family multidrug efflux complex outer membrane factor
F.05.03	emrA	GXO20-01_001983	2089935	2091128	efflux RND transporter periplasmic adaptor subunit	GXO20-06_001981	2085902	2087095	efflux RND transporter periplasmic adaptor subunit
F.05.03	emrB	GXO20-01_001984	2091135	2092715	DHA2 family efflux MFS transporter permease subunit	GXO20-06_001982	2087102	2088682	DHA2 family efflux MFS transporter permease subunit
F.05.03	-	GXO20-01_002037	2146823	2147698	ABC transporter ATP-binding protein	GXO20-06_002035	2142791	2143666	ABC transporter ATP-binding protein
F.05.03	pat	GXO20-01_002150	2268527	2269066	GNAT family N-acetyltransferase	GXO20-06_002148	2264495	2265034	GNAT family N-acetyltransferase
F.05.03	-	GXO20-01_002162	2277894	2279801	polysaccharide biosynthesis protein	GXO20-06_002160	2273862	2275769	polysaccharide biosynthesis protein
F.05.03	-	GXO20-01_002674	2822654	2823904	MFS transporter	GXO20-06_002670	2818603	2819853	MFS transporter
F.05.03	emrA	GXO20-01_002777	2925578	2926780	HlyD family secretion protein	GXO20-06_002773	2921527	2922729	HlyD family secretion protein
F.05.03	acrA	GXO20-01_002798	2962723	2964027	efflux RND transporter periplasmic adaptor subunit	GXO20-06_002794	2958672	2959976	efflux RND transporter periplasmic adaptor subunit
F.05.03	acrB	GXO20-01_002799	2964040	2967210	multidrug efflux RND transporter permease subunit	GXO20-06_002795	2959989	2963159	multidrug efflux RND transporter permease subunit
F.05.03	mexD	GXO20-01_003036	3223845	3224438	efflux RND transporter permease subunit	GXO20-06_003036	3224141	3224734	efflux RND transporter permease subunit
F.05.03		GXO20-01_003038	3225986	3228574	efflux RND transporter permease subunit	GXO20-06_003038	3226282	3228870	efflux RND transporter permease subunit
F.05.03	nfxB	GXO20-01_003040	3229868	3230446	TetR/AcrR family transcriptional regulator	GXO20-06_003040	3230164	3230742	TetR/AcrR family transcriptional regulator
F.05.03	-	GXO20-01_003234	3443110	3443709	YhgN family NAAT transporter	GXO20-06_003234	3443406	3444005	YhgN family NAAT transporter
F.05.03	acrB	GXO20-01_003402	3606243	3609368	efflux RND transporter permease subunit	GXO20-06_003401	3606518	3609643	efflux RND transporter permease subunit
F.05.03	acrA	GXO20-01_003403	3609365	3610435	efflux RND transporter periplasmic adaptor subunit	GXO20-06_003402	3609640	3610710	efflux RND transporter periplasmic adaptor subunit
F.05.03		GXO20-01_003768	3994944	3995171	multidrug DMT transporter permease	GXO20-06_003767	3996730	3996948	hypothetical protein
F.05.03	-	GXO20-01_003769	3995306	3996007	DMT family transporter	GXO20-06_003768	3997083	3997784	DMT family transporter
F.05.03	mrdA	GXO20-01_004019	4257556	4259616	penicillin-binding protein 2	GXO20-06_004014	4257144	4259204	penicillin-binding protein 2
F.05.03	elaA	GXO20-01_004027	4265546	4266046	GNAT family N-acetyltransferase	GXO20-06_004022	4265170	4265670	GNAT family N-acetyltransferase
F.05.03	mdtB	GXO20-01_004236	4477025	4480273	efflux RND transporter permease subunit	GXO20-06_004231	4476657	4479905	efflux RND transporter permease subunit
F.05.03	mdtC	GXO20-01_004237	4480407	4483547	efflux RND transporter permease subunit	GXO20-06_004232	4480039	4483179	efflux RND transporter permease subunit
F.05.04	copA	GXO20-01_000711	730447	731553	copper resistance protein B	GXO20-06_000710	730473	731579	copper resistance protein B
F.05.04		GXO20-01_000712	731550	733397	copper resistance system multicopper oxidase	GXO20-06_000711	731576	733423	copper resistance system multicopper oxidase
F.05.04		GXO20-01_000713	733484	733900	CopL family metal-binding regulatory protein	GXO20-06_000712	733510	733926	CopL family metal-binding regulatory protein
F.05.04	azu	GXO20-01_001184	1218684	1219133	azurin	GXO20-06_001182	1218637	1219086	azurin
F.05.04		GXO20-01_001473	1523684	1524142	cupin domain-containing protein	GXO20-06_001473	1523657	1524115	cupin domain-containing protein
F.05.04	-	GXO20-01_001588	1645970	1646434	copper chaperone PCu(A)C	GXO20-06_001588	1645943	1646407	copper chaperone PCu(A)C
F.05.04	cutC	GXO20-01_001744	1819212	1819943	copper homeostasis protein CutC	GXO20-06_001744	1819187	1819918	copper homeostasis protein CutC
F.05.04	czcD	GXO20-01_001833	1927925	1928890	cation diffusion facilitator family transporter	GXO20-06_001835	1927900	1928865	cation diffusion facilitator family transporter
F.05.04		GXO20-01_001971	2072974	2073330	Spx/MgsR family RNA polymerase-binding regulatory protein	GXO20-06_001969	2068941	2069297	Spx/MgsR family RNA polymerase-binding regulatory protein
F.05.04	czcB	GXO20-01_002388	2505523	2506638	efflux RND transporter periplasmic adaptor subunit	GXO20-06_002385	2501460	2502575	efflux RND transporter periplasmic adaptor subunit
F.05.04	czcA	GXO20-01_002389	2506631	2509723	CusA/CzcA family heavy metal efflux RND transporter	GXO20-06_002386	2502568	2505660	CusA/CzcA family heavy metal efflux RND transporter
F.05.04	phaF	GXO20-01_004114	4365362	4365646	K+/H+ antiporter subunit F	GXO20-06_004109	4364993	4365277	K+/H+ antiporter subunit F
F.05.04		GXO20-01_004591	4878158	4878517	Co/Zn/Cd efflux system component	GXO20-06_004587	4877790	4878149	hypothetical protein
F.06.01	-	GXO20-01_000135	131696	132094	host attachment family protein	GXO20-06_000135	131696	132094	host attachment family protein
F.06.01	xadB	GXO20-01_000640	665631	668600	YadA-like family protein	GXO20-06_000639	665657	668626	YadA-like family protein
F.06.01	xadA	GXO20-01_000795	825406	829203	YadA-like family protein	GXO20-06_000794	825433	829230	YadA-like family protein
F.06.01	fimD	GXO20-01_001964	2063925	2066276	fimbria/pilus outer membrane usher protein	GXO20-06_001962	2059892	2062243	fimbria/pilus outer membrane usher protein
F.06.01		GXO20-01_001966	2067072	2067623	spore coat U domain-containing protein	GXO20-06_001964	2063039	2063590	spore coat U domain-containing protein
F.06.01	yapH	GXO20-01_002393	2513230	2521368	autotransporter-associated beta strand repeat-containing protein	GXO20-06_002390	2509167	2517305	autotransporter-associated beta strand repeat-containing protein
F.06.01	-	GXO20-01_002677	2826301	2826588	membrane protein insertion efficiency factor YidD	GXO20-06_002673	2822250	2822537	membrane protein insertion efficiency factor YidD
F.06.02	pgaC	GXO20-01_003964	4194384	4195637	poly-beta-1,6 N-acetyl-D-glucosamine synthase	GXO20-06_003960	4193972	4195225	poly-beta-1,6 N-acetyl-D-glucosamine synthase
F.07.01	rpfA	GXO20-01_002878	3064049	3066817	aconitate hydratase AcnA	GXO20-06_002878	3064358	3067126	aconitate hydratase AcnA
F.07.01	rpfB	GXO20-01_002880	3067467	3069149	long-chain fatty acid--CoA ligase	GXO20-06_002880	3067776	3069458	long-chain fatty acid--CoA ligase
F.07.01	rpfF	GXO20-01_002881	3069326	3070195	crotonase/enoyl-CoA hydratase family protein	GXO20-06_002881	3069635	3070504	crotonase/enoyl-CoA hydratase family protein
F.07.01	rpfC	GXO20-01_002882	3070207	3072384	response regulator	GXO20-06_002882	3070516	3072693	response regulator
F.07.01	rpfG	GXO20-01_002883	3072749	3073885	two-component system response regulator	GXO20-06_002883	3073058	3074194	two-component system response regulator
F.07.01	rpfD	GXO20-01_002886	3077127	3078074	LytTR family transcriptional regulator	GXO20-06_002886	3077436	3078383	LytTR family transcriptional regulator
F.07.01	rpfE	GXO20-01_002895	3085037	3085957	phosphoglycerate mutase	GXO20-06_002895	3085346	3086266	phosphoglycerate mutase
F.07.02	phoP	GXO20-01_000389	409982	410665	response regulator transcription factor	GXO20-06_000389	410004	410687	response regulator transcription factor
F.07.02	phoQ	GXO20-01_000390	410740	412110	two-component sensor histidine kinase	GXO20-06_000390	410762	412132	two-component sensor histidine kinase
F.07.02	-	GXO20-01_000642	670161	670889	response regulator transcription factor	GXO20-06_000641	670187	670915	response regulator transcription factor
F.07.02	hns	GXO20-01_000764	787734	788195	H-NS histone family protein	GXO20-06_000763	787760	788221	H-NS histone family protein
F.07.02	spoT	GXO20-01_001106	1136834	1139005	bifunctional (p)ppGpp synthetase/guanosine-3',5'-bis(diphosphate) 3'-pyrophosphohydrolase	GXO20-06_001105	1136787	1138958	bifunctional (p)ppGpp synthetase/guanosine-3',5'-bis(diphosphate) 3'-pyrophosphohydrolase
F.07.02	colS	GXO20-01_001164	1199453	1200772	HAMP domain-containing histidine kinase	GXO20-06_001162	1199406	1200725	HAMP domain-containing histidine kinase
F.07.02	colR	GXO20-01_001165	1201235	1201912	response regulator transcription factor	GXO20-06_001163	1201188	1201865	response regulator transcription factor
F.07.02	-	GXO20-01_001444	1493202	1494485	EAL domain-containing response regulator	GXO20-06_001444	1493175	1494458	EAL domain-containing response regulator
F.07.02	zur	GXO20-01_001471	1522772	1523278	transcriptional repressor	GXO20-06_001471	1522745	1523251	transcriptional repressor
F.07.02	relA	GXO20-01_001722	1783606	1785792	bifunctional (p)ppGpp synthetase/guanosine-3',5'-bis(diphosphate) 3'-pyrophosphohydrolase	GXO20-06_001722	1783574	1785760	bifunctional (p)ppGpp synthetase/guanosine-3',5'-bis(diphosphate) 3'-pyrophosphohydrolase
F.07.02	fur	GXO20-01_002002	2108171	2108581	ferric iron uptake transcriptional regulator	GXO20-06_002000	2104138	2104548	ferric iron uptake transcriptional regulator
F.07.02	hrcA	GXO20-01_002004	2110826	2111857	heat-inducible transcriptional repressor HrcA	GXO20-06_002002	2106793	2107824	heat-inducible transcriptional repressor HrcA
F.07.02	ytrA	GXO20-01_002038	2147695	2148057	GntR family transcriptional regulator	GXO20-06_002036	2143663	2144025	GntR family transcriptional regulator
F.07.02	-	GXO20-01_002200	2316500	2316697	PspC domain-containing protein	GXO20-06_002198	2312468	2312665	PspC domain-containing protein
F.07.02	emrR	GXO20-01_002358	2469178	2469678	MarR family transcriptional regulator	GXO20-06_002355	2465115	2465615	MarR family transcriptional regulator
F.07.02	-	GXO20-01_002561	2696044	2697765	EAL domain-containing protein	GXO20-06_002558	2691979	2693700	EAL domain-containing protein
F.07.02	rpoN	GXO20-01_002584	2718914	2720317	RNA polymerase factor sigma-54	GXO20-06_002581	2714849	2716252	RNA polymerase factor sigma-54
F.07.02		GXO20-01_002585	2720326	2720706	response regulator transcription factor	GXO20-06_002582	2716261	2716641	response regulator transcription factor
F.07.02	hns	GXO20-01_002737	2889444	2889845	H-NS histone family protein	GXO20-06_002733	2885393	2885794	H-NS histone family protein
F.07.02	porin	GXO20-01_002807	2976562	2977839	carbohydrate porin	GXO20-06_002803	2972511	2973788	carbohydrate porin
F.07.02	pdeA	GXO20-01_002872	3056461	3058764	EAL domain-containing protein	GXO20-06_002872	3056770	3059073	EAL domain-containing protein
F.07.02	csrA	GXO20-01_002952	3134020	3134232	carbon storage regulator CsrA	GXO20-06_002952	3134329	3134541	carbon storage regulator CsrA
F.07.02	hfq	GXO20-01_002960	3144261	3144539	RNA chaperone Hfq	GXO20-06_002960	3144570	3144848	RNA chaperone Hfq
F.07.02	ompR	GXO20-01_003048	3241964	3242743	response regulator	GXO20-06_003048	3242260	3243039	response regulator
F.07.02	-	GXO20-01_003372	3578128	3578520	H-NS histone family protein	GXO20-06_003372	3578403	3578795	H-NS histone family protein
F.07.02	oxyR	GXO20-01_003702	3928763	3929704	LysR family transcriptional regulator	GXO20-06_003701	3930549	3931490	LysR family transcriptional regulator
F.07.02	phoB	GXO20-01_003717	3941873	3942562	phosphate regulon transcriptional regulator PhoB	GXO20-06_003716	3943659	3944348	phosphate regulon transcriptional regulator PhoB
F.07.02	phoR	GXO20-01_003718	3942635	3943963	phosphate regulon sensor histidine kinase PhoR	GXO20-06_003717	3944421	3945749	phosphate regulon sensor histidine kinase PhoR
F.07.02	-	GXO20-01_004120	4371297	4371785	MarR family transcriptional regulator	GXO20-06_004115	4370928	4371416	MarR family transcriptional regulator
F.07.02	crp	GXO20-01_004211	4451346	4452038	cAMP-activated global transcriptional regulator CRP	GXO20-06_004206	4450978	4451670	cAMP-activated global transcriptional regulator CRP
F.07.02	smeR	GXO20-01_004375	4638153	4638860	response regulator	GXO20-06_004370	4637785	4638492	response regulator
F.08.01	-	GXO20-01_000406	424450	424659	CsbD family protein	GXO20-06_000406	424472	424681	CsbD family protein
F.08.01		GXO20-01_002683	2831096	2831584	pyridoxamine 5'-phosphate oxidase family protein	GXO20-06_002679	2827045	2827533	pyridoxamine 5'-phosphate oxidase family protein
F.08.01	surE	GXO20-01_002970	3152287	3153066	5'/3'-nucleotidase SurE	GXO20-06_002970	3152596	3153375	5'/3'-nucleotidase SurE
F.08.01	-	GXO20-01_002990	3171811	3172311	pyridoxamine 5'-phosphate oxidase family protein	GXO20-06_002990	3172107	3172607	pyridoxamine 5'-phosphate oxidase family protein
F.08.01	-	GXO20-01_003113	3316746	3317003	stress-induced protein	GXO20-06_003113	3317042	3317299	stress-induced protein
F.08.02	-	GXO20-01_000869	906138	906614	Hsp20/alpha crystallin family protein	GXO20-06_000868	906091	906567	Hsp20/alpha crystallin family protein
F.08.02	hslR	GXO20-01_001288	1335863	1336270	RNA-binding S4 domain-containing protein	GXO20-06_001287	1335828	1336235	RNA-binding S4 domain-containing protein
F.08.02	hsp90	GXO20-01_001339	1390751	1392619	ATP-binding protein	GXO20-06_001339	1390717	1392585	ATP-binding protein
F.08.02	hslO	GXO20-01_001798	1884808	1885698	Hsp33 family molecular chaperone HslO	GXO20-06_001800	1884783	1885673	Hsp33 family molecular chaperone HslO
F.08.02	yegD	GXO20-01_001881	1976629	1978005	Hsp70 family protein	GXO20-06_001883	1976604	1977980	Hsp70 family protein
F.08.02	lapB	GXO20-01_002160	2275734	2276912	lipopolysaccharide assembly protein LapB	GXO20-06_002158	2271702	2272880	lipopolysaccharide assembly protein LapB
F.08.02	htpX	GXO20-01_002716	2867580	2868458	protease HtpX	GXO20-06_002712	2863529	2864407	protease HtpX
F.08.02	ybeY	GXO20-01_002765	2913353	2913838	rRNA maturation RNase YbeY	GXO20-06_002761	2909302	2909787	rRNA maturation RNase YbeY
F.08.03	otsA	GXO20-01_001570	1626141	1627508	alpha,alpha-trehalose-phosphate synthase (UDP-forming)	GXO20-06_001570	1626114	1627481	alpha,alpha-trehalose-phosphate synthase (UDP-forming)
F.08.03	otsB	GXO20-01_001572	1629328	1630086	trehalose-phosphatase	GXO20-06_001572	1629301	1630059	trehalose-phosphatase
F.08.03	treA	GXO20-01_004073	4319122	4320795	alpha,alpha-trehalase TreA	GXO20-06_004068	4318746	4320419	alpha,alpha-trehalase TreA
F.08.04	cspA	GXO20-01_001480	1527398	1527613	cold-shock protein	GXO20-06_001480	1527371	1527586	cold-shock protein
F.08.04		GXO20-01_001812	1898908	1899297	excalibur calcium-binding domain-containing protein	GXO20-06_001814	1898883	1899272	excalibur calcium-binding domain-containing protein
F.08.04	cspA	GXO20-01_001855	1952620	1952826	cold-shock protein	GXO20-06_001857	1952595	1952801	cold-shock protein
F.08.04	cspA	GXO20-01_002711	2862426	2862623	cold-shock protein	GXO20-06_002707	2858375	2858572	cold-shock protein
F.08.05	katE	GXO20-01_000383	404720	406225	catalase KatB	GXO20-06_000383	404742	406247	catalase KatB
F.08.05	katE	GXO20-01_000417	434558	435649	catalase family peroxidase	GXO20-06_000417	434580	435671	catalase family peroxidase
F.08.05	-	GXO20-01_000637	662580	662846	DUF3297 family protein	GXO20-06_000636	662606	662872	DUF3297 family protein
F.08.05	osmC	GXO20-01_001388	1433758	1434192	OsmC family protein	GXO20-06_001388	1433731	1434165	OsmC family protein
F.08.05	-	GXO20-01_002701	2852342	2852953	superoxide dismutase	GXO20-06_002697	2848291	2848902	superoxide dismutase
F.08.05	-	GXO20-01_002839	3016755	3017384	superoxide dismutase	GXO20-06_002839	3017059	3017688	superoxide dismutase
F.08.05	bcp	GXO20-01_002933	3121958	3122440	peroxiredoxin	GXO20-06_002933	3122267	3122749	peroxiredoxin
F.08.05	-	GXO20-01_003237	3444888	3445466	superoxide dismutase	GXO20-06_003237	3445184	3445762	superoxide dismutase
F.08.05	-	GXO20-01_004515	4797645	4798277	superoxide dismutase family protein	GXO20-06_004511	4797277	4797909	superoxide dismutase family protein
F.08.05	sodC	GXO20-01_004516	4798348	4798950	superoxide dismutase family protein	GXO20-06_004512	4797980	4798582	superoxide dismutase family protein
F.08.05	-	GXO20-01_004541	4827631	4828914	ergothioneine biosynthesis protein EgtB	GXO20-06_004537	4827263	4828546	ergothioneine biosynthesis protein EgtB
F.08.06	-	GXO20-01_004346	4608552	4608989	phosphotransferase	GXO20-06_004341	4608184	4608621	phosphotransferase
F.08.06	-	GXO20-01_004347	4608976	4611345	MMPL family transporter	GXO20-06_004342	4608608	4610977	MMPL family transporter
F.08.06	-	GXO20-01_004348	4611484	4612104	fatty acyl CoA synthetase	GXO20-06_004343	4611116	4611736	fatty acyl CoA synthetase
F.08.06	-	GXO20-01_004349	4612055	4613029	acyltransferase	GXO20-06_004344	4611687	4612661	acyltransferase
F.08.06	plsC	GXO20-01_004351	4613325	4614074	1-acyl-sn-glycerol-3-phosphate acyltransferase	GXO20-06_004346	4612957	4613706	1-acyl-sn-glycerol-3-phosphate acyltransferase
F.08.06	-	GXO20-01_004352	4614128	4614811	ketosynthase	GXO20-06_004347	4613760	4614443	ketosynthase
F.08.06	acpP	GXO20-01_004353	4614849	4615118	xanthomonadin biosynthesis acyl carrier protein XanC	GXO20-06_004348	4614481	4614750	xanthomonadin biosynthesis acyl carrier protein XanC
F.08.06	-	GXO20-01_004354	4615421	4616770	FAD-dependent oxidoreductase	GXO20-06_004349	4615053	4616402	FAD-dependent oxidoreductase
F.08.06	pigB	GXO20-01_004355	4616767	4617774	pteridine-dependent deoxygenase	GXO20-06_004350	4616399	4617406	pteridine-dependent deoxygenase
F.08.06	-	GXO20-01_004357	4619432	4620778	AMP-binding protein	GXO20-06_004352	4619064	4620410	AMP-binding protein
F.08.07	-	GXO20-01_001404	1451699	1452403	HAD family hydrolase	GXO20-06_001404	1451672	1452376	HAD family hydrolase
F.08.07	cstA	GXO20-01_001407	1453165	1455237	carbon starvation protein A	GXO20-06_001407	1453138	1455210	carbon starvation protein A
F.08.07	sspB	GXO20-01_002753	2901701	2902141	ClpXP protease specificity-enhancing factor	GXO20-06_002749	2897650	2898090	ClpXP protease specificity-enhancing factor
F.08.07	sspA	GXO20-01_002754	2902220	2902855	glutathione S-transferase N-terminal domain-containing protein	GXO20-06_002750	2898169	2898804	glutathione S-transferase N-terminal domain-containing protein
F.08.07	phoH	GXO20-01_002763	2911238	2912224	PhoH family protein	GXO20-06_002759	2907187	2908173	PhoH family protein
F.08.07	phoH2	GXO20-01_002934	3122523	3123920	PhoH family protein	GXO20-06_002934	3122832	3124229	PhoH family protein
F.08.07	fimV	GXO20-01_003286	3492310	3494262	ferrous iron transporter B	GXO20-06_003286	3492606	3494558	ferrous iron transporter B
F.08.07		GXO20-01_003384	3588110	3589972	SLC13 family permease	GXO20-06_003384	3588385	3590247	SLC13 family permease
F.08.08	mlaC	GXO20-01_000284	300592	301254	ABC transporter substrate-binding protein	GXO20-06_000284	300593	301255	ABC transporter substrate-binding protein
F.08.08	mlaE	GXO20-01_000286	301814	302563	MlaE family lipid ABC transporter permease subunit	GXO20-06_000286	301815	302564	MlaE family lipid ABC transporter permease subunit
F.08.08	mlaF	GXO20-01_000287	302563	303357	ATP-binding cassette domain-containing protein	GXO20-06_000287	302564	303358	ATP-binding cassette domain-containing protein
F.08.08	yadG	GXO20-01_000346	366377	367372	ABC transporter ATP-binding protein	GXO20-06_000346	366399	367394	ABC transporter ATP-binding protein
F.08.08	ampE	GXO20-01_000504	531641	532531	cobalamin biosynthesis protein	GXO20-06_000504	531663	532553	cobalamin biosynthesis protein
F.08.08	-	GXO20-01_000635	661405	662166	ABC transporter permease	GXO20-06_000635	661431	662192	ABC transporter permease
F.08.08	btuB	GXO20-01_001301	1347145	1349022	TonB-dependent vitamin B12 receptor	GXO20-06_001300	1347111	1348988	TonB-dependent vitamin B12 receptor
F.08.08	lolD	GXO20-01_002312	2424132	2424866	lipoprotein-releasing ABC transporter ATP-binding protein LolD	GXO20-06_002309	2420100	2420834	lipoprotein-releasing ABC transporter ATP-binding protein LolD
F.08.08	crcB	GXO20-01_002539	2665624	2666031	fluoride efflux transporter CrcB	GXO20-06_002536	2661559	2661966	fluoride efflux transporter CrcB
F.08.08	cydC	GXO20-01_002650	2798327	2800012	thiol reductant ABC exporter subunit CydC	GXO20-06_002646	2794262	2795947	thiol reductant ABC exporter subunit CydC
F.08.08	cydD	GXO20-01_002651	2800009	2801745	thiol reductant ABC exporter subunit CydD	GXO20-06_002647	2795944	2797680	thiol reductant ABC exporter subunit CydD
F.08.08	-	GXO20-01_002995	3175901	3177622	ABC transporter ATP-binding protein/permease	GXO20-06_002995	3176197	3177918	ABC transporter ATP-binding protein/permease
F.08.08	mexC	GXO20-01_003039	3228631	3229743	efflux RND transporter periplasmic adaptor subunit	GXO20-06_003039	3228927	3230039	efflux RND transporter periplasmic adaptor subunit
F.08.08		GXO20-01_003744	3975004	3975396	HNH endonuclease	GXO20-06_003743	3976790	3977182	HNH endonuclease
F.08.08	rluB	GXO20-01_003745	3975347	3976207	rRNA pseudouridine synthase	GXO20-06_003744	3977133	3977993	rRNA pseudouridine synthase
F.08.08	-	GXO20-01_003747	3976929	3978026	OmpA family protein	GXO20-06_003746	3978715	3979812	OmpA family protein
F.08.08	qor	GXO20-01_003748	3978442	3979464	zinc-binding alcohol dehydrogenase family protein	GXO20-06_003747	3980228	3981250	zinc-binding alcohol dehydrogenase family protein
F.08.08	fadH	GXO20-01_003749	3979672	3981711	NADPH-dependent 2,4-dienoyl-CoA reductase	GXO20-06_003748	3981458	3983497	NADPH-dependent 2,4-dienoyl-CoA reductase
F.08.08	lptD	GXO20-01_003795	4018108	4020549	LPS-assembly protein LptD	GXO20-06_003794	4019885	4022326	LPS-assembly protein LptD
F.08.08	mdtA	GXO20-01_004235	4475688	4476932	efflux RND transporter periplasmic adaptor subunit	GXO20-06_004230	4475320	4476564	efflux RND transporter periplasmic adaptor subunit
F.09.01	cheB	GXO20-01_001442	1491255	1492394	chemotaxis response regulator protein-glutamate methylesterase	GXO20-06_001442	1491228	1492367	chemotaxis response regulator protein-glutamate methylesterase
F.09.01	cheR	GXO20-01_001443	1492391	1493197	protein-glutamate O-methyltransferase CheR	GXO20-06_001443	1492364	1493170	protein-glutamate O-methyltransferase CheR
F.09.01	cheW	GXO20-01_001445	1494512	1495027	chemotaxis protein CheW	GXO20-06_001445	1494485	1495000	chemotaxis protein CheW
F.09.01	mcp	GXO20-01_001446	1495038	1497194	methyl-accepting chemotaxis protein	GXO20-06_001446	1495011	1497167	methyl-accepting chemotaxis protein
F.09.01	cheA	GXO20-01_001447	1497262	1499259	chemotaxis protein CheA	GXO20-06_001447	1497235	1499232	chemotaxis protein CheA
F.09.01	chpB	GXO20-01_001737	1809849	1811051	chemotaxis protein	GXO20-06_001737	1809824	1811026	chemotaxis protein
F.09.01	chpC	GXO20-01_001738	1811085	1811561	chemotaxis protein CheW	GXO20-06_001738	1811060	1811536	chemotaxis protein CheW
F.09.01	mcp	GXO20-01_002181	2298326	2300218	Cache 3/Cache 2 fusion domain-containing protein	GXO20-06_002179	2294294	2296186	Cache 3/Cache 2 fusion domain-containing protein
F.09.01	mcp	GXO20-01_002556	2687922	2689199	chemotaxis protein	GXO20-06_002553	2683857	2685134	chemotaxis protein
F.09.01	cheV	GXO20-01_002566	2701014	2701958	chemotaxis protein	GXO20-06_002563	2696949	2697893	chemotaxis protein
F.09.01	cheY	GXO20-01_002619	2762460	2762852	chemotaxis response regulator CheY	GXO20-06_002616	2758395	2758787	chemotaxis response regulator CheY
F.09.01	cheZ	GXO20-01_002620	2762852	2763478	protein phosphatase CheZ	GXO20-06_002617	2758787	2759413	protein phosphatase CheZ
F.09.01	cheA	GXO20-01_002621	2763481	2765139	chemotaxis protein CheA	GXO20-06_002618	2759416	2761074	chemotaxis protein CheA
F.09.01	cheW	GXO20-01_002846	3021407	3022429	chemotaxis protein CheW	GXO20-06_002846	3021711	3022733	chemotaxis protein CheW
F.09.01	cheA	GXO20-01_002849	3023234	3025243	chemotaxis protein CheA	GXO20-06_002849	3023538	3025547	chemotaxis protein CheA
F.09.01	tsr	GXO20-01_002852	3027368	3028054	chemotaxis protein	GXO20-06_002852	3027679	3028365	chemotaxis protein
F.09.01		GXO20-01_002854	3029145	3031487	methyl-accepting chemotaxis protein	GXO20-06_002854	3029456	3031798	methyl-accepting chemotaxis protein
F.09.01	tsr	GXO20-01_002856	3033190	3035448	MCP four helix bundle domain-containing protein	GXO20-06_002856	3033501	3035759	MCP four helix bundle domain-containing protein
F.09.01	mcp	GXO20-01_002858	3036179	3038290	CHASE3 domain-containing protein	GXO20-06_002858	3036490	3038601	CHASE3 domain-containing protein
F.09.01	tsr	GXO20-01_002859	3038974	3041049	MCP four helix bundle domain-containing protein	GXO20-06_002859	3039285	3041360	MCP four helix bundle domain-containing protein
F.09.01	tsr	GXO20-01_002860	3041642	3043903	MCP four helix bundle domain-containing protein	GXO20-06_002860	3041953	3044214	MCP four helix bundle domain-containing protein
F.09.01	tsr	GXO20-01_002861	3044297	3046558	MCP four helix bundle domain-containing protein	GXO20-06_002861	3044608	3046869	MCP four helix bundle domain-containing protein
F.09.01	cheW	GXO20-01_002864	3048449	3048931	chemotaxis protein CheW	GXO20-06_002864	3048760	3049242	chemotaxis protein CheW
F.09.01	mcp	GXO20-01_002868	3051229	3053622	MCP four helix bundle domain-containing protein	GXO20-06_002868	3051540	3053933	MCP four helix bundle domain-containing protein
F.09.01	cheR	GXO20-01_002869	3053880	3054746	chemotaxis protein CheR	GXO20-06_002869	3054189	3055055	chemotaxis protein CheR
F.09.01	cheD	GXO20-01_002870	3054743	3055339	chemoreceptor glutamine deamidase CheD	GXO20-06_002870	3055052	3055648	chemoreceptor glutamine deamidase CheD
F.09.01	cheB	GXO20-01_002871	3055336	3056412	chemotaxis response regulator protein-glutamate methylesterase	GXO20-06_002871	3055645	3056721	chemotaxis response regulator protein-glutamate methylesterase
F.09.02	motB	GXO20-01_000646	672311	673444	flagellar motor protein MotB	GXO20-06_000645	672337	673470	flagellar motor protein MotB
F.09.02	motA	GXO20-01_000647	673455	674309	flagellar motor stator protein MotA	GXO20-06_000646	673481	674335	flagellar motor stator protein MotA
F.09.02	pilJ	GXO20-01_001735	1800765	1802801	methyl-accepting chemotaxis protein	GXO20-06_001735	1800740	1802776	methyl-accepting chemotaxis protein
F.09.02	-	GXO20-01_002563	2699285	2699617	flagellar protein FlgN	GXO20-06_002560	2695220	2695552	flagellar protein FlgN
F.09.02	flgM	GXO20-01_002564	2699633	2699944	flagellar biosynthesis anti-sigma factor FlgM	GXO20-06_002561	2695568	2695879	flagellar biosynthesis anti-sigma factor FlgM
F.09.02	flgA	GXO20-01_002565	2700011	2700655	flagellar basal body P-ring formation protein FlgA	GXO20-06_002562	2695946	2696590	flagellar basal body P-ring formation protein FlgA
F.09.02	flgB	GXO20-01_002567	2702273	2702671	flagellar basal body rod protein FlgB	GXO20-06_002564	2698208	2698606	flagellar basal body rod protein FlgB
F.09.02	flgC	GXO20-01_002568	2702675	2703082	flagellar basal body rod protein FlgC	GXO20-06_002565	2698610	2699017	flagellar basal body rod protein FlgC
F.09.02	flgD	GXO20-01_002569	2703120	2703785	flagellar hook assembly protein FlgD	GXO20-06_002566	2699055	2699720	flagellar hook assembly protein FlgD
F.09.02	flgE	GXO20-01_002570	2703817	2705040	flagellar hook protein FlgE	GXO20-06_002567	2699752	2700975	flagellar hook protein FlgE
F.09.02	flgF	GXO20-01_002571	2705186	2705941	flagellar basal-body rod protein FlgF	GXO20-06_002568	2701121	2701876	flagellar basal-body rod protein FlgF
F.09.02	flgG	GXO20-01_002572	2706522	2707307	flagellar basal-body rod protein FlgG	GXO20-06_002569	2702457	2703242	flagellar basal-body rod protein FlgG
F.09.02	flgH	GXO20-01_002573	2707345	2708037	flagellar basal body L-ring protein FlgH	GXO20-06_002570	2703280	2703972	flagellar basal body L-ring protein FlgH
F.09.02	flgI	GXO20-01_002574	2708048	2709166	flagellar basal body P-ring protein FlgI	GXO20-06_002571	2703983	2705101	flagellar basal body P-ring protein FlgI
F.09.02	flgJ	GXO20-01_002575	2709168	2710346	flagellar assembly peptidoglycan hydrolase FlgJ	GXO20-06_002572	2705103	2706281	flagellar assembly peptidoglycan hydrolase FlgJ
F.09.02	flgK	GXO20-01_002576	2710358	2712232	flagellar hook-associated protein FlgK	GXO20-06_002573	2706293	2708167	flagellar hook-associated protein FlgK
F.09.02	flgL	GXO20-01_002577	2712232	2713437	flagellar hook-associated protein FlgL	GXO20-06_002574	2708167	2709372	flagellar hook-associated protein FlgL
F.09.02	fliD	GXO20-01_002579	2715230	2716555	flagellar filament capping protein FliD	GXO20-06_002576	2711165	2712490	flagellar filament capping protein FliD
F.09.02	fliS	GXO20-01_002580	2716706	2717119	flagellar export chaperone FliS	GXO20-06_002577	2712641	2713054	flagellar export chaperone FliS
F.09.02	fliE	GXO20-01_002597	2734745	2735116	flagellar hook-basal body complex protein FliE	GXO20-06_002594	2730680	2731051	flagellar hook-basal body complex protein FliE
F.09.02	fliF	GXO20-01_002598	2735130	2736854	flagellar M-ring protein FliF	GXO20-06_002595	2731065	2732789	flagellar M-ring protein FliF
F.09.02	fliG	GXO20-01_002599	2736865	2737854	flagellar motor switch protein FliG	GXO20-06_002596	2732800	2733789	flagellar motor switch protein FliG
F.09.02	fliH	GXO20-01_002600	2737851	2738471	flagellar assembly protein FliH	GXO20-06_002597	2733786	2734406	flagellar assembly protein FliH
F.09.02	fliI	GXO20-01_002601	2738468	2739844	FliI/YscN family ATPase	GXO20-06_002598	2734403	2735779	FliI/YscN family ATPase
F.09.02	fliJ	GXO20-01_002602	2739848	2740303	flagellar export protein FliJ	GXO20-06_002599	2735783	2736238	flagellar export protein FliJ
F.09.02	fliK	GXO20-01_002603	2740300	2741574	flagellar hook-length control protein FliK	GXO20-06_002600	2736235	2737509	flagellar hook-length control protein FliK
F.09.02	fliL	GXO20-01_002604	2741766	2742290	flagellar basal body-associated FliL family protein	GXO20-06_002601	2737701	2738225	flagellar basal body-associated FliL family protein
F.09.02	fliM	GXO20-01_002605	2742301	2743314	flagellar motor switch protein FliM	GXO20-06_002602	2738236	2739249	flagellar motor switch protein FliM
F.09.02	fliN	GXO20-01_002606	2743311	2743649	flagellar motor switch protein FliN	GXO20-06_002603	2739246	2739584	flagellar motor switch protein FliN
F.09.02	fliO	GXO20-01_002607	2743655	2744062	flagellar biosynthetic protein FliO	GXO20-06_002604	2739590	2739997	flagellar biosynthetic protein FliO
F.09.02	fliP	GXO20-01_002608	2744064	2744909	flagellar type III secretion system pore protein FliP	GXO20-06_002605	2739999	2740844	flagellar type III secretion system pore protein FliP
F.09.02	fliQ	GXO20-01_002609	2745328	2745597	flagellar biosynthetic protein FliQ	GXO20-06_002606	2741263	2741532	flagellar biosynthetic protein FliQ
F.09.02	fliR	GXO20-01_002610	2745610	2746401	flagellar biosynthetic protein FliR	GXO20-06_002607	2741545	2742336	flagellar biosynthetic protein FliR
F.09.02	flhB	GXO20-01_002614	2755339	2756469	flagellar biosynthesis protein FlhB	GXO20-06_002611	2751274	2752404	flagellar biosynthesis protein FlhB
F.09.02	flhA	GXO20-01_002615	2756487	2758559	flagellar biosynthesis protein FlhA	GXO20-06_002612	2752422	2754494	flagellar biosynthesis protein FlhA
F.09.02	flhF	GXO20-01_002616	2759144	2760802	flagellar biosynthesis protein FlhF	GXO20-06_002613	2755079	2756737	flagellar biosynthesis protein FlhF
F.09.02	fleN	GXO20-01_002617	2760789	2761673	MinD/ParA family protein	GXO20-06_002614	2756724	2757608	MinD/ParA family protein
F.09.02	motA	GXO20-01_002843	3018905	3019645	flagellar motor protein	GXO20-06_002843	3019209	3019949	flagellar motor protein
F.09.02	motB	GXO20-01_002844	3019652	3020626	flagellar motor protein MotD	GXO20-06_002844	3019956	3020930	flagellar motor protein MotD
F.09.03	pilA	GXO20-01_000558	586477	587199	pilin	GXO20-06_000558	586499	587221	pilin
F.09.03	pilU	GXO20-01_000729	749613	750746	PilT/PilU family type 4a pilus ATPase	GXO20-06_000728	749639	750772	PilT/PilU family type 4a pilus ATPase
F.09.03	pilZ	GXO20-01_000845	878179	878532	PilZ domain-containing protein	GXO20-06_000844	878139	878492	PilZ domain-containing protein
F.09.03		GXO20-01_001095	1127764	1128111	PilZ domain-containing protein	GXO20-06_001094	1127717	1128064	PilZ domain-containing protein
F.09.03	pilM	GXO20-01_001115	1149955	1151037	pilus assembly protein PilM	GXO20-06_001114	1149908	1150990	pilus assembly protein PilM
F.09.03	pilN	GXO20-01_001116	1151037	1151795	PilN domain-containing protein	GXO20-06_001115	1150990	1151748	PilN domain-containing protein
F.09.03	pilO	GXO20-01_001117	1151792	1152457	type 4a pilus biogenesis protein PilO	GXO20-06_001116	1151745	1152410	type 4a pilus biogenesis protein PilO
F.09.03	pilP	GXO20-01_001118	1152454	1152987	pilus assembly protein PilP	GXO20-06_001117	1152407	1152940	pilus assembly protein PilP
F.09.03	pilQ	GXO20-01_001119	1153007	1154956	type IV pilus secretin PilQ family protein	GXO20-06_001118	1152960	1154909	type IV pilus secretin PilQ family protein
F.09.03	pilT	GXO20-01_001377	1425632	1426669	type IV pilus twitching motility protein PilT	GXO20-06_001377	1425605	1426642	type IV pilus twitching motility protein PilT
F.09.03	pilU	GXO20-01_001378	1426783	1427913	PilT/PilU family type 4a pilus ATPase	GXO20-06_001378	1426756	1427886	PilT/PilU family type 4a pilus ATPase
F.09.03	pilD	GXO20-01_001550	1604303	1605166	A24 family peptidase	GXO20-06_001550	1604276	1605139	A24 family peptidase
F.09.03	pilA	GXO20-01_001552	1606787	1607212	pilin	GXO20-06_001552	1606760	1607185	pilin
F.09.03	pilB	GXO20-01_001556	1611107	1612840	type IV-A pilus assembly ATPase PilB	GXO20-06_001556	1611080	1612813	type IV-A pilus assembly ATPase PilB
F.09.03	pilG	GXO20-01_001732	1799414	1799815	twitching motility response regulator PilG	GXO20-06_001732	1799389	1799790	twitching motility response regulator PilG
F.09.03	pilH	GXO20-01_001733	1799833	1800195	response regulator	GXO20-06_001733	1799808	1800170	response regulator
F.09.03	pilI	GXO20-01_001734	1800195	1800725	chemotaxis protein	GXO20-06_001734	1800170	1800700	chemotaxis protein CheW
F.09.03	pilL	GXO20-01_001736	1802915	1809841	Hpt domain-containing protein	GXO20-06_001736	1802890	1809816	Hpt domain-containing protein
F.09.03	pilF	GXO20-01_002531	2656533	2657321	type IV pilus biogenesis/stability protein PilW	GXO20-06_002528	2652468	2653256	type IV pilus biogenesis/stability protein PilW
F.09.03	pilZ	GXO20-01_002863	3047528	3048313	flagellar brake protein	GXO20-06_002863	3047839	3048624	flagellar brake protein
F.09.03	pilE	GXO20-01_003225	3430433	3430882	type IV pilin protein	GXO20-06_003225	3430729	3431178	type IV pilin protein
F.09.03	pilY	GXO20-01_003226	3430895	3433915	pilus assembly protein	GXO20-06_003226	3431191	3434211	pilus assembly protein
F.09.03	pilX	GXO20-01_003227	3434835	3435344	pilus assembly protein	GXO20-06_003227	3435131	3435640	pilus assembly protein
F.09.03	pilW	GXO20-01_003228	3435348	3436514	PilW family protein	GXO20-06_003228	3435644	3436810	PilW family protein
F.09.03	pilV	GXO20-01_003229	3436511	3436984	type IV pilus modification protein PilV	GXO20-06_003229	3436807	3437280	type IV pilus modification protein PilV
F.09.03	fimT	GXO20-01_003230	3436981	3437496	Tfp pilus assembly protein FimT/FimU	GXO20-06_003230	3437277	3437792	Tfp pilus assembly protein FimT/FimU
F.10.01	-	GXO20-01_001224	1272737	1274134	trypsin-like peptidase domain-containing protein	GXO20-06_001223	1272702	1274099	trypsin-like peptidase domain-containing protein
F.10.01	fliC	GXO20-01_002578	2713757	2714956	flagellin	GXO20-06_002575	2709692	2710891	flagellin
F.10.01	-	GXO20-01_003453	3667423	3668820	serine protease	GXO20-06_003452	3667691	3669088	serine protease
F.10.01	tuf	GXO20-01_003635	3865981	3867171	elongation factor Tu	GXO20-06_003634	3867767	3868957	elongation factor Tu
F.10.01		GXO20-01_003648	3883420	3884610	elongation factor Tu	GXO20-06_003647	3885206	3886396	elongation factor Tu
F.10.02	exbB	GXO20-01_000009	11905	12666	TonB-system energizer ExbB	GXO20-06_000009	11905	12666	TonB-system energizer ExbB
F.10.02	exbD	GXO20-01_000010	12713	13135	biopolymer transporter ExbD	GXO20-06_000010	12713	13135	biopolymer transporter ExbD
F.10.02	exbD	GXO20-01_000011	13139	13552	biopolymer transporter ExbD	GXO20-06_000011	13139	13552	biopolymer transporter ExbD
F.10.02	comM	GXO20-01_000189	193839	195359	YifB family Mg chelatase-like AAA ATPase	GXO20-06_000189	193839	195359	YifB family Mg chelatase-like AAA ATPase
F.10.02	mdoG	GXO20-01_000220	229483	231081	glucan biosynthesis protein D	GXO20-06_000220	229483	231081	glucan biosynthesis protein D
F.10.02	mlaD	GXO20-01_000285	301251	301802	outer membrane lipid asymmetry maintenance protein MlaD	GXO20-06_000285	301252	301803	outer membrane lipid asymmetry maintenance protein MlaD
F.10.02	-	GXO20-01_000425	442809	443534	ComF family protein	GXO20-06_000425	442831	443556	ComF family protein
F.10.02	pat	GXO20-01_000572	602297	602818	GNAT family N-acetyltransferase	GXO20-06_000572	602316	602837	GNAT family N-acetyltransferase
F.10.02	msrB	GXO20-01_000649	675204	675668	peptide-methionine (R)-S-oxide reductase MsrB	GXO20-06_000648	675230	675694	peptide-methionine (R)-S-oxide reductase MsrB
F.10.02	acnD	GXO20-01_000853	885006	887597	Fe/S-dependent 2-methylisocitrate dehydratase AcnD	GXO20-06_000852	884959	887550	Fe/S-dependent 2-methylisocitrate dehydratase AcnD
F.10.02	adk	GXO20-01_000920	963653	964216	adenylate kinase	GXO20-06_000919	963606	964169	adenylate kinase
F.10.02	-	GXO20-01_000968	1012176	1013183	isocitrate dehydrogenase	GXO20-06_000967	1012129	1013136	isocitrate dehydrogenase
F.10.02	clpP	GXO20-01_000980	1020310	1020936	ATP-dependent Clp endopeptidase proteolytic subunit ClpP	GXO20-06_000979	1020263	1020889	ATP-dependent Clp endopeptidase proteolytic subunit ClpP
F.10.02	clpX	GXO20-01_000981	1021061	1022347	ATP-dependent Clp protease ATP-binding subunit ClpX	GXO20-06_000980	1021014	1022300	ATP-dependent Clp protease ATP-binding subunit ClpX
F.10.02	lon	GXO20-01_000982	1022491	1024962	endopeptidase La	GXO20-06_000981	1022444	1024915	endopeptidase La
F.10.02	-	GXO20-01_001050	1083994	1084674	type 1 glutamine amidotransferase domain-containing protein	GXO20-06_001049	1083947	1084627	type 1 glutamine amidotransferase domain-containing protein
F.10.02	-	GXO20-01_001052	1086792	1089236	TonB-dependent receptor	GXO20-06_001051	1086745	1089189	TonB-dependent receptor
F.10.02	bamD	GXO20-01_001565	1622198	1623079	outer membrane protein assembly factor BamD	GXO20-06_001565	1622171	1623052	outer membrane protein assembly factor BamD
F.10.02	-	GXO20-01_001585	1643469	1643972	DUF2007 domain-containing protein	GXO20-06_001585	1643442	1643945	DUF2007 domain-containing protein
F.10.02	mviN	GXO20-01_001595	1652567	1654171	murein biosynthesis integral membrane protein MurJ	GXO20-06_001595	1652540	1654144	murein biosynthesis integral membrane protein MurJ
F.10.02	tolQ	GXO20-01_001633	1706123	1706902	protein TolQ	GXO20-06_001633	1706097	1706876	protein TolQ
F.10.02	tolR	GXO20-01_001634	1707059	1707508	protein TolR	GXO20-06_001634	1707033	1707482	protein TolR
F.10.02	tolB	GXO20-01_001636	1708798	1710117	Tol-Pal system beta propeller repeat protein TolB	GXO20-06_001636	1708772	1710091	Tol-Pal system beta propeller repeat protein TolB
F.10.02	dpsA	GXO20-01_001710	1767707	1768252	DNA starvation/stationary phase protection protein	GXO20-06_001710	1767681	1768226	DNA starvation/stationary phase protection protein
F.10.02		GXO20-01_001894	1990031	1991401	virulence factor family protein	GXO20-06_001896	1990006	1991376	virulence factor family protein
F.10.02	rnr	GXO20-01_002058	2167627	2170155	ribonuclease R	GXO20-06_002056	2163595	2166123	ribonuclease R
F.10.02	ppsA	GXO20-01_002187	2304823	2307216	phosphoenolpyruvate synthase	GXO20-06_002185	2300791	2303184	phosphoenolpyruvate synthase
F.10.02	exbD	GXO20-01_002307	2417952	2418416	biopolymer transporter ExbD	GXO20-06_002304	2413920	2414384	biopolymer transporter ExbD
F.10.02	exbB	GXO20-01_002308	2418420	2419082	MotA/TolQ/ExbB proton channel family protein	GXO20-06_002305	2414388	2415050	MotA/TolQ/ExbB proton channel family protein
F.10.02	pgi	GXO20-01_002375	2489168	2490682	glucose-6-phosphate isomerase	GXO20-06_002372	2485105	2486619	glucose-6-phosphate isomerase
F.10.02	fklB	GXO20-01_002458	2586270	2586968	FKBP-type peptidyl-prolyl cis-trans isomerase	GXO20-06_002455	2582207	2582905	FKBP-type peptidyl-prolyl cis-trans isomerase
F.10.02	htpG	GXO20-01_002510	2636376	2638280	molecular chaperone HtpG	GXO20-06_002507	2632311	2634215	molecular chaperone HtpG
F.10.02	fadN	GXO20-01_002535	2659858	2662230	3-hydroxyacyl-CoA dehydrogenase/enoyl-CoA hydratase family protein	GXO20-06_002532	2655793	2658165	3-hydroxyacyl-CoA dehydrogenase/enoyl-CoA hydratase family protein
F.10.02	clpA	GXO20-01_002551	2682659	2684941	ATP-dependent Clp protease ATP-binding subunit ClpA	GXO20-06_002548	2678594	2680876	ATP-dependent Clp protease ATP-binding subunit ClpA
F.10.02	clpS	GXO20-01_002552	2685085	2685405	ATP-dependent Clp protease adapter ClpS	GXO20-06_002549	2681020	2681340	ATP-dependent Clp protease adapter ClpS
F.10.02	-	GXO20-01_002729	2882610	2883872	virulence factor	GXO20-06_002725	2878559	2879821	virulence factor
F.10.02	emrB	GXO20-01_002776	2923995	2925581	multidrug efflux MFS transporter	GXO20-06_002772	2919944	2921530	multidrug efflux MFS transporter
F.10.02	prfB	GXO20-01_002885	3075748	3076873	peptide chain release factor 2	GXO20-06_002885	3076057	3077182	peptide chain release factor 2
F.10.02	recJ	GXO20-01_002894	3083301	3085040	single-stranded-DNA-specific exonuclease RecJ	GXO20-06_002894	3083610	3085349	single-stranded-DNA-specific exonuclease RecJ
F.10.02	greA	GXO20-01_002896	3085974	3086438	transcription elongation factor GreA	GXO20-06_002896	3086283	3086747	transcription elongation factor GreA
F.10.02	clpB2	GXO20-01_003498	3721602	3724334	type VI secretion system ATPase TssH	GXO20-06_003497	3721870	3724602	type VI secretion system ATPase TssH
F.10.02	pip	GXO20-01_003692	3921377	3922318	prolyl aminopeptidase	GXO20-06_003691	3923163	3924104	prolyl aminopeptidase
F.10.02	hemP	GXO20-01_003827	4044440	4044679	hemin uptake protein HemP	GXO20-06_003826	4046217	4046456	hemin uptake protein HemP
F.10.02	pgaA	GXO20-01_003962	4190440	4192482	poly-beta-1,6 N-acetyl-D-glucosamine export porin PgaA	GXO20-06_003958	4190028	4192070	poly-beta-1,6 N-acetyl-D-glucosamine export porin PgaA
F.10.02	pgaB	GXO20-01_003963	4192484	4194382	poly-beta-1,6-N-acetyl-D-glucosamine N-deacetylase PgaB	GXO20-06_003959	4192072	4193970	poly-beta-1,6-N-acetyl-D-glucosamine N-deacetylase PgaB
F.10.02	pgaD	GXO20-01_003965	4195634	4196239	poly-beta-1,6-N-acetyl-D-glucosamine biosynthesis protein PgaD	GXO20-06_003961	4195222	4195827	poly-beta-1,6-N-acetyl-D-glucosamine biosynthesis protein PgaD
F.10.02	-	GXO20-01_003998	4233919	4236078	carboxy terminal-processing peptidase	GXO20-06_003994	4233507	4235666	carboxy terminal-processing peptidase
F.10.02	clpQ	GXO20-01_004037	4277536	4278087	ATP-dependent protease subunit HslV	GXO20-06_004032	4277160	4277711	ATP-dependent protease subunit HslV
F.10.02	mdoH	GXO20-01_004057	4296583	4298520	glucans biosynthesis glucosyltransferase MdoH	GXO20-06_004052	4296207	4298144	glucans biosynthesis glucosyltransferase MdoH
F.10.02	phaD	GXO20-01_004112	4363318	4364862	monovalent cation/H+ antiporter subunit D	GXO20-06_004107	4362949	4364493	monovalent cation/H+ antiporter subunit D
F.10.02	-	GXO20-01_004179	4423495	4424457	YihY/virulence factor BrkB family protein	GXO20-06_004174	4423126	4424088	YihY/virulence factor BrkB family protein
F.10.02	-	GXO20-01_004264	4510985	4512655	AMP-binding protein	GXO20-06_004259	4510617	4512287	AMP-binding protein
F.10.02	groL	GXO20-01_004323	4583082	4584722	chaperonin GroEL	GXO20-06_004318	4582714	4584354	chaperonin GroEL
F.10.02	tamB	GXO20-01_004343	4603359	4607216	translocation/assembly module TamB	GXO20-06_004338	4602991	4606848	translocation/assembly module TamB
F.10.02	-	GXO20-01_004585	4871859	4872110	GlsB/YeaQ/YmgE family stress response membrane protein	GXO20-06_004581	4871491	4871742	GlsB/YeaQ/YmgE family stress response membrane protein
H.03	mcp	GXO20-01_001642	1714785	1715845	methyl-accepting chemotaxis protein;pseudo=true	GXO20-06_001642	1714759	1715819	methyl-accepting chemotaxis protein;pseudo=true
H.03	tal5/tal5b	GXO20-01_002821	2997237	3000536	TAL effector repeat-containing protein;pseudo=true	GXO20-06_002817	2993186	2996485	TAL effector repeat-containing protein;pseudo=true
H.03	rpfI	GXO20-01_002888	3079367	3080329	DUF1176 domain-containing protein;pseudo=true	GXO20-06_002888	3079676	3080638	DUF1176 domain-containing protein;pseudo=true
H.03	xopI	GXO20-01_003895	4124329	4125369	F-box domain-containing protein;pseudo=true	GXO20-06_003894	4126106	4127146	F-box domain-containing protein;pseudo=true
H.03	mcp	GXO20-01_004064	4306852	4307222	methyl-accepting chemotaxis protein;pseudo=true	GXO20-06_004059	4306476	4306846	methyl-accepting chemotaxis protein;pseudo=true
H.03	raxB	GXO20-01_004429	4688100	4688736	ATP-binding cassette domain-containing protein;pseudo=true	GXO20-06_004425	4687732	4688368	ATP-binding cassette domain-containing protein;pseudo=true
F.01.02	tal5a	NA				GXO20-06_002821	2998441	3000828	TALE effector

## Sheet: Classification Codes
	Table S3-1 Genome Function Categories for Phytopathogenic Bacteria (Adapted from da Silva et al., 2002 and Thieme et al., 2005)
	Code	Function category
	F.	Pathogenicity, virulence, invasion and adaptation
	F.01	Type III secretion system (hrp/hrc genes) and its effectors
	F.01.01	Type III secretion system apparatus
	F.01.02	Transcription activator-like effector (TAL)
	F.01.03	non-TAL effector, Xops
	F.02	Other secretion systems
	F.02.01	Type I secretion system
	F.02.02	Type II secretion system
	F.02.03	Type IV secretion system
	F.02.04	Type V secretion system/Autotransporter
	F.02.05	Type VI secretion system
	F.02.06	Sec and TAT system
	F.03	Extracellular enzymes
	F.03.01	Host cell wall degradation
	F.03.02	Other exoenzymes
	F.04	Surface polysaccharides, lipopolysaccharides and antigens
	F.04.01	Exopolysaccharides
	F.04.02	Lipopolysaccharides and antigens
	F.05	Toxin and detoxification
	F.05.01	Toxins-antitoxin
	F.05.02	Detoxification
	F.05.03	Antibiotic tolerance
	F.05.04	Heavy metal tolerance
	F.06	Adhesion and biofilm
	F.06.01	Adhesion and attachment
	F.06.02	Biofilm formation
	F.07	Quorum sensing and regulation of virulence factors
	F.07.01	Quorum sensing
	F.07.02	General regulation and signal transduction for adaptation and pathogenicity
	F.08	Adaptation to atypical conditions
	F.08.01	Universal stress response
	F.08.02	Heat shock
	F.08.03	Osmotic adaptation
	F.08.04	Cryotolerance
	F.08.05	Oxytolerance
	F.08.06	Xanthomonadin biosynthesis
	F.08.07	Nutrient starvation
	F.08.08	Other
	F.09	Bacterial motility
	F.09.01	Chemotaxis
	F.09.02	Flagellar motility
	F.09.03	Type IV pilus and twitching motility
	F.10	Other factors in bacterium-plant interaction
	F.10.01	Pathogen-associated molecular pattern molecules
	F.10.02	Other pathogenicity and adaptation related factors
	Reference 1. da Silva AC, Ferro JA, Reinach FC, Farah CS, Furlan LR, Quaggio RB, et al. 2002. Comparison of the genomes of two Xanthomonas pathogens with differing host specificities. Nature. 417(6887):459-63. 2. Thieme, F., Koebnik, R., Bekel, T., Berger, C., Boch, J., Buttner, D., et al. 2005. Insights into genome plasticity and pathogenicity of the plant pathogenic bacterium Xanthomonas campes…
